# Supplementary material for: Chloroplast digestion and the development of functional kleptoplasty in juvenile Elysia timida (Risso, 1818) as compared to short-term and non-chloroplast-retaining sacoglossan slugs
Source: PLoS One. 2017 Oct 11;12(10):e0182910. doi: 10.1371/journal.pone.0182910 (PMC5636068; doi:10.1371/journal.pone.0182910)
Supplement: S1 Table — (XLSX) [file pone.0182910.s001.xlsx]

## Sheet: longevity (control)
	days in starvation ->	0	1	2	3	4	5	6	7	8	9	10	11	12	13	14	15	16	17	18	19	20	21	22	23	24	25	26	27	28	29	30	31	32	33	34	35
4 DPM	specimen #
	1				1
	2		1
	3				1
	4			1
1=dead	5					1
	6		1
	7		1
	8			1
	9				1
	10					1
	deaths per day		3	2	3	2
10 DPM	specimen #
	1			1
	2			1
	3				1
0=alive	4						1
1=dead	5							1
	6				1
	7						1
	8				1
	9		1
	10					1
	deaths per day		1	2	3	1	2	1
10 DPM	specimen #
	1						1
	2								1
	3						1
0=alive	4				1
1=dead	5										1
	6					1
	7					1
	8					1
	9									1
	10										1
	deaths per day		0	0	1	3	2	0	1	1	2
10 DPM	specimen #																																		(specimen number)
	1																										1								1
	2																					1													2
	3																								1										3
0=alive	4																													1					4
1=dead	5																												1						5
	6																										1								6
	7																						1												7
	8																															1			8
	9																								1										9
	10																									1									10
	deaths per day		0	0	0	0	0	0	0	0	0	0	0	0	0	0	0	0	0	0	0	1	1	0	2	1	2	0	1	1	0	1
	days in starvation ->	0	1	2	3	4	5	6	7	8	9	10	11	12	13	14	15	16	17	18	19	20	21	22	23	24	25	26	27	28	29	30	31	32	33	34	35

## Sheet: longevity (handled)
	days in starvation ->	0	1	2	3	4	5	6	7	8	9	10	11	12	13	14	15	16	17	18	19	20	21	22	23	24	25	26	27	28	29	30	31	32	33	34	35
4 DPM	specimen #
	1			1
	2				1
	3				1
	4			1
1=dead	5			1
	6			1
	7					1
	8				1
	9		1
	10			1
	deaths per day		1	5	3	1
10 DPM	specimen #
	1				1
	2				1
	3							1
	4				1
1=dead	5					1
	6						1
	7		1
	8		1
	9				1
	10					1
	deaths per day		2	0	4	2	1	1
10 DPM	specimen #
	1						1
	2								1
	3						1
	4								1
1=dead	5			1
	6								1
	7								1
	8					1
	9					1
	10										1
	deaths per day		0	1	0	0	0	0	0	0	0
10 DPM	specimen #																																		(specimen number)
	1																								1										1
	2																									1									2
	3																								1										3
	4																													1					4
1=dead	5																										1								5
	6																										1								6
	7																						1												7
	8																															1			8
	9																												1						9
	10																													1					10
	deaths per day		0	0	0	0	0	0	0	0	0	0	0	0	0	0	0	0	0	0	0	0	1	0	2	1	2	0	1	2	0	1
	days in starvation ->	0	1	2	3	4	5	6	7	8	9	10	11	12	13	14	15	16	17	18	19	20	21	22	23	24	25	26	27	28	29	30	31	32	33	34	35

## Sheet: comparison
untreated					treated
	4 days	10 days	15 days	25 days	4 days	10 days	15 days	25 days
1	1	1	3	20	3	3	7	21		21
2	1	2	4	21	2	6	5	23		23
3	1	2	4	23	3	1	4	23		23
4	2	3	4	23	2	3	7	24		24
5	2	3	5	24	1	5	2	25		25
6	3	3	5	25	3	4	4	25		25
7	3	4	7	25	2	3	5	27		27
8	3	5	8	27	2	4	7	28		28
9	4	5	9	28	2	3	7	28		28
10	4	6	9	30	4	1	9	30		30
	2.4	3.4	5.8	24.6	2.4	3.3	5.7	25.4
T tests	4 DPM	10 DPM	15 DPM	25 DPM
	1	0.888491	0.918558	0.552021

## Sheet: kolmo
Data rearraged for Kolmogorov Smirnov
untreated	4d	proportion	cum. prop		10d	proportion	cum. prop		15d	proportion	cum. prop		25d	proportion	cum. prop			dfferences in cum proportions
	1	#DIV/0!	#DIV/0!		1	#DIV/0!	#DIV/0!		3	#DIV/0!	#DIV/0!		20	#DIV/0!	#DIV/0!			4d	10d	15d	25d
	1	#DIV/0!	#DIV/0!		2	#DIV/0!	#DIV/0!		4	#DIV/0!	#DIV/0!		21	#DIV/0!	#DIV/0!			#DIV/0!	#DIV/0!	#DIV/0!	#DIV/0!
	1	#DIV/0!	#DIV/0!		2	#DIV/0!	#DIV/0!		4	#DIV/0!	#DIV/0!		23	#DIV/0!	#DIV/0!			#DIV/0!	#DIV/0!	#DIV/0!	#DIV/0!
	2	#DIV/0!	#DIV/0!		3	#DIV/0!	#DIV/0!		4	#DIV/0!	#DIV/0!		23	#DIV/0!	#DIV/0!			#DIV/0!	#DIV/0!	#DIV/0!	#DIV/0!
	2	#DIV/0!	#DIV/0!		3	#DIV/0!	#DIV/0!		5	#DIV/0!	#DIV/0!		24	#DIV/0!	#DIV/0!			#DIV/0!	#DIV/0!	#DIV/0!	#DIV/0!
	3	#DIV/0!	#DIV/0!		3	#DIV/0!	#DIV/0!		5	#DIV/0!	#DIV/0!		25	#DIV/0!	#DIV/0!			#DIV/0!	#DIV/0!	#DIV/0!	#DIV/0!
	3	#DIV/0!	#DIV/0!		4	#DIV/0!	#DIV/0!		7	#DIV/0!	#DIV/0!		25	#DIV/0!	#DIV/0!			#DIV/0!	#DIV/0!	#DIV/0!	#DIV/0!
	3	#DIV/0!	#DIV/0!		5	#DIV/0!	#DIV/0!		8	#DIV/0!	#DIV/0!		27	#DIV/0!	#DIV/0!			#DIV/0!	#DIV/0!	#DIV/0!	#DIV/0!
	4	#DIV/0!	#DIV/0!		5	#DIV/0!	#DIV/0!		9	#DIV/0!	#DIV/0!		28	#DIV/0!	#DIV/0!			#DIV/0!	#DIV/0!	#DIV/0!	#DIV/0!
	4	#DIV/0!	#DIV/0!		6	#DIV/0!	#DIV/0!		9	#DIV/0!	#DIV/0!		30	#DIV/0!	#DIV/0!			#DIV/0!	#DIV/0!	#DIV/0!	#DIV/0!
																		#DIV/0!	#DIV/0!	#DIV/0!	#DIV/0!
mean	2.4				3.4				5.8				24.6
stdev	1.17379				1.57762				2.25093				3.09839				D	#DIV/0!	#DIV/0!	#DIV/0!	-0.03267
sum	24				34				58				246				crit D	0.277609	0.233238	0.178577	0.097143
																		if max D > crit D then pops are different
treated	4d	proportion	cum. prop		10d	proportion	cum. prop		15d	proportion	cum. prop		25d	proportion	cum. prop			no	no	no	no
	1	#DIV/0!	#DIV/0!		3	#DIV/0!	#DIV/0!		7	#DIV/0!	#DIV/0!		21	#DIV/0!	#DIV/0!
	2	#DIV/0!	#DIV/0!		6	#DIV/0!	#DIV/0!		5	#DIV/0!	#DIV/0!		23	#DIV/0!	#DIV/0!
	2	#DIV/0!	#DIV/0!		1	#DIV/0!	#DIV/0!		4	#DIV/0!	#DIV/0!		23	#DIV/0!	#DIV/0!
	2	#DIV/0!	#DIV/0!		3	#DIV/0!	#DIV/0!		7	#DIV/0!	#DIV/0!		24	#DIV/0!	#DIV/0!
	2	#DIV/0!	#DIV/0!		5	#DIV/0!	#DIV/0!		2	#DIV/0!	#DIV/0!		25	#DIV/0!	#DIV/0!
	2	#DIV/0!	#DIV/0!		4	#DIV/0!	#DIV/0!		4	#DIV/0!	#DIV/0!		25	#DIV/0!	#DIV/0!
	3	#DIV/0!	#DIV/0!		3	#DIV/0!	#DIV/0!		5	#DIV/0!	#DIV/0!		27	#DIV/0!	#DIV/0!
	3	#DIV/0!	#DIV/0!		4	#DIV/0!	#DIV/0!		7	#DIV/0!	#DIV/0!		28	#DIV/0!	#DIV/0!
	3	#DIV/0!	#DIV/0!		3	#DIV/0!	#DIV/0!		7	#DIV/0!	#DIV/0!		28	#DIV/0!	#DIV/0!
	4	#DIV/0!	#DIV/0!		1	#DIV/0!	#DIV/0!		9	#DIV/0!	#DIV/0!		30	#DIV/0!	#DIV/0!
mean	2.4				3.3				5.7				25.4
stdev	0.843274				1.56702				2.05751				2.79682
sum	24				33				57				254
T tests
	#DIV/0!	#DIV/0!	#DIV/0!	0.47581
