# Supplementary material for: Chloroplast digestion and the development of functional kleptoplasty in juvenile Elysia timida (Risso, 1818) as compared to short-term and non-chloroplast-retaining sacoglossan slugs
Source: PLoS One. 2017 Oct 11;12(10):e0182910. doi: 10.1371/journal.pone.0182910 (PMC5636068; doi:10.1371/journal.pone.0182910)
Supplement: S2 Table — (XLSX) [file pone.0182910.s002.xlsx]

## Sheet: 4 DPM raw
	px w/i	area w/i	pixel w/o	area w/o
B4do1-19V15.lif - Series002_1	0.002	0.238	0	0
B4do1-19V15.lif - Series002_2	0.002	0.238	0	0
B4do1-19V15.lif - Series002_3	0.004	0.477	0	0
B4do1-19V15.lif - Series002_4	0.002	0.238	0	0
B4do1-19V15.lif - Series002_5	0.002	0.238	0	0
B4do1-19V15.lif - Series002_6	0.002	0.238	0	0
B4do1-19V15.lif - Series002_7	0.008	0.954	0	0
B4do1-19V15.lif - Series002_8	0.021	2.384	0	0
B4do1-19V15.lif - Series002_9	0.042	4.768	0	0
B4do1-19V15.lif - Series002_10	0.053	5.96	0	0
B4do1-19V15.lif - Series002_11	0.049	5.484	0	0
B4do1-19V15.lif - Series002_12	0.036	4.053	0	0
B4do1-19V15.lif - Series002_13	0.04	4.53	0	0
B4do1-19V15.lif - Series002_14	0.025	2.861	0	0
B4do1-19V15.lif - Series002_15	0.023	2.623	0	0
B4do1-19V15.lif - Series002_16	0.032	3.576	0	0
B4do1-19V15.lif - Series002_17	0.045	5.007	0	0
B4do1-19V15.lif - Series002_18	0.085	9.537	0	0
B4do1-19V15.lif - Series002_19	0.142	15.974	0	0
B4do1-19V15.lif - Series002_20	0.234	26.226	0	0
B4do1-19V15.lif - Series002_21	0.297	33.379	0	0
B4do1-19V15.lif - Series002_22	0.317	35.524	0	0
B4do1-19V15.lif - Series002_23	0.344	38.624	0	0
B4do1-19V15.lif - Series002_24	0.327	36.716	0	0
B4do1-19V15.lif - Series002_25	0.304	34.094	0	0
B4do1-19V15.lif - Series002_26	0.278	31.233	0	0
B4do1-19V15.lif - Series002_27	0.274	30.756	0	0
B4do1-19V15.lif - Series002_28	0.208	23.365	0	0
B4do1-19V15.lif - Series002_29	0.168	18.835	0	0
B4do1-19V15.lif - Series002_30	0.087	9.775	0	0
B4do1-19V15.lif - Series002_31	0.015	1.669	0	0
B4do1-19V15.lif - Series002_32	0	0	0	0
B4do1-19V15.lif - Series002_33	0	0	0	0
B4do1-19V15.lif - Series002_34	0	0	0	0
B4do1-19V15.lif - Series002_35	0	0	0	0
B4do1-19V15.lif - Series002_36	0	0	0	0
B4do1-19V15.lif - Series002_37	0	0	0	0
B4do1-19V15.lif - Series002_38	0	0	0	0
B4do1-19V15.lif - Series002_39	0	0	0	0
B4do1-19V15.lif - Series002_40	0	0	0	0
B4do1-19V15.lif - Series002_41	0	0	0	0
B4do1-19V15.lif - Series002_42	0	0	0	0
B4do1-19V15.lif - Series002_43	0	0	0	0
B4do1-19V15.lif - Series002_44	0	0	0	0
B4do1-19V15.lif - Series002_45	0	0	0	0
B4do1-19V15.lif - Series010_1	0	0	0	0
B4do1-19V15.lif - Series010_2	0.002	0.238	0	0
B4do1-19V15.lif - Series010_3	0	0	0	0
B4do1-19V15.lif - Series010_4	0.002	0.238	0	0
B4do1-19V15.lif - Series010_5	0	0	0	0
B4do1-19V15.lif - Series010_6	0	0	0	0
B4do1-19V15.lif - Series010_7	0	0	0	0
B4do1-19V15.lif - Series010_8	0.002	0.238	0	0
B4do1-19V15.lif - Series010_9	0.01	1.192	0	0
B4do1-19V15.lif - Series010_10	0.028	3.338	0	0
B4do1-19V15.lif - Series010_11	0.042	5.007	0	0
B4do1-19V15.lif - Series010_12	0.04	4.768	0	0
B4do1-19V15.lif - Series010_13	0.44	5.245	0	0
B4do1-19V15.lif - Series010_14	0.44	5.245	0	0
B4do1-19V15.lif - Series010_15	0.24	2.861	0	0
B4do1-19V15.lif - Series010_16	0.32	3.815	0	0
B4do1-19V15.lif - Series010_17	0.32	3.815	0	0
B4do1-19V15.lif - Series010_18	0.66	7.868	0	0
B4do1-19V15.lif - Series010_19	0.122	14.544	0	0
B4do1-19V15.lif - Series010_20	0.207	24.557	0	0
B4do1-19V15.lif - Series010_21	0.283	33.617	0	0
B4do1-19V15.lif - Series010_22	0.283	33.617	0	0
B4do1-19V15.lif - Series010_23	0.317	37.67	0	0
B4do1-19V15.lif - Series010_24	0.303	36.001	0	0
B4do1-19V15.lif - Series010_25	0.281	33.379	0	0
B4do1-19V15.lif - Series010_26	0.277	32.902	0	0
B4do1-19V15.lif - Series010_27	0.253	30.041	0	0
B4do1-19V15.lif - Series010_28	0.225	26.703	0	0
B4do1-19V15.lif - Series010_29	0.193	22.888	0	0
B4do1-19V15.lif - Series010_30	0.165	19.55	0	0
B4do1-19V15.lif - Series010_31	0.07	8.345	0	0
B4do1-19V15.lif - Series010_32	0.02	2.384	0	0
B4do1-19V15.lif - Series010_33	0	0	0	0
B4do1-19V15.lif - Series010_34	0	0	0	0
B4do1-19V15.lif - Series010_35	0	0	0	0
B4do1-19V15.lif - Series010_36	0	0	0	0
B4do1-19V15.lif - Series010_37	0	0	0	0
B4do1-19V15.lif - Series010_38	0	0	0	0
B4do1-19V15.lif - Series010_39	0	0	0	0
B4do1-19V15.lif - Series010_40	0	0	0	0
B4do1-19V15.lif - Series010_41	0	0	0	0
B4do1-19V15.lif - Series010_42	0	0	0	0
B4do1-19V15.lif - Series010_43	0	0	0	0
B4do1-19V15.lif - Series010_44	0	0	0	0
B4do1-19V15.lif - Series010_45	0	0	0	0
B4do1-20V15.lif_1	0	0	0	0
B4do1-20V15.lif_2	0	0	0	0
B4do1-20V15.lif_3	0	0	0	0
B4do1-20V15.lif_4	0	0	0	0
B4do1-20V15.lif_5	0	0	0	0
B4do1-20V15.lif_6	0	0	0	0
B4do1-20V15.lif_7	0	0	0.001	0.477
B4do1-20V15.lif_8	0.003	0.715	0.001	0.477
B4do1-20V15.lif_9	0.006	1.431	0.004	1.431
B4do1-20V15.lif_10	0.011	2.623	0.006	2.384
B4do1-20V15.lif_11	0.015	3.576	0.008	2.861
B4do1-20V15.lif_12	0.009	2.146	0.005	1.907
B4do1-20V15.lif_13	0.01	2.384	0.007	2.623
B4do1-20V15.lif_14	0.009	2.146	0.006	2.384
B4do1-20V15.lif_15	0.007	1.669	0.004	1.431
B4do1-20V15.lif_16	0.005	1.192	0.002	0.715
B4do1-20V15.lif_17	0.004	0.954	0.003	0.954
B4do1-20V15.lif_18	0.003	0.715	0.0006254	0.238
B4do1-20V15.lif_19	0.002	0.477	0	0
B4do1-20V15.lif_20	0.002	0.477	0	0
B4do1-20V15.lif_21	0.003	0.715	0	0
B4do1-20V15.lif_22	0.004	0.954	0	0
B4do1-20V15.lif_23	0.005	1.192	0	0
B4do1-20V15.lif_24	0.003	0.715	0	0
B4do1-20V15.lif_25	0.006	1.431	0	0
B4do1-20V15.lif_26	0.024	5.96	0	0
B4do1-20V15.lif_27	0.027	6.676	0	0
B4do1-20V15.lif_28	0.038	9.298	0	0
B4do1-20V15.lif_29	0.036	8.821	0	0
B4do1-20V15.lif_30	0.042	10.252	0	0
B4do1-20V15.lif_31	0.041	10.014	0	0
B4do1-20V15.lif_32	0.046	11.206	0	0
B4do1-20V15.lif_33	0.064	15.497	0	0
B4do1-20V15.lif_34	0.071	17.405	0	0
B4do1-20V15.lif_35	0.089	21.696	0	0
B4do1-20V15.lif_36	0.129	31.471	0	0
B4do1-20V15.lif_37	0.146	35.524	0	0
B4do1-20V15.lif_38	0.167	40.77	0	0
B4do1-20V15.lif_39	0.185	45.061	0	0
B4do1-20V15.lif_40	0.201	48.876	0	0
B4do1-20V15.lif_41	0.206	50.306	0	0
B4do1-20V15.lif_42	0.235	57.22	0	0
B4do1-20V15.lif_43	0.221	53.883	0	0
B4do1-20V15.lif_44	0.233	56.744	0	0
B4do1-20V15.lif_45	0.262	63.896	0	0
B4do1-20V15.lif_46	0.258	62.943	0	0
B4do1-20V15.lif_47	0.247	60.32	0	0
B4do1-20V15.lif_48	0.235	57.22	0	0
B4do1-20V15.lif_49	0.203	49.591	0	0
B4do1-20V15.lif_50	0.184	44.823	0.001	0.477
B4do1-20V15.lif_51	0.155	37.67	0.002	0.715
B4do1-20V15.lif_52	0.139	33.855	0.004	1.431
B4do1-20V15.lif_53	0.101	24.557	0.002	0.715
B4do1-20V15.lif_54	0.082	20.027	0	0
B4do1-20V15.lif_55	0.063	15.259	0	0
B4do1-20V15.lif_56	0.039	9.537	0	0
B4do1-20V15.lif_57	0.027	6.676	0	0
B4do1-20V15.lif_58	0.025	6.199	0	0
B4do1-20V15.lif_59	0.019	4.53	0	0
B4do1-20V15.lif_60	0.009	2.146	0	0
B4do1-20V15.lif_61	0.004	0.954	0	0
B4do1-20V15.lif_62	0.011	2.623	0	0
B4do1-20V15.lif_63	0.009	2.146	0	0
B4do1-20V15.lif_64	0.015	3.576	0	0
B4do1-20V15.lif_65	0.016	3.815	0	0
B4do1-20V15.lif_66	0.017	4.053	0	0
B4do1-20V15.lif_67	0.011	2.623	0	0
B4do1-20V15.lif_68	0.013	3.099	0	0
B4do1-20V15.lif_69	0.01	2.384	0	0
B4do1-20V15.lif_70	0.013	3.099	0	0
B4do2-19V15.lif_1	0	0	0	0
B4do2-19V15.lif_2	0	0	0	0
B4do2-19V15.lif_3	0	0	0	0
B4do2-19V15.lif_4	0	0	0	0
B4do2-19V15.lif_5	0	0	0	0
B4do2-19V15.lif_6	0	0	0	0
B4do2-19V15.lif_7	0	0	0	0
B4do2-19V15.lif_8	0	0	0	0
B4do2-19V15.lif_9	0	0	0	0
B4do2-19V15.lif_10	0	0	0	0
B4do2-19V15.lif_11	0	0	0	0
B4do2-19V15.lif_12	0	0	0	0
B4do2-19V15.lif_13	0	0	0	0
B4do2-19V15.lif_14	0	0	0	0
B4do2-19V15.lif_15	0	0	0	0
B4do2-19V15.lif_16	0	0	0	0
B4do2-19V15.lif_17	0	0	0	0
B4do2-19V15.lif_18	0	0	0	0
B4do2-19V15.lif_19	0	0	0	0
B4do2-19V15.lif_20	0	0	0	0
B4do2-19V15.lif_21	0	0	0	0
B4do2-19V15.lif_22	0.001	0.238	0	0
B4do2-19V15.lif_23	0.002	0.477	0	0
B4do2-19V15.lif_24	0.002	0.477	0	0
B4do2-19V15.lif_25	0.007	1.431	0	0
B4do2-19V15.lif_26	0.002	0.477	0	0
B4do2-19V15.lif_27	0.006	1.192	0	0
B4do2-19V15.lif_28	0.001	0.238	0	0
B4do2-19V15.lif_29	0.002	0.477	0	0
B4do2-19V15.lif_30	0.006	1.192	0	0
B4do2-19V15.lif_31	0.005	0.954	0	0
B4do2-19V15.lif_32	0.009	1.669	0	0
B4do2-19V15.lif_33	0.021	4.053	0	0
B4do2-19V15.lif_34	0.026	5.007	0	0
B4do2-19V15.lif_35	0.037	7.153	0	0
B4do2-19V15.lif_36	0.046	9.06	0	0
B4do2-19V15.lif_37	0.045	8.821	0	0
B4do2-19V15.lif_38	0.043	8.345	0	0
B4do2-19V15.lif_39	0.033	6.437	0	0
B4do2-19V15.lif_40	0.034	6.676	0	0
B4do2-19V15.lif_41	0.021	4.053	0	0
B4do2-19V15.lif_42	0.026	5.007	0	0
B4do2-19V15.lif_43	0.039	7.629	0	0
B4do2-19V15.lif_44	0.05	9.775	0	0
B4do2-19V15.lif_45	0.067	13.113	0	0
B4do2-19V15.lif_46	0.066	12.875	0	0
B4do2-19V15.lif_47	0.08	15.736	0	0
B4do2-19V15.lif_48	0.104	20.266	0	0
B4do2-19V15.lif_49	0.099	19.312	0	0
B4do2-19V15.lif_50	0.128	25.034	0	0
B4do2-19V15.lif_51	0.139	27.18	0	0
B4do2-19V15.lif_52	0.156	30.518	0	0
B4do2-19V15.lif_53	0.167	32.663	0	0
B4do2-19V15.lif_54	0.173	33.855	0	0
B4do2-19V15.lif_55	0.17	33.379	0	0
B4do2-19V15.lif_56	0.203	39.816	0	0
B4do2-19V15.lif_57	0.19	37.193	0	0
B4do2-19V15.lif_58	0.197	38.624	0	0
B4do2-19V15.lif_59	0.16	31.233	0	0
B4do2-19V15.lif_60	0.144	28.133	0	0
B4do2-19V15.lif_61	0.128	25.034	0	0
B4do2-19V15.lif_62	0.112	21.935	0	0
B4do2-19V15.lif_63	0.136	26.703	0	0
B4do2-19V15.lif_64	0.113	22.173	0	0
B4do2-19V15.lif_65	0.096	18.835	0	0
B4do2-19V15.lif_66	0.084	16.451	0	0
B4do2-19V15.lif_67	0.069	13.59	0	0
B4do2-19V15.lif_68	0.057	11.206	0	0
B4do2-19V15.lif_69	0.032	6.199	0	0
B4do2-19V15.lif_70	0.023	4.53	0	0
B4do2-19V15.lif_71	0.013	2.623	0	0
B4do2-19V15.lif_72	0.006	1.192	0	0
B4do2-19V15.lif_73	0.004	0.715	0	0
B4do2-19V15.lif_74	0	0	0	0
B4do2-19V15.lif_75	0.002	0.477	0	0
B4do2-19V15.lif_76	0	0	0	0
B4do2-19V15.lif_77	0	0	0	0
B4do2-19V15.lif_78	0.002	0.477	0	0
B4do2-19V15.lif_79	0.002	0.477	0	0
B4do2-19V15.lif_80	0.01	1.907	0	0
B4do2-19V15.lif_81	0.009	1.669	0	0
B4do2-19V15.lif_82	0.009	1.669	0	0
B4do2-19V15.lif_83	0.011	2.146	0	0
B4do2-19V15.lif_84	0.004	0.715	0	0
B4do3-19V15.lif_1	0	0	0	0
B4do3-19V15.lif_2	0	0	0	0
B4do3-19V15.lif_3	0	0	0	0
B4do3-19V15.lif_4	0	0	0	0
B4do3-19V15.lif_5	0	0	0	0
B4do3-19V15.lif_6	0	0	0	0
B4do3-19V15.lif_7	0	0	0	0
B4do3-19V15.lif_8	0	0	0	0
B4do3-19V15.lif_9	0	0	0	0
B4do3-19V15.lif_10	0	0	0	0
B4do3-19V15.lif_11	0	0	0	0
B4do3-19V15.lif_12	0	0	0	0
B4do3-19V15.lif_13	0	0	0	0
B4do3-19V15.lif_14	0	0	0	0
B4do3-19V15.lif_15	0.0009347	0.238	0	0
B4do3-19V15.lif_16	0.0009347	0.238	0	0
B4do3-19V15.lif_17	0	0	0	0
B4do3-19V15.lif_18	0.002	0.477	0	0
B4do3-19V15.lif_19	0	0	0	0
B4do3-19V15.lif_20	0	0	0	0
B4do3-19V15.lif_21	0	0	0	0
B4do3-19V15.lif_22	0	0	0	0
B4do3-19V15.lif_23	0	0	0	0
B4do3-19V15.lif_24	0	0	0	0
B4do3-19V15.lif_25	0	0	0	0
B4do3-19V15.lif_26	0	0	0	0
B4do3-19V15.lif_27	0.0009347	0.238	0	0
B4do3-19V15.lif_28	0.0009347	0.238	0	0
B4do3-19V15.lif_29	0.0009347	0.238	0	0
B4do3-19V15.lif_30	0	0	0	0
B4do3-19V15.lif_31	0	0	0	0
B4do3-19V15.lif_32	0	0	0	0
B4do3-19V15.lif_33	0.0009347	0.238	0	0
B4do3-19V15.lif_34	0.004	0.954	0	0
B4do3-19V15.lif_35	0.003	0.715	0	0
B4do3-19V15.lif_36	0.002	0.477	0	0
B4do3-19V15.lif_37	0.007	1.669	0	0
B4do3-19V15.lif_38	0.009	2.384	0	0
B4do3-19V15.lif_39	0.008	2.146	0	0
B4do3-19V15.lif_40	0.007	1.669	0	0
B4do3-19V15.lif_41	0.021	5.245	0	0
B4do3-19V15.lif_42	0.025	6.437	0	0
B4do3-19V15.lif_43	0.027	6.914	0	0
B4do3-19V15.lif_44	0.034	8.583	0	0
B4do3-19V15.lif_45	0.043	10.967	0	0
B4do3-19V15.lif_46	0.043	10.967	0	0
B4do3-19V15.lif_47	0.035	8.821	0	0
B4do3-19V15.lif_48	0.051	13.113	0	0
B4do3-19V15.lif_49	0.049	12.398	0	0
B4do3-19V15.lif_50	0.047	11.921	0	0
B4do3-19V15.lif_51	0.047	11.921	0	0
B4do3-19V15.lif_52	0.037	9.537	0	0
B4do3-19V15.lif_53	0.019	4.768	0	0
B4do3-19V15.lif_54	0.006	1.431	0	0
B4do3-19V15.lif_55	0.004	0.954	0	0
B4do3-19V15.lif_56	0.012	3.099	0	0
B4do3-19V15.lif_57	0.075	19.073	0	0
B4do3-19V15.lif_58	0.163	41.485	0	0
B4do3-19V15.lif_59	0.195	49.829	0	0
B4do3-19V15.lif_60	0.236	60.081	0	0
B4do3-19V15.lif_61	0.253	64.611	0	0
B4do3-19V15.lif_62	0.297	75.817	0	0
B4do3-19V15.lif_63	0.289	73.671	0	0
B4do3-19V15.lif_64	0.294	75.102	0	0
B4do3-19V15.lif_65	0.344	87.738	0	0
B4do3-19V15.lif_66	0.373	95.129	0	0
B4do3-19V15.lif_67	0.489	124.693	0	0
B4do3-19V15.lif_68	0.516	131.607	0	0
B4do3-19V15.lif_69	0.538	137.329	0	0
B4do3-19V15.lif_70	0.573	146.151	0	0
B4do3-19V15.lif_71	0.608	155.21	0	0
B4do3-19V15.lif_72	0.615	156.879	0	0
B4do3-19V15.lif_73	0.561	143.051	0	0
B4do3-19V15.lif_74	0.397	101.328	0	0
B4do3-19V15.lif_75	0.266	67.949	0	0
B4do3-19V15.lif_76	0.245	62.466	0	0
B4do3-19V15.lif_77	0.156	39.816	0	0
B4do3-19V15.lif_78	0.122	30.994	0	0
B4do3-19V15.lif_79	0.119	30.279	0	0
B4do3-19V15.lif_80	0.143	36.478	0	0
B4do3-19V15.lif_81	0.109	27.895	0	0
B4do3-19V15.lif_82	0.144	36.716	0	0
B4do3-19V15.lif_83	0.112	28.61	0	0
B4do3-19V15.lif_84	0.1	25.511	0	0
B4do3-19V15.lif_85	0.097	24.796	0	0
B4do3-19V15.lif_86	0.091	23.127	0	0
B4do3-19V15.lif_87	0.077	19.55	0	0
B4do3-19V15.lif_88	0.062	15.736	0	0
B4do3-19V15.lif_89	0.041	10.49	0	0
B4do3-19V15.lif_90	0.033	8.345	0	0
B4do3-19V15.lif_91	0.025	6.437	0	0
B4do3-19V15.lif_92	0.021	5.245	0	0
B4do3-19V15.lif_93	0.007	1.669	0	0
B4do3-19V15.lif_94	0.002	0.477	0	0
B4do3-19V15.lif_95	0.002	0.477	0	0
B4do3-19V15.lif_96	0	0	0	0
B4do3-19V15.lif_97	0	0	0	0
B4do3-19V15.lif_98	0	0	0	0
B4do3-19V15.lif_99	0	0	0	0
B4do3-19V15.lif_100	0	0	0	0
B4do3-19V15.lif_101	0	0	0	0
B4do3-19V15.lif_102	0	0	0	0
B4do3-20V15.lif_1	0	0	0	0
B4do3-20V15.lif_2	0	0	0	0
B4do3-20V15.lif_3	0	0	0	0
B4do3-20V15.lif_4	0	0	0	0
B4do3-20V15.lif_5	0	0	0	0
B4do3-20V15.lif_6	0	0	0	0
B4do3-20V15.lif_7	0	0	0	0
B4do3-20V15.lif_8	0	0	0	0
B4do3-20V15.lif_9	0	0	0	0
B4do3-20V15.lif_10	0	0	0	0
B4do3-20V15.lif_11	0	0	0	0
B4do3-20V15.lif_12	0.001	0.238	0	0
B4do3-20V15.lif_13	0	0	0	0
B4do3-20V15.lif_14	0	0	0	0
B4do3-20V15.lif_15	0.001	0.238	0	0
B4do3-20V15.lif_16	0	0	0	0
B4do3-20V15.lif_17	0	0	0	0
B4do3-20V15.lif_18	0	0	0	0
B4do3-20V15.lif_19	0	0	0	0
B4do3-20V15.lif_20	0	0	0	0
B4do3-20V15.lif_21	0	0	0	0
B4do3-20V15.lif_22	0	0	0	0
B4do3-20V15.lif_23	0	0	0	0
B4do3-20V15.lif_24	0	0	0	0
B4do3-20V15.lif_25	0	0	0	0
B4do3-20V15.lif_26	0	0	0	0
B4do3-20V15.lif_27	0	0	0	0
B4do3-20V15.lif_28	0.001	0.238	0	0
B4do3-20V15.lif_29	0	0	0	0
B4do3-20V15.lif_30	0	0	0	0
B4do3-20V15.lif_31	0	0	0	0
B4do3-20V15.lif_32	0	0	0	0
B4do3-20V15.lif_33	0	0	0	0
B4do3-20V15.lif_34	0	0	0.0005691	0.238
B4do3-20V15.lif_35	0	0	0.0005691	0.238
B4do3-20V15.lif_36	0	0	0.0005691	0.238
B4do3-20V15.lif_37	0.001	0.238	0.0005691	0.238
B4do3-20V15.lif_38	0	0	0.001	0.477
B4do3-20V15.lif_39	0.002	0.477	0.001	0.477
B4do3-20V15.lif_40	0.001	0.238	0.0005691	0.238
B4do3-20V15.lif_41	0.005	0.954	0.0005691	0.238
B4do3-20V15.lif_42	0.002	0.477	0.0005691	0.238
B4do3-20V15.lif_43	0.002	0.477	0.0005691	0.238
B4do3-20V15.lif_44	0.003	0.715	0	0
B4do3-20V15.lif_45	0.005	0.954	0	0
B4do3-20V15.lif_46	0.007	1.431	0	0
B4do3-20V15.lif_47	0.019	3.815	0	0
B4do3-20V15.lif_48	0.017	3.576	0	0
B4do3-20V15.lif_49	0.015	3.099	0	0
B4do3-20V15.lif_50	0.023	4.768	0	0
B4do3-20V15.lif_51	0.015	3.099	0	0
B4do3-20V15.lif_52	0.019	3.815	0	0
B4do3-20V15.lif_53	0.021	4.292	0	0
B4do3-20V15.lif_54	0.046	9.537	0	0
B4do3-20V15.lif_55	0.043	8.821	0	0
B4do3-20V15.lif_56	0.054	11.206	0	0
B4do3-20V15.lif_57	0.071	14.544	0	0
B4do3-20V15.lif_58	0.059	12.159	0	0
B4do3-20V15.lif_59	0.053	10.967	0	0
B4do3-20V15.lif_60	0.04	8.345	0	0
B4do3-20V15.lif_61	0.042	8.583	0	0
B4do3-20V15.lif_62	0.036	7.391	0	0
B4do3-20V15.lif_63	0.053	10.967	0	0
B4do3-20V15.lif_64	0.049	10.014	0	0
B4do3-20V15.lif_65	0.032	6.676	0	0
B4do3-20V15.lif_66	0.034	6.914	0	0
B4do3-20V15.lif_67	0.031	6.437	0	0
B4do3-20V15.lif_68	0.031	6.437	0	0
B4do3-20V15.lif_69	0.04	8.345	0	0
B4do3-20V15.lif_70	0.031	6.437	0	0
B4do3-20V15.lif_71	0.03	6.199	0	0
B4do3-20V15.lif_72	0.031	6.437	0	0
B4do3-20V15.lif_73	0.04	8.345	0	0
B4do3-20V15.lif_74	0.054	11.206	0	0
B4do3-20V15.lif_75	0.081	16.689	0	0
B4do3-20V15.lif_76	0.076	15.736	0	0
B4do3-20V15.lif_77	0.076	15.736	0	0
B4do3-20V15.lif_78	0.067	13.828	0	0
B4do3-20V15.lif_79	0.053	10.967	0	0
B4do3-20V15.lif_80	0.039	8.106	0	0
B4do3-20V15.lif_81	0.024	5.007	0	0
B4do3-20V15.lif_82	0.019	3.815	0	0
B4do3-20V15.lif_83	0.017	3.576	0	0
B4do3-20V15.lif_84	0.008	1.669	0	0
B4do3-20V15.lif_85	0.002	0.477	0	0
B4do3-20V15.lif_86	0.001	0.238	0	0
B4do3-20V15.lif_87	0	0	0	0
B4do3-20V15.lif_88	0	0	0	0
B4do3-20V15.lif_89	0	0	0	0
B4do3-20V15.lif_90	0	0	0	0
B4do3-20V15.lif_91	0	0	0	0
B4do3-20V15.lif_92	0	0	0	0
B4do3-20V15.lif_93	0	0	0	0
B4do3-20V15.lif_94	0	0	0	0
B4do3-20V15.lif_95	0	0	0	0
B4do3-20V15.lif_96	0	0	0	0
B4do3-20V15.lif_97	0	0	0	0
B4do3-21V15.lif_1	0	0	0	0
B4do3-21V15.lif_2	0	0	0	0
B4do3-21V15.lif_3	0	0	0	0
B4do3-21V15.lif_4	0	0	0	0
B4do3-21V15.lif_5	0	0	0	0
B4do3-21V15.lif_6	0	0	0	0
B4do3-21V15.lif_7	0	0	0	0
B4do3-21V15.lif_8	0	0	0	0
B4do3-21V15.lif_9	0	0	0	0
B4do3-21V15.lif_10	0	0	0	0
B4do3-21V15.lif_11	0.0006276	0.238	0	0
B4do3-21V15.lif_12	0	0	0	0
B4do3-21V15.lif_13	0	0	0	0
B4do3-21V15.lif_14	0	0	0	0
B4do3-21V15.lif_15	0	0	0	0
B4do3-21V15.lif_16	0	0	0	0
B4do3-21V15.lif_17	0	0	0	0
B4do3-21V15.lif_18	0	0	0	0
B4do3-21V15.lif_19	0	0	0	0
B4do3-21V15.lif_20	0	0	0	0
B4do3-21V15.lif_21	0	0	0	0
B4do3-21V15.lif_22	0	0	0	0
B4do3-21V15.lif_23	0	0	0	0
B4do3-21V15.lif_24	0	0	0	0
B4do3-21V15.lif_25	0	0	0	0
B4do3-21V15.lif_26	0	0	0	0
B4do3-21V15.lif_27	0	0	0	0
B4do3-21V15.lif_28	0	0	0	0
B4do3-21V15.lif_29	0	0	0	0
B4do3-21V15.lif_30	0	0	0	0
B4do3-21V15.lif_31	0	0	0	0
B4do3-21V15.lif_32	0	0	0	0
B4do3-21V15.lif_33	0	0	0	0
B4do3-21V15.lif_34	0.0006276	0.238	0	0
B4do3-21V15.lif_35	0	0	0	0
B4do3-21V15.lif_36	0	0	0	0
B4do3-21V15.lif_37	0.0006276	0.238	0	0
B4do3-21V15.lif_38	0.0006276	0.238	0	0
B4do3-21V15.lif_39	0	0	0	0
B4do3-21V15.lif_40	0	0	0	0
B4do3-21V15.lif_41	0	0	0	0
B4do3-21V15.lif_42	0	0	0	0
B4do3-21V15.lif_43	0	0	0	0
B4do3-21V15.lif_44	0	0	0	0
B4do3-21V15.lif_45	0	0	0	0
B4do3-21V15.lif_46	0	0	0	0
B4do3-21V15.lif_47	0	0	0	0
B4do3-21V15.lif_48	0	0	0	0
B4do3-21V15.lif_49	0	0	0	0
B4do3-21V15.lif_50	0	0	0	0
B4do3-21V15.lif_51	0	0	0	0
B4do3-21V15.lif_52	0	0	0	0
B4do3-21V15.lif_53	0	0	0	0
B4do3-21V15.lif_54	0.001	0.477	0	0
B4do3-21V15.lif_55	0	0	0	0
B4do3-21V15.lif_56	0.002	0.715	0	0
B4do3-21V15.lif_57	0	0	0	0
B4do3-21V15.lif_58	0	0	0	0
B4do3-21V15.lif_59	0.0006276	0.238	0	0
B4do3-21V15.lif_60	0.001	0.477	0	0
B4do3-21V15.lif_61	0.002	0.715	0	0
B4do3-21V15.lif_62	0.002	0.715	0	0
B4do3-21V15.lif_63	0.001	0.477	0	0
B4do3-21V15.lif_64	0.001	0.477	0	0
B4do3-21V15.lif_65	0.0006276	0.238	0	0
B4do3-21V15.lif_66	0.001	0.477	0	0
B4do3-21V15.lif_67	0.001	0.477	0	0
B4do3-21V15.lif_68	0	0	0	0
B4do3-21V15.lif_69	0.0006276	0.238	0	0
B4do3-21V15.lif_70	0	0	0	0
B4do3-21V15.lif_71	0	0	0	0
B4do3-21V15.lif_72	0	0	0	0
B4do3-21V15.lif_73	0	0	0	0
B4do3-21V15.lif_74	0	0	0	0
B4do3-21V15.lif_75	0	0	0	0
B4do3-21V15.lif_76	0	0	0	0
B4do3-21V15.lif_77	0	0	0	0
B4do3-21V15.lif_78	0.001	0.477	0	0
B4do3-21V15.lif_79	0.003	0.954	0	0
B4do3-21V15.lif_80	0.004	1.669	0	0
B4do3-21V15.lif_81	0.003	0.954	0	0
B4do3-21V15.lif_82	0.001	0.477	0	0
B4do3-21V15.lif_83	0.001	0.477	0	0
B4do3-21V15.lif_84	0	0	0	0
B4do3-21V15.lif_85	0	0	0	0
B4do3-21V15.lif_86	0	0	0	0
B4do3-21V15.lif_87	0	0	0	0
B4do3-21V15.lif_88	0	0	0	0
B4do3-21V15.lif_89	0	0	0	0
B4do3-21V15.lif_90	0	0	0	0
B4do3-21V15.lif_91	0	0	0	0
B4do3-21V15.lif_92	0	0	0	0
B4do3-21V15.lif_93	0	0	0	0
B4do3-21V15.lif_94	0	0	0	0
B4do3-21V15.lif_95	0	0	0	0
B4do3-21V15.lif_96	0	0	0	0
B4do3-21V15.lif_97	0	0	0	0
B4do3-21V15.lif_98	0	0	0	0
B4do3-21V15.lif_99	0	0	0	0
B4do3-21V15.lif_100	0	0	0	0
B4do3-21V15.lif_101	0	0	0	0
B4do3-21V15.lif_102	0	0	0	0
B4do3-21V15.lif_103	0	0	0	0
B4do4-19V15.lif_1	0.032	7.153	0	0
B4do4-19V15.lif_2	0.03	6.676	0	0
B4do4-19V15.lif_3	0.044	9.775	0	0
B4do4-19V15.lif_4	0.055	12.159	0	0
B4do4-19V15.lif_5	0.054	11.921	0	0
B4do4-19V15.lif_6	0.064	14.305	0	0
B4do4-19V15.lif_7	0.068	15.02	0	0
B4do4-19V15.lif_8	0.064	14.305	0	0
B4do4-19V15.lif_9	0.082	18.12	0	0
B4do4-19V15.lif_10	0.132	29.325	0	0
B4do4-19V15.lif_11	0.18	40.054	0	0
B4do4-19V15.lif_12	0.21	46.73	0	0
B4do4-19V15.lif_13	0.251	55.79	0	0
B4do4-19V15.lif_14	0.285	63.419	0	0
B4do4-19V15.lif_15	0.306	67.949	0	0
B4do4-19V15.lif_16	0.383	85.115	0	0
B4do4-19V15.lif_17	0.468	13.951	0	0
B4do4-19V15.lif_18	0.535	18.971	0	0
B4do4-19V15.lif_19	0.572	17.077	0	0
B4do4-19V15.lif_20	0.518	15.156	0	0
B4do4-19V15.lif_21	0.581	19.223	0	0
B4do4-19V15.lif_22	0.769	10.946	0	0
B4do4-19V15.lif_23	0.94	28.855	0	0
B4do4-19V15.lif_24	1.119	28.671	0	0
B4do4-19V15.lif_25	1.461	34.726	0	0
B4do4-19V15.lif_26	1.783	36.252	0	0
B4do4-19V15.lif_27	1.844	49.842	0	0
B4do4-19V15.lif_28	1.954	44.399	0	0
B4do4-19V15.lif_29	2.35	52.375	0	0
B4do4-19V15.lif_30	2.808	64.18	0	0
B4do4-19V15.lif_31	3.069	62.116	0	0
B4do4-19V15.lif_32	3.258	74.077	0	0
B4do4-19V15.lif_33	3.151	70.474	0	0
B4do4-19V15.lif_34	2.646	58.179	0	0
B4do4-19V15.lif_35	1.924	47.723	0	0
B4do4-19V15.lif_36	1.399	30.898	0	0
B4do4-19V15.lif_37	1.17	20.115	0	0
B4do4-19V15.lif_38	1	22.206	0	0
B4do4-19V15.lif_39	0.803	18.576	0.000592	0.238
B4do4-19V15.lif_40	0.754	17.608	0.043	17.405
B4do4-19V15.lif_41	0.293	65.088	0.08	32.187
B4do4-19V15.lif_42	0	0	0	0
B4do4-19V15.lif_43	0	0	0	0
B4do4-19V15.lif_44	0	0	0	0
B4do4-19V15.lif_45	0	0	0	0
B4do4-19V15.lif_46	0	0	0	0
B4do4-20V15.lif_1	0.005	1.431	0	0
B4do4-20V15.lif_2	0.008	2.146	0	0
B4do4-20V15.lif_3	0.003	0.715	0	0
B4do4-20V15.lif_4	0.003	0.715	0	0
B4do4-20V15.lif_5	0.004	1.192	0	0
B4do4-20V15.lif_6	0.004	1.192	0	0
B4do4-20V15.lif_7	0.003	0.954	0	0
B4do4-20V15.lif_8	0.01	2.861	0	0
B4do4-20V15.lif_9	0.009	2.623	0	0
B4do4-20V15.lif_10	0.011	3.099	0	0
B4do4-20V15.lif_11	0.007	1.907	0	0
B4do4-20V15.lif_12	0.008	2.384	0	0
B4do4-20V15.lif_13	0.008	2.384	0	0
B4do4-20V15.lif_14	0.011	3.099	0	0
B4do4-20V15.lif_15	0.016	4.53	0	0
B4do4-20V15.lif_16	0.025	7.153	0	0
B4do4-20V15.lif_17	0.023	6.437	0	0
B4do4-20V15.lif_18	0.021	5.96	0	0
B4do4-20V15.lif_19	0.018	5.245	0	0
B4do4-20V15.lif_20	0.022	6.199	0	0
B4do4-20V15.lif_21	0.013	3.815	0	0
B4do4-20V15.lif_22	0.018	5.245	0	0
B4do4-20V15.lif_23	0.028	8.106	0	0
B4do4-20V15.lif_24	0.023	6.676	0	0
B4do4-20V15.lif_25	0.023	6.676	0	0
B4do4-20V15.lif_26	0.021	5.96	0	0
B4do4-20V15.lif_27	0.023	6.437	0	0
B4do4-20V15.lif_28	0.017	4.768	0	0
B4do4-20V15.lif_29	0.032	9.06	0	0
B4do4-20V15.lif_30	0.034	9.537	0	0
B4do4-20V15.lif_31	0.022	6.199	0	0
B4do4-20V15.lif_32	0.024	6.914	0	0
B4do4-20V15.lif_33	0.026	7.391	0	0
B4do4-20V15.lif_34	0.049	14.067	0	0
B4do4-20V15.lif_35	0.05	14.305	0	0
B4do4-20V15.lif_36	0.055	15.736	0	0
B4do4-20V15.lif_37	0.061	17.405	0	0
B4do4-20V15.lif_38	0.062	17.643	0	0
B4do4-20V15.lif_39	0.075	21.458	0	0
B4do4-20V15.lif_40	0.063	17.881	0	0
B4do4-20V15.lif_41	0.075	21.219	0	0
B4do4-20V15.lif_42	0.093	26.464	0	0
B4do4-20V15.lif_43	0.1	28.372	0	0
B4do4-20V15.lif_44	0.106	30.041	0	0
B4do4-20V15.lif_45	0.11	31.233	0	0
B4do4-20V15.lif_46	0.124	35.286	0	0
B4do4-20V15.lif_47	0.116	32.902	0	0
B4do4-20V15.lif_48	0.118	33.617	0	0
B4do4-20V15.lif_49	0.112	31.948	0	0
B4do4-20V15.lif_50	0.091	25.988	0	0
B4do4-20V15.lif_51	0.078	22.173	0	0
B4do4-20V15.lif_52	0.05	14.305	0	0
B4do4-20V15.lif_53	0.032	9.06	0	0
B4do4-20V15.lif_54	0.037	10.49	0	0
B4do4-20V15.lif_55	0.047	13.351	0	0
B4do4-20V15.lif_56	0.059	16.689	0	0
B4do4-20V15.lif_57	0.059	16.928	0	0
B4do4-20V15.lif_58	0.049	14.067	0	0
B4do4-20V15.lif_59	0.052	14.782	0	0
B4do4-20V15.lif_60	0.037	10.49	0	0
B4do4-20V15.lif_61	0.028	8.106	0	0
B4do4-20V15.lif_62	0.02	5.722	0	0
B4do4-20V15.lif_63	0.025	7.153	0	0
B4do4-20V15.lif_64	0.024	6.914	0	0
B4do4-20V15.lif_65	0.048	13.59	0	0
B4do4-20V15.lif_66	0.069	19.55	0	0
B4do4-20V15.lif_67	0.102	29.087	0	0
B4do4-20V15.lif_68	0.127	36.24	0	0
B4do4-20V15.lif_69	0.137	39.101	0	0
B4do4-20V15.lif_70	0.141	40.054	0	0
B4do4-20V15.lif_71	0.149	42.439	0	0
B4do4-20V15.lif_72	0.123	35.048	0	0
B4do4-20V15.lif_73	0.113	32.187	0	0
B4do4-20V15.lif_74	0.102	29.087	0	0
B4do5-19V15.lif_1	0	0	0	0
B4do5-19V15.lif_2	0	0	0	0
B4do5-19V15.lif_3	0	0	0	0
B4do5-19V15.lif_4	0	0	0	0
B4do5-19V15.lif_5	0	0	0	0
B4do5-19V15.lif_6	0	0	0	0
B4do5-19V15.lif_7	0	0	0	0
B4do5-19V15.lif_8	0	0	0	0
B4do5-19V15.lif_9	0	0	0	0
B4do5-19V15.lif_10	0	0	0	0
B4do5-19V15.lif_11	0	0	0	0
B4do5-19V15.lif_12	0	0	0	0
B4do5-19V15.lif_13	0	0	0	0
B4do5-19V15.lif_14	0	0	0	0
B4do5-19V15.lif_15	0	0	0	0
B4do5-19V15.lif_16	0	0	0	0
B4do5-19V15.lif_17	0	0	0	0
B4do5-19V15.lif_18	0	0	0	0
B4do5-19V15.lif_19	0	0	0	0
B4do5-19V15.lif_20	0	0	0	0
B4do5-19V15.lif_21	0	0	0	0
B4do5-19V15.lif_22	0	0	0	0
B4do5-19V15.lif_23	0	0	0	0
B4do5-19V15.lif_24	0	0	0	0
B4do5-19V15.lif_25	0	0	0	0
B4do5-19V15.lif_26	0	0	0	0
B4do5-19V15.lif_27	0	0	0	0
B4do5-19V15.lif_28	0	0	0	0
B4do5-19V15.lif_29	0	0	0	0
B4do5-19V15.lif_30	0	0	0	0
B4do5-19V15.lif_31	0	0	0	0
B4do5-19V15.lif_32	0	0	0	0
B4do5-19V15.lif_33	0	0	0	0
B4do5-19V15.lif_34	0	0	0	0
B4do5-19V15.lif_35	0	0	0	0
B4do5-19V15.lif_36	0.003	0.715	0	0
B4do5-19V15.lif_37	0.004	0.954	0	0
B4do5-19V15.lif_38	0.004	0.954	0	0
B4do5-19V15.lif_39	0.005	1.192	0	0
B4do5-19V15.lif_40	0.007	1.431	0	0
B4do5-19V15.lif_41	0.004	0.954	0	0
B4do5-19V15.lif_42	0.002	0.477	0	0
B4do5-19V15.lif_43	0.003	0.715	0	0
B4do5-19V15.lif_44	0.003	0.715	0	0
B4do5-19V15.lif_45	0.003	0.715	0	0
B4do5-19V15.lif_46	0.004	0.954	0	0
B4do5-19V15.lif_47	0.004	0.954	0	0
B4do5-19V15.lif_48	0.003	0.715	0	0
B4do5-19V15.lif_49	0.002	0.477	0	0
B4do5-19V15.lif_50	0.002	0.477	0	0
B4do5-19V15.lif_51	0.001	0.238	0	0
B4do5-19V15.lif_52	0.001	0.238	0	0
B4do5-19V15.lif_53	0.007	1.431	0	0
B4do5-19V15.lif_54	0.022	4.768	0	0
B4do5-19V15.lif_55	0.034	7.391	0	0
B4do5-19V15.lif_56	0.04	8.821	0	0
B4do5-19V15.lif_57	0.055	11.921	0	0
B4do5-19V15.lif_58	0.062	13.59	0	0
B4do5-19V15.lif_59	0.075	16.451	0	0
B4do5-19V15.lif_60	0.098	21.458	0	0
B4do5-19V15.lif_61	0.087	19.073	0	0
B4do5-19V15.lif_62	0.094	20.504	0	0
B4do5-19V15.lif_63	0.086	18.835	0	0
B4do5-19V15.lif_64	0.095	20.742	0	0
B4do5-19V15.lif_65	0.094	20.504	0	0
B4do5-19V15.lif_66	0.075	16.451	0	0
B4do5-19V15.lif_67	0.051	11.206	0	0
B4do5-19V15.lif_68	0.032	6.914	0	0
B4do5-19V15.lif_69	0.023	5.007	0	0
B4do5-19V15.lif_70	0.009	1.907	0	0
B4do5-19V15.lif_71	0.003	0.715	0	0
B4do5-19V15.lif_72	0.01	2.146	0	0
B4do5-19V15.lif_73	0.005	1.192	0	0
B4do5-19V15.lif_74	0.005	1.192	0	0
B4do5-19V15.lif_75	0.009	1.907	0	0
B4do5-19V15.lif_76	0.007	1.431	0	0
B4do5-19V15.lif_77	0.004	0.954	0	0
B4do5-19V15.lif_78	0.004	0.954	0	0
B4do5-19V15.lif_79	0.005	1.192	0	0
B4do5-19V15.lif_80	0.002	0.477	0	0
B4do5-19V15.lif_81	0.003	0.715	0	0
B4do5-19V15.lif_82	0	0	0	0
B4do5-19V15.lif_83	0	0	0	0
B4do5-19V15.lif_84	0	0	0	0
B4do5-19V15.lif_85	0	0	0	0
B4do5-19V15.lif_86	0	0	0	0
B4do5-19V15.lif_87	0	0	0	0
B4do5-19V15.lif_88	0	0	0	0
B4do5-19V15.lif_89	0	0	0	0
B4do5-19V15.lif_90	0	0	0	0
B4do5-20V15.lif_1	0	0	0	0
B4do5-20V15.lif_2	0	0	0	0
B4do5-20V15.lif_3	0	0	0	0
B4do5-20V15.lif_4	0	0	0	0
B4do5-20V15.lif_5	0	0	0	0
B4do5-20V15.lif_6	0	0	0	0
B4do5-20V15.lif_7	0	0	0	0
B4do5-20V15.lif_8	0	0	0	0
B4do5-20V15.lif_9	0	0	0	0
B4do5-20V15.lif_10	0	0	0	0
B4do5-20V15.lif_11	0	0	0	0
B4do5-20V15.lif_12	0	0	0	0
B4do5-20V15.lif_13	0	0	0	0
B4do5-20V15.lif_14	0	0	0	0
B4do5-20V15.lif_15	0	0	0	0
B4do5-20V15.lif_16	0.000951	0.238	0	0
B4do5-20V15.lif_17	0.018	4.53	0	0
B4do5-20V15.lif_18	0.029	7.391	0	0
B4do5-20V15.lif_19	0.036	9.06	0	0
B4do5-20V15.lif_20	0.043	10.729	0	0
B4do5-20V15.lif_21	0.044	10.967	0.000637	0.238
B4do5-20V15.lif_22	0.029	7.153	0.000637	0.238
B4do5-20V15.lif_23	0.02	5.007	0	0
B4do5-20V15.lif_24	0.018	4.53	0	0
B4do5-20V15.lif_25	0.036	9.06	0	0
B4do5-20V15.lif_26	0.06	15.02	0	0
B4do5-20V15.lif_27	0.114	28.61	0	0
B4do5-20V15.lif_28	0.137	34.332	0	0
B4do5-20V15.lif_29	0.146	36.478	0	0
B4do5-20V15.lif_30	0.185	46.492	0	0
B4do5-20V15.lif_31	0.188	47.207	0	0
B4do5-20V15.lif_32	0.196	49.114	0	0
B4do5-20V15.lif_33	0.213	53.406	0	0
B4do5-20V15.lif_34	0.233	58.413	0	0
B4do5-20V15.lif_35	0.29	72.718	0	0
B4do5-20V15.lif_36	0.348	87.261	0	0
B4do5-20V15.lif_37	0.426	16.812	0	0
B4do5-20V15.lif_38	0.527	12.084	0	0
B4do5-20V15.lif_39	0.612	13.303	0	0
B4do5-20V15.lif_40	0.738	15.013	0	0
B4do5-20V15.lif_41	0.782	15.98	0	0
B4do5-20V15.lif_42	0.838	20.047	0	0
B4do5-20V15.lif_43	0.937	24.842	0	0
B4do5-20V15.lif_44	1.067	27.506	0	0
B4do5-20V15.lif_45	1.213	33.984	0	0
B4do5-20V15.lif_46	1.349	38.078	0	0
B4do5-20V15.lif_47	1.443	31.681	0	0
B4do5-20V15.lif_48	1.693	44.385	0	0
B4do5-20V15.lif_49	1.82	46.333	0	0
B4do5-20V15.lif_50	1.85	43.724	0	0
B4do5-20V15.lif_51	1.769	43.459	0	0
B4do5-20V15.lif_52	1.711	48.915	0	0
B4do5-20V15.lif_53	1.512	39.086	0.001	0.477
B4do5-20V15.lif_54	1.342	36.409	0	0
B4do5-20V15.lif_55	1.113	28.95	0	0
B4do5-20V15.lif_56	0.96	20.564	0	0
B4do5-20V15.lif_57	0.856	24.577	0	0
B4do5-20V15.lif_58	0.791	18.364	0	0
B4do5-20V15.lif_59	0.658	14.986	0	0
B4do5-20V15.lif_60	0.596	19.488	0	0
B4do5-20V15.lif_61	0.574	14.005	0	0
B4do5-20V15.lif_62	0.545	16.614	0	0
B4do5-20V15.lif_63	0.557	19.713	0	0
B4do5-20V15.lif_64	0.533	13.514	0	0
B4do5-20V15.lif_65	0.512	18.269	0	0
B4do5-20V15.lif_66	0.508	17.316	0	0
B4do5-20V15.lif_67	0.498	14.931	0	0
B4do5-20V15.lif_68	0.437	19.434	0	0
B4do5-20V15.lif_69	0.4	10.374	0	0
B4do5-20V15.lif_70	0.328	82.254	0	0
B4do5-20V15.lif_71	0.281	70.333	0	0
B4do5-20V15.lif_72	0.222	55.552	0	0
B4do6-19V15.lif - Series005_1	0.021	4.292	0	0
B4do6-19V15.lif - Series005_2	0.016	3.338	0	0
B4do6-19V15.lif - Series005_3	0.015	3.099	0	0
B4do6-19V15.lif - Series005_4	0.006	1.192	0	0
B4do6-19V15.lif - Series005_5	0.009	1.907	0	0
B4do6-19V15.lif - Series005_6	0.008	1.669	0	0
B4do6-19V15.lif - Series005_7	0.003	0.715	0	0
B4do6-19V15.lif - Series005_8	0.001	0.238	0	0
B4do6-19V15.lif - Series005_9	0	0	0	0
B4do6-19V15.lif - Series005_10	0.001	0.238	0	0
B4do6-19V15.lif - Series005_11	0	0	0	0
B4do6-19V15.lif - Series005_12	0	0	0	0
B4do6-19V15.lif - Series005_13	0	0	0	0
B4do6-19V15.lif - Series005_14	0	0	0	0
B4do6-19V15.lif - Series005_15	0	0	0	0
B4do6-19V15.lif - Series005_16	0.001	0.238	0	0
B4do6-19V15.lif - Series005_17	0.003	0.715	0	0
B4do6-19V15.lif - Series005_18	0.002	0.477	0	0
B4do6-19V15.lif - Series005_19	0.003	0.715	0	0
B4do6-19V15.lif - Series005_20	0.002	0.477	0	0
B4do6-19V15.lif - Series005_21	0.007	1.431	0	0
B4do6-19V15.lif - Series005_22	0.002	0.477	0	0
B4do6-19V15.lif - Series005_23	0.003	0.715	0	0
B4do6-19V15.lif - Series005_24	0.002	0.477	0	0
B4do6-19V15.lif - Series005_25	0.001	0.238	0	0
B4do6-19V15.lif - Series005_26	0.002	0.477	0	0
B4do6-19V15.lif - Series005_27	0.007	1.431	0	0
B4do6-19V15.lif - Series005_28	0.005	0.954	0	0
B4do6-19V15.lif - Series005_29	0.003	0.715	0	0
B4do6-19V15.lif - Series005_30	0.002	0.477	0	0
B4do6-19V15.lif - Series005_31	0.005	0.954	0	0
B4do6-19V15.lif - Series005_32	0.005	0.954	0	0
B4do6-19V15.lif - Series005_33	0.002	0.477	0	0
B4do6-19V15.lif - Series005_34	0.003	0.715	0	0
B4do6-19V15.lif - Series005_35	0.007	1.431	0	0
B4do6-19V15.lif - Series005_36	0.005	0.954	0	0
B4do6-19V15.lif - Series005_37	0.002	0.477	0	0
B4do6-19V15.lif - Series005_38	0.003	0.715	0	0
B4do6-19V15.lif - Series005_39	0.003	0.715	0	0
B4do6-19V15.lif - Series005_40	0.002	0.477	0	0
B4do6-19V15.lif - Series005_41	0.003	0.715	0	0
B4do6-19V15.lif - Series005_42	0.024	5.007	0	0
B4do6-19V15.lif - Series005_43	0.039	8.106	0	0
B4do6-19V15.lif - Series005_44	0.051	10.49	0	0
B4do6-19V15.lif - Series005_45	0.061	12.636	0	0
B4do6-19V15.lif - Series005_46	0.071	14.782	0	0
B4do6-19V15.lif - Series005_47	0.078	16.212	0	0
B4do6-19V15.lif - Series005_48	0.07	14.544	0	0
B4do6-19V15.lif - Series005_49	0.054	11.206	0	0
B4do6-19V15.lif - Series005_50	0.051	10.49	0	0
B4do6-19V15.lif - Series005_51	0.041	8.583	0	0
B4do6-19V15.lif - Series005_52	0.029	5.96	0	0
B4do6-19V15.lif - Series005_53	0.01	2.146	0	0
B4do6-19V15.lif - Series005_54	0.008	1.669	0	0
B4do6-19V15.lif - Series005_55	0.012	2.384	0	0
B4do6-19V15.lif - Series005_56	0.007	1.431	0	0
B4do6-19V15.lif - Series005_57	0	0	0	0
B4do6-19V15.lif - Series005_58	0	0	0	0
B4do6-19V15.lif - Series005_59	0.002	0.477	0	0
B4do6-19V15.lif - Series005_60	0.001	0.238	0	0
B4do6-19V15.lif - Series005_61	0	0	0	0
B4do6-19V15.lif - Series005_62	0	0	0	0
B4do6-19V15.lif - Series005_63	0	0	0	0
B4do6-19V15.lif - Series005_64	0.003	0.715	0	0
B4do6-19V15.lif - Series005_65	0.001	0.238	0	0
B4do6-19V15.lif - Series005_66	0	0	0	0
B4do6-19V15.lif - Series005_67	0	0	0	0
B4do6-19V15.lif - Series005_68	0	0	0	0
B4do6-19V15.lif - Series005_69	0	0	0	0
B4do6-19V15.lif - Series005_70	0	0	0	0
B4do6-19V15.lif - Series005_71	0	0	0	0
B4do6-19V15.lif - Series005_72	0	0	0	0
B4do6-19V15.lif - Series005_73	0	0	0	0
B4do6-19V15.lif - Series005_74	0	0	0	0
B4do6-19V15.lif - Series005_75	0.006	1.192	0	0
B4do6-19V15.lif - Series005_76	0	0	0	0
B4do6-19V15.lif - Series005_77	0	0	0	0
B4do6-19V15.lif - Series005_78	0	0	0	0
B4do6-19V15.lif - Series005_79	0	0	0	0
B4do6-19V15.lif - Series005_80	0	0	0	0
B4do6-19V15.lif - Series005_81	0	0	0	0
B4do6-19V15.lif - Series002_1	0	0	0.015	6.437
B4do6-19V15.lif - Series002_2	0	0	0.011	4.53
B4do6-19V15.lif - Series002_3	0	0	0.005	2.146
B4do6-19V15.lif - Series002_4	0	0	0.001	0.477
B4do6-19V15.lif - Series002_5	0	0	0	0
B4do6-19V15.lif - Series002_6	0	0	0	0
B4do6-19V15.lif - Series002_7	0	0	0	0
B4do6-19V15.lif - Series002_8	0	0	0	0
B4do6-19V15.lif - Series002_9	0	0	0.001	0.477
B4do6-19V15.lif - Series002_10	0	0	0	0
B4do6-19V15.lif - Series002_11	0	0	0	0
B4do6-19V15.lif - Series002_12	0	0	0	0
B4do6-19V15.lif - Series002_13	0	0	0	0
B4do6-19V15.lif - Series002_14	0	0	0	0
B4do6-19V15.lif - Series002_15	0	0	0	0
B4do6-19V15.lif - Series002_16	0	0	0	0
B4do6-19V15.lif - Series002_17	0	0	0	0
B4do6-19V15.lif - Series002_18	0	0	0	0
B4do6-19V15.lif - Series002_19	0	0	0	0
B4do6-19V15.lif - Series002_20	0.001	0.238	0	0
B4do6-19V15.lif - Series002_21	0	0	0	0
B4do6-19V15.lif - Series002_22	0	0	0	0
B4do6-19V15.lif - Series002_23	0	0	0	0
B4do6-19V15.lif - Series002_24	0	0	0	0
B4do6-19V15.lif - Series002_25	0	0	0	0
B4do6-19V15.lif - Series002_26	0	0	0	0
B4do6-19V15.lif - Series002_27	0.002	0.477	0	0
B4do6-19V15.lif - Series002_28	0	0	0	0
B4do6-19V15.lif - Series002_29	0	0	0	0
B4do6-19V15.lif - Series002_30	0	0	0	0
B4do6-19V15.lif - Series002_31	0	0	0	0
B4do6-19V15.lif - Series002_32	0.001	0.238	0	0
B4do6-19V15.lif - Series002_33	0.003	0.715	0	0
B4do6-19V15.lif - Series002_34	0.003	0.715	0	0
B4do6-19V15.lif - Series002_35	0	0	0	0
B4do6-19V15.lif - Series002_36	0.002	0.477	0	0
B4do6-19V15.lif - Series002_37	0.005	0.954	0	0
B4do6-19V15.lif - Series002_38	0.008	1.669	0	0
B4do6-19V15.lif - Series002_39	0.015	3.099	0	0
B4do6-19V15.lif - Series002_40	0.01	2.146	0	0
B4do6-19V15.lif - Series002_41	0.017	3.576	0	0
B4do6-19V15.lif - Series002_42	0.01	2.146	0	0
B4do6-19V15.lif - Series002_43	0.016	3.338	0	0
B4do6-19V15.lif - Series002_44	0.011	2.384	0	0
B4do6-19V15.lif - Series002_45	0.007	1.431	0	0
B4do6-19V15.lif - Series002_46	0.005	0.954	0	0
B4do6-19V15.lif - Series002_47	0.003	0.715	0	0
B4do6-19V15.lif - Series002_48	0.002	0.477	0	0
B4do6-19V15.lif - Series002_49	0.025	5.245	0	0
B4do6-19V15.lif - Series002_50	0.031	6.437	0	0
B4do6-19V15.lif - Series002_51	0.048	10.014	0	0
B4do6-19V15.lif - Series002_52	0.067	14.067	0	0
B4do6-19V15.lif - Series002_53	0.052	10.967	0	0
B4do6-19V15.lif - Series002_54	0.019	4.053	0	0
B4do6-19V15.lif - Series002_55	0	0	0	0
B4do6-19V15.lif - Series002_56	0	0	0	0
B4do6-19V15.lif - Series002_57	0	0	0	0
B4do6-19V15.lif - Series002_58	0	0	0	0
B4do6-19V15.lif - Series002_59	0	0	0	0
B4do6-19V15.lif - Series002_60	0	0	0	0
B4do6-19V15.lif - Series002_61	0	0	0	0
B4do6-19V15.lif - Series002_62	0	0	0	0
B4do6-19V15.lif - Series002_63	0	0	0	0
B4do6-20V15.lif_1	0	0	0	0
B4do6-20V15.lif_2	0	0	0	0
B4do6-20V15.lif_3	0	0	0	0
B4do6-20V15.lif_4	0	0	0	0
B4do6-20V15.lif_5	0	0	0	0
B4do6-20V15.lif_6	0	0	0	0
B4do6-20V15.lif_7	0	0	0	0
B4do6-20V15.lif_8	0	0	0	0
B4do6-20V15.lif_9	0	0	0	0
B4do6-20V15.lif_10	0	0	0	0
B4do6-20V15.lif_11	0	0	0	0
B4do6-20V15.lif_12	0	0	0	0
B4do6-20V15.lif_13	0	0	0	0
B4do6-20V15.lif_14	0	0	0	0
B4do6-20V15.lif_15	0	0	0	0
B4do6-20V15.lif_16	0	0	0	0
B4do6-20V15.lif_17	0	0	0	0
B4do6-20V15.lif_18	0.001	0.238	0	0
B4do6-20V15.lif_19	0	0	0	0
B4do6-20V15.lif_20	0	0	0	0
B4do6-20V15.lif_21	0	0	0	0
B4do6-20V15.lif_22	0	0	0	0
B4do6-20V15.lif_23	0	0	0	0
B4do6-20V15.lif_24	0	0	0	0
B4do6-20V15.lif_25	0	0	0	0
B4do6-20V15.lif_26	0.002	0.477	0	0
B4do6-20V15.lif_27	0	0	0	0
B4do6-20V15.lif_28	0.001	0.238	0	0
B4do6-20V15.lif_29	0	0	0	0
B4do6-20V15.lif_30	0	0	0	0
B4do6-20V15.lif_31	0.002	0.477	0	0
B4do6-20V15.lif_32	0.004	0.715	0	0
B4do6-20V15.lif_33	0	0	0	0
B4do6-20V15.lif_34	0.002	0.477	0	0
B4do6-20V15.lif_35	0.002	0.477	0	0
B4do6-20V15.lif_36	0.004	0.715	0	0
B4do6-20V15.lif_37	0.002	0.477	0	0
B4do6-20V15.lif_38	0.006	1.192	0	0
B4do6-20V15.lif_39	0.009	1.907	0	0
B4do6-20V15.lif_40	0.018	3.576	0	0
B4do6-20V15.lif_41	0.019	3.815	0	0
B4do6-20V15.lif_42	0.013	2.623	0	0
B4do6-20V15.lif_43	0.016	3.338	0	0
B4do6-20V15.lif_44	0.013	2.623	0	0
B4do6-20V15.lif_45	0.009	1.907	0	0
B4do6-20V15.lif_46	0.004	0.715	0	0
B4do6-20V15.lif_47	0.013	2.623	0	0
B4do6-20V15.lif_48	0.009	1.907	0	0
B4do6-20V15.lif_49	0.014	2.861	0	0
B4do6-20V15.lif_50	0.019	3.815	0	0
B4do6-20V15.lif_51	0.015	3.099	0	0
B4do6-20V15.lif_52	0.016	3.338	0	0
B4do6-20V15.lif_53	0.012	2.384	0	0
B4do6-20V15.lif_54	0.009	1.907	0	0
B4do6-20V15.lif_55	0.002	0.477	0	0
B4do6-20V15.lif_56	0.008	1.669	0	0
B4do6-20V15.lif_57	0.007	1.431	0	0
B4do6-20V15.lif_58	0.001	0.238	0	0
B4do6-20V15.lif_59	0.001	0.238	0	0
B4do6-20V15.lif_60	0	0	0	0
B4do6-21V15.lif - Series001_1	0	0	0	0
B4do6-21V15.lif - Series001_2	0	0	0	0
B4do6-21V15.lif - Series001_3	0	0	0	0
B4do6-21V15.lif - Series001_4	0	0	0	0
B4do6-21V15.lif - Series001_5	0	0	0	0
B4do6-21V15.lif - Series001_6	0	0	0	0
B4do6-21V15.lif - Series001_7	0	0	0	0
B4do6-21V15.lif - Series001_8	0	0	0	0
B4do6-21V15.lif - Series001_9	0	0	0	0
B4do6-21V15.lif - Series001_10	0	0	0	0
B4do6-21V15.lif - Series001_11	0	0	0	0
B4do6-21V15.lif - Series001_12	0	0	0	0
B4do6-21V15.lif - Series001_13	0	0	0	0
B4do6-21V15.lif - Series001_14	0	0	0	0
B4do6-21V15.lif - Series001_15	0	0	0	0
B4do6-21V15.lif - Series001_16	0	0	0	0
B4do6-21V15.lif - Series001_17	0	0	0	0
B4do6-21V15.lif - Series001_18	0	0	0	0
B4do6-21V15.lif - Series001_19	0	0	0	0
B4do6-21V15.lif - Series001_20	0	0	0	0
B4do6-21V15.lif - Series001_21	0	0	0	0
B4do6-21V15.lif - Series001_22	0	0	0	0
B4do6-21V15.lif - Series001_23	0	0	0	0
B4do6-21V15.lif - Series001_24	0	0	0	0
B4do6-21V15.lif - Series001_25	0	0	0	0
B4do6-21V15.lif - Series001_26	0	0	0	0
B4do6-21V15.lif - Series001_27	0	0	0	0
B4do6-21V15.lif - Series001_28	0	0	0	0
B4do6-21V15.lif - Series001_29	0	0	0	0
B4do6-21V15.lif - Series001_30	0	0	0	0
B4do6-21V15.lif - Series001_31	0	0	0	0
B4do6-21V15.lif - Series001_32	0	0	0	0
B4do6-21V15.lif - Series001_33	0	0	0	0
B4do6-21V15.lif - Series001_34	0	0	0	0
B4do6-21V15.lif - Series001_35	0	0	0	0
B4do6-21V15.lif - Series001_36	0	0	0	0
B4do6-21V15.lif - Series001_37	0	0	0	0
B4do6-21V15.lif - Series001_38	0	0	0	0
B4do6-21V15.lif - Series001_39	0	0	0	0
B4do6-21V15.lif - Series001_40	0	0	0	0
B4do6-21V15.lif - Series001_41	0.001	0.238	0	0
B4do6-21V15.lif - Series001_42	0	0	0	0
B4do6-21V15.lif - Series001_43	0	0	0	0
B4do6-21V15.lif - Series001_44	0.001	0.238	0	0
B4do6-21V15.lif - Series001_45	0	0	0	0
B4do6-21V15.lif - Series001_46	0	0	0	0
B4do6-21V15.lif - Series001_47	0	0	0	0
B4do6-21V15.lif - Series001_48	0.002	0.477	0	0
B4do6-21V15.lif - Series001_49	0	0	0	0
B4do6-21V15.lif - Series001_50	0	0	0	0
B4do6-21V15.lif - Series001_51	0	0	0	0
B4do6-21V15.lif - Series001_52	0	0	0	0
B4do6-21V15.lif - Series001_53	0	0	0	0
B4do6-21V15.lif - Series001_54	0	0	0	0
B4do6-21V15.lif - Series001_55	0	0	0	0
B4do6-21V15.lif - Series001_56	0	0	0	0
B4do6-21V15.lif - Series001_57	0	0	0	0
B4do6-21V15.lif - Series001_58	0	0	0	0
B4do6-21V15.lif - Series001_59	0	0	0	0
B4do6-21V15.lif - Series001_60	0	0	0	0
B4do6-21V15.lif - Series001_61	0	0	0	0
B4do6-21V15.lif - Series001_62	0	0	0	0
B4do6-21V15.lif - Series001_63	0.005	0.954	0	0
B4do6-21V15.lif - Series001_64	0	0	0	0
B4do6-21V15.lif - Series001_65	0	0	0	0
B4do6-21V15.lif - Series001_66	0	0	0	0
B4do6-21V15.lif - Series000_1	0	0	0	0
B4do6-21V15.lif - Series000_2	0	0	0	0
B4do6-21V15.lif - Series000_3	0	0	0	0
B4do6-21V15.lif - Series000_4	0	0	0	0
B4do6-21V15.lif - Series000_5	0	0	0	0
B4do6-21V15.lif - Series000_6	0	0	0	0
B4do6-21V15.lif - Series000_7	0	0	0	0
B4do6-21V15.lif - Series000_8	0	0	0	0
B4do6-21V15.lif - Series000_9	0	0	0	0
B4do6-21V15.lif - Series000_10	0	0	0	0
B4do6-21V15.lif - Series000_11	0	0	0	0
B4do6-21V15.lif - Series000_12	0	0	0	0
B4do6-21V15.lif - Series000_13	0	0	0	0
B4do6-21V15.lif - Series000_14	0.001	0.238	0	0
B4do6-21V15.lif - Series000_15	0	0	0	0
B4do6-21V15.lif - Series000_16	0	0	0	0
B4do6-21V15.lif - Series000_17	0	0	0	0
B4do6-21V15.lif - Series000_18	0	0	0	0
B4do6-21V15.lif - Series000_19	0	0	0	0
B4do6-21V15.lif - Series000_20	0	0	0	0
B4do6-21V15.lif - Series000_21	0	0	0	0
B4do6-21V15.lif - Series000_22	0	0	0	0
B4do6-21V15.lif - Series000_23	0	0	0	0
B4do6-21V15.lif - Series000_24	0	0	0	0
B4do6-21V15.lif - Series000_25	0	0	0	0
B4do6-21V15.lif - Series000_26	0	0	0	0
B4do6-21V15.lif - Series000_27	0	0	0	0
B4do6-21V15.lif - Series000_28	0	0	0	0
B4do6-21V15.lif - Series000_29	0	0	0	0
B4do6-21V15.lif - Series000_30	0	0	0	0
B4do6-21V15.lif - Series000_31	0	0	0	0
B4do6-21V15.lif - Series000_32	0	0	0	0
B4do6-21V15.lif - Series000_33	0	0	0	0
B4do6-21V15.lif - Series000_34	0	0	0	0
B4do6-21V15.lif - Series000_35	0	0	0	0
B4do6-21V15.lif - Series000_36	0	0	0	0
B4do6-21V15.lif - Series000_37	0	0	0	0
B4do6-21V15.lif - Series000_38	0	0	0	0
B4do6-21V15.lif - Series000_39	0	0	0	0
B4do6-21V15.lif - Series000_40	0	0	0	0
B4do6-21V15.lif - Series000_41	0.001	0.238	0	0
B4do6-21V15.lif - Series000_42	0	0	0	0
B4do6-21V15.lif - Series000_43	0.002	0.477	0	0
B4do6-21V15.lif - Series000_44	0.001	0.238	0	0
B4do6-21V15.lif - Series000_45	0	0	0	0
B4do6-21V15.lif - Series000_46	0	0	0	0
B4do6-21V15.lif - Series000_47	0	0	0	0
B4do6-21V15.lif - Series000_48	0	0	0	0
B4do6-21V15.lif - Series000_49	0	0	0	0
B4do6-21V15.lif - Series000_50	0	0	0	0
B4do6-21V15.lif - Series000_51	0	0	0	0
B4do6-21V15.lif - Series000_52	0.002	0.477	0	0
B4do6-21V15.lif - Series000_53	0	0	0	0
B4do6-21V15.lif - Series000_54	0	0	0	0
B4do6-21V15.lif - Series000_55	0	0	0	0
B4do6-21V15.lif - Series000_56	0	0	0	0
B4do6-21V15.lif - Series000_57	0	0	0	0
B4do6-21V15.lif - Series000_58	0	0	0	0
B4do6-21V15.lif - Series000_59	0	0	0	0
B4do6-21V15.lif - Series000_60	0	0	0	0
B4do6-21V15.lif - Series000_61	0	0	0	0
B4do6-21V15.lif - Series000_62	0	0	0	0
B4do6-21V15.lif - Series000_63	0	0	0	0
B4do6-21V15.lif - Series000_64	0	0	0	0
B4do6-21V15.lif - Series000_65	0	0	0	0
B4do6-21V15.lif - Series000_66	0	0	0	0
B4do6-22V15.lif_1	0	0	0	0
B4do6-22V15.lif_2	0	0	0	0
B4do6-22V15.lif_3	0	0	0	0
B4do6-22V15.lif_4	0	0	0	0
B4do6-22V15.lif_5	0	0	0	0
B4do6-22V15.lif_6	0	0	0	0
B4do6-22V15.lif_7	0	0	0	0
B4do6-22V15.lif_8	0	0	0	0
B4do6-22V15.lif_9	0	0	0	0
B4do6-22V15.lif_10	0	0	0	0
B4do6-22V15.lif_11	0	0	0	0
B4do6-22V15.lif_12	0	0	0	0
B4do6-22V15.lif_13	0	0	0	0
B4do6-22V15.lif_14	0	0	0	0
B4do6-22V15.lif_15	0	0	0	0
B4do6-22V15.lif_16	0	0	0	0
B4do6-22V15.lif_17	0	0	0	0
B4do6-22V15.lif_18	0	0	0	0
B4do6-22V15.lif_19	0	0	0	0
B4do6-22V15.lif_20	0	0	0	0
B4do6-22V15.lif_21	0	0	0	0
B4do6-22V15.lif_22	0	0	0	0
B4do6-22V15.lif_23	0	0	0	0
B4do6-22V15.lif_24	0	0	0	0
B4do6-22V15.lif_25	0	0	0	0
B4do6-22V15.lif_26	0	0	0	0
B4do6-22V15.lif_27	0	0	0	0
B4do6-22V15.lif_28	0	0	0	0
B4do6-22V15.lif_29	0	0	0	0
B4do6-22V15.lif_30	0	0	0	0
B4do6-22V15.lif_31	0	0	0	0
B4do6-22V15.lif_32	0	0	0	0
B4do6-22V15.lif_33	0	0	0	0
B4do6-22V15.lif_34	0	0	0	0
B4do6-22V15.lif_35	0	0	0	0
B4do6-22V15.lif_36	0	0	0	0
B4do6-22V15.lif_37	0	0	0	0
B4do6-22V15.lif_38	0	0	0	0
B4do6-22V15.lif_39	0	0	0	0
B4do6-22V15.lif_40	0	0	0	0
B4do6-22V15.lif_41	0	0	0	0
B4do6-22V15.lif_42	0	0	0	0
B4do6-22V15.lif_43	0	0	0	0
B4do6-22V15.lif_44	0	0	0	0
B4do6-22V15.lif_45	0	0	0	0
B4do6-22V15.lif_46	0	0	0	0
B4do6-22V15.lif_47	0	0	0	0
B4do6-22V15.lif_48	0	0	0	0
B4do6-22V15.lif_49	0	0	0	0
B4do6-22V15.lif_50	0	0	0	0
B4do6-22V15.lif_51	0	0	0	0
B4do6-22V15.lif_52	0	0	0	0
B4do6-22V15.lif_53	0	0	0	0
B4do6-22V15.lif_54	0	0	0	0
B4do7-19V15.lif_1	0	0	0	0
B4do7-19V15.lif_2	0	0	0	0
B4do7-19V15.lif_3	0	0	0	0
B4do7-19V15.lif_4	0	0	0	0
B4do7-19V15.lif_5	0	0	0	0
B4do7-19V15.lif_6	0	0	0	0
B4do7-19V15.lif_7	0	0	0	0
B4do7-19V15.lif_8	0	0	0	0
B4do7-19V15.lif_9	0	0	0	0
B4do7-19V15.lif_10	0	0	0	0
B4do7-19V15.lif_11	0.0007667	0.238	0	0
B4do7-19V15.lif_12	0.0007667	0.238	0	0
B4do7-19V15.lif_13	0.0007667	0.238	0	0
B4do7-19V15.lif_14	0	0	0	0
B4do7-19V15.lif_15	0	0	0	0
B4do7-19V15.lif_16	0	0	0	0
B4do7-19V15.lif_17	0.0007667	0.238	0	0
B4do7-19V15.lif_18	0	0	0	0
B4do7-19V15.lif_19	0.0007667	0.238	0	0
B4do7-19V15.lif_20	0	0	0	0
B4do7-19V15.lif_21	0.0007667	0.238	0	0
B4do7-19V15.lif_22	0	0	0	0
B4do7-19V15.lif_23	0	0	0	0
B4do7-19V15.lif_24	0.0007667	0.238	0	0
B4do7-19V15.lif_25	0.0007667	0.238	0	0
B4do7-19V15.lif_26	0.002	0.477	0	0
B4do7-19V15.lif_27	0	0	0	0
B4do7-19V15.lif_28	0.002	0.477	0	0
B4do7-19V15.lif_29	0.003	0.954	0	0
B4do7-19V15.lif_30	0.004	1.192	0	0
B4do7-19V15.lif_31	0.006	1.907	0	0
B4do7-19V15.lif_32	0.009	2.861	0	0
B4do7-19V15.lif_33	0.009	2.861	0	0
B4do7-19V15.lif_34	0.005	1.431	0	0
B4do7-19V15.lif_35	0.006	1.907	0	0
B4do7-19V15.lif_36	0.003	0.954	0	0
B4do7-19V15.lif_37	0.006	1.907	0	0
B4do7-19V15.lif_38	0.005	1.669	0	0
B4do7-19V15.lif_39	0.009	2.861	0	0
B4do7-19V15.lif_40	0.012	3.576	0	0
B4do7-19V15.lif_41	0.023	7.153	0	0
B4do7-19V15.lif_42	0.024	7.391	0	0
B4do7-19V15.lif_43	0.018	5.722	0	0
B4do7-19V15.lif_44	0.021	6.437	0	0
B4do7-19V15.lif_45	0.023	7.153	0	0
B4do7-19V15.lif_46	0.02	6.199	0	0
B4do7-19V15.lif_47	0.012	3.815	0	0
B4do7-19V15.lif_48	0.008	2.623	0	0
B4do7-19V15.lif_49	0.012	3.576	0	0
B4do7-19V15.lif_50	0.009	2.861	0	0
B4do7-19V15.lif_51	0.012	3.576	0	0
B4do7-19V15.lif_52	0.012	3.576	0	0
B4do7-19V15.lif_53	0.014	4.292	0	0
B4do7-19V15.lif_54	0.017	5.245	0	0
B4do7-19V15.lif_55	0.021	6.676	0	0
B4do7-19V15.lif_56	0.012	3.576	0	0
B4do7-19V15.lif_57	0.009	2.861	0	0
B4do7-19V15.lif_58	0.007	2.146	0	0
B4do7-19V15.lif_59	0.013	4.053	0	0
B4do7-19V15.lif_60	0.012	3.576	0	0
B4do7-19V15.lif_61	0.018	5.484	0	0
B4do7-19V15.lif_62	0.012	3.815	0	0
B4do7-19V15.lif_63	0.015	4.768	0	0
B4do7-19V15.lif_64	0.011	3.338	0	0
B4do7-19V15.lif_65	0.007	2.146	0	0
B4do7-19V15.lif_66	0.002	0.715	0	0
B4do7-19V15.lif_67	0.002	0.477	0	0
B4do7-19V15.lif_68	0.002	0.477	0	0
B4do7-19V15.lif_69	0	0	0	0
B4do7-19V15.lif_70	0.0007667	0.238	0	0
B4do7-19V15.lif_71	0	0	0	0
B4do8-19V15.lif_1	0	0	0	0
B4do8-19V15.lif_2	0	0	0	0
B4do8-19V15.lif_3	0	0	0	0
B4do8-19V15.lif_4	0	0	0	0
B4do8-19V15.lif_5	0	0	0	0
B4do8-19V15.lif_6	0	0	0	0
B4do8-19V15.lif_7	0	0	0	0
B4do8-19V15.lif_8	0	0	0	0
B4do8-19V15.lif_9	0	0	0	0
B4do8-19V15.lif_10	0	0	0	0
B4do8-19V15.lif_11	0	0	0	0
B4do8-19V15.lif_12	0	0	0	0
B4do8-19V15.lif_13	0	0	0	0
B4do8-19V15.lif_14	0	0	0	0
B4do8-19V15.lif_15	0	0	0	0
B4do8-19V15.lif_16	0	0	0	0
B4do8-19V15.lif_17	0	0	0	0
B4do8-19V15.lif_18	0	0	0	0
B4do8-19V15.lif_19	0	0	0	0
B4do8-19V15.lif_20	0	0	0	0
B4do8-19V15.lif_21	0	0	0	0
B4do8-19V15.lif_22	0.001	0.238	0	0
B4do8-19V15.lif_23	0.002	0.477	0	0
B4do8-19V15.lif_24	0.006	1.431	0	0
B4do8-19V15.lif_25	0.006	1.431	0	0
B4do8-19V15.lif_26	0.003	0.715	0	0
B4do8-19V15.lif_27	0.006	1.431	0	0
B4do8-19V15.lif_28	0.003	0.715	0	0
B4do8-19V15.lif_29	0.001	0.238	0	0
B4do8-19V15.lif_30	0.003	0.715	0	0
B4do8-19V15.lif_31	0	0	0	0
B4do8-19V15.lif_32	0	0	0	0
B4do8-19V15.lif_33	0.001	0.238	0	0
B4do8-19V15.lif_34	0.002	0.477	0	0
B4do8-19V15.lif_35	0	0	0	0
B4do8-19V15.lif_36	0	0	0	0
B4do8-19V15.lif_37	0.002	0.477	0	0
B4do8-19V15.lif_38	0.004	0.954	0	0
B4do8-19V15.lif_39	0.001	0.238	0	0
B4do8-19V15.lif_40	0.001	0.238	0	0
B4do8-19V15.lif_41	0.006	1.431	0	0
B4do8-19V15.lif_42	0.011	2.623	0	0
B4do8-19V15.lif_43	0.012	2.861	0	0
B4do8-19V15.lif_44	0.012	2.861	0	0
B4do8-19V15.lif_45	0.002	0.477	0	0
B4do8-19V15.lif_46	0.005	1.192	0	0
B4do8-19V15.lif_47	0.006	1.431	0	0
B4do8-19V15.lif_48	0.004	0.954	0	0
B4do8-19V15.lif_49	0.008	1.907	0	0
B4do8-19V15.lif_50	0.007	1.669	0	0
B4do8-19V15.lif_51	0.004	0.954	0	0
B4do8-19V15.lif_52	0.003	0.715	0	0
B4do8-19V15.lif_53	0.006	1.431	0	0
B4do8-19V15.lif_54	0.015	3.576	0	0
B4do8-19V15.lif_55	0.015	3.576	0	0
B4do8-19V15.lif_56	0.022	5.007	0	0
B4do8-19V15.lif_57	0.04	9.298	0	0
B4do8-19V15.lif_58	0.025	5.722	0	0
B4do8-19V15.lif_59	0.022	5.007	0	0
B4do8-19V15.lif_60	0.015	3.576	0	0
B4do8-19V15.lif_61	0.006	1.431	0	0
B4do8-19V15.lif_62	0.003	0.715	0	0
B4do8-19V15.lif_63	0	0	0	0
B4do8-19V15.lif_64	0.001	0.238	0	0
B4do9-19V15.lif_1	0.003	0.477	0	0
B4do9-19V15.lif_2	0	0	0	0
B4do9-19V15.lif_3	0.004	0.715	0	0
B4do9-19V15.lif_4	0.006	0.954	0	0
B4do9-19V15.lif_5	0.007	1.192	0	0
B4do9-19V15.lif_6	0	0	0	0
B4do9-19V15.lif_7	0	0	0	0
B4do9-19V15.lif_8	0	0	0	0
B4do9-19V15.lif_9	0	0	0	0
B4do9-19V15.lif_10	0	0	0	0
B4do9-19V15.lif_11	0	0	0	0
B4do9-19V15.lif_12	0	0	0	0
B4do9-19V15.lif_13	0	0	0	0
B4do9-19V15.lif_14	0	0	0	0
B4do9-19V15.lif_15	0.001	0.238	0	0
B4do9-19V15.lif_16	0	0	0	0
B4do9-19V15.lif_17	0	0	0	0
B4do9-19V15.lif_18	0	0	0	0
B4do9-19V15.lif_19	0	0	0	0
B4do9-19V15.lif_20	0	0	0	0
B4do9-19V15.lif_21	0.001	0.238	0	0
B4do9-19V15.lif_22	0	0	0	0
B4do9-19V15.lif_23	0	0	0	0
B4do9-19V15.lif_24	0.001	0.238	0	0
B4do9-19V15.lif_25	0	0	0	0
B4do9-19V15.lif_26	0	0	0	0
B4do9-19V15.lif_27	0.001	0.238	0	0
B4do9-19V15.lif_28	0.001	0.238	0	0
B4do9-19V15.lif_29	0	0	0	0
B4do9-19V15.lif_30	0	0	0	0
B4do9-19V15.lif_31	0.003	0.477	0	0
B4do9-19V15.lif_32	0	0	0	0
B4do9-19V15.lif_33	0	0	0	0
B4do9-19V15.lif_34	0	0	0	0
B4do9-19V15.lif_35	0.003	0.477	0	0
B4do9-19V15.lif_36	0.003	0.477	0	0
B4do9-19V15.lif_37	0.008	1.431	0	0
B4do9-19V15.lif_38	0.015	2.623	0	0
B4do9-19V15.lif_39	0.011	1.907	0	0
B4do9-19V15.lif_40	0.017	2.861	0	0
B4do9-19V15.lif_41	0.019	3.338	0	0
B4do9-19V15.lif_42	0.015	2.623	0	0
B4do9-19V15.lif_43	0.018	3.099	0	0
B4do9-19V15.lif_44	0.019	3.338	0	0
B4do9-19V15.lif_45	0.021	3.576	0	0
B4do9-19V15.lif_46	0.015	2.623	0	0
B4do9-19V15.lif_47	0.011	1.907	0	0
B4do9-19V15.lif_48	0.003	0.477	0	0
B4do9-19V15.lif_49	0	0	0	0
B4do9-19V15.lif_50	0	0	0	0
B4do9-19V15.lif_51	0	0	0	0
B4do9-19V15.lif_52	0	0	0	0
B4do9-19V15.lif_53	0	0	0	0
B4do9-19V15.lif_54	0	0	0	0
B4do9-19V15.lif_55	0	0	0	0
B4do9-19V15.lif_56	0	0	0	0
B4do9-19V15.lif_57	0	0	0	0
B4do9-19V15.lif_58	0	0	0	0
B4do9-19V15.lif_59	0	0	0	0
B4do9-20V15.lif - Series005_1	0.015	3.576	0	0
B4do9-20V15.lif - Series005_2	0.013	3.099	0	0
B4do9-20V15.lif - Series005_3	0.018	4.292	0	0
B4do9-20V15.lif - Series005_4	0.018	4.292	0	0
B4do9-20V15.lif - Series005_5	0.018	4.292	0	0
B4do9-20V15.lif - Series005_6	0.022	5.245	0	0
B4do9-20V15.lif - Series005_7	0.016	3.815	0	0
B4do9-20V15.lif - Series005_8	0.008	1.907	0	0
B4do9-20V15.lif - Series005_9	0.006	1.431	0	0
B4do9-20V15.lif - Series005_10	0.008	1.907	0	0
B4do9-20V15.lif - Series005_11	0.006	1.431	0	0
B4do9-20V15.lif - Series005_12	0.006	1.431	0	0
B4do9-20V15.lif - Series005_13	0.002	0.477	0	0
B4do9-20V15.lif - Series005_14	0	0	0	0
B4do9-20V15.lif - Series005_15	0	0	0	0
B4do9-20V15.lif - Series005_16	0.006	1.431	0	0
B4do9-20V15.lif - Series005_17	0.004	0.954	0	0
B4do9-20V15.lif - Series005_18	0.004	0.954	0	0
B4do9-20V15.lif - Series005_19	0.001	0.238	0	0
B4do9-20V15.lif - Series005_20	0.009	2.146	0	0
B4do9-20V15.lif - Series005_21	0.006	1.431	0	0
B4do9-20V15.lif - Series005_22	0.014	3.338	0	0
B4do9-20V15.lif - Series005_23	0.02	4.768	0	0
B4do9-20V15.lif - Series005_24	0.042	9.775	0	0
B4do9-20V15.lif - Series005_25	0.05	11.683	0	0
B4do9-20V15.lif - Series005_26	0.056	13.113	0	0
B4do9-20V15.lif - Series005_27	0.069	16.212	0	0
B4do9-20V15.lif - Series005_28	0.078	18.358	0	0
B4do9-20V15.lif - Series005_29	0.075	17.643	0	0
B4do9-20V15.lif - Series005_30	0.071	16.689	0	0
B4do9-20V15.lif - Series005_31	0.079	18.597	0	0
B4do9-20V15.lif - Series005_32	0.078	18.358	0	0
B4do9-20V15.lif - Series005_33	0.06	14.067	0	0
B4do9-20V15.lif - Series005_34	0.049	11.444	0	0
B4do9-20V15.lif - Series005_35	0.05	11.683	0	0
B4do9-20V15.lif - Series005_36	0.037	8.583	0	0
B4do9-20V15.lif - Series005_37	0.041	9.537	0	0
B4do9-20V15.lif - Series005_38	0.044	10.252	0	0
B4do9-20V15.lif - Series005_39	0.047	10.967	0	0
B4do9-20V15.lif - Series005_40	0.076	17.881	0	0
B4do9-20V15.lif - Series005_41	0.07	16.451	0	0
B4do9-20V15.lif - Series005_42	0.093	21.696	0	0
B4do9-20V15.lif - Series005_43	0.094	21.935	0	0
B4do9-20V15.lif - Series005_44	0.07	16.451	0	0
B4do9-20V15.lif - Series005_45	0.058	13.59	0	0
B4do9-20V15.lif - Series005_46	0.045	10.49	0	0
B4do9-20V15.lif - Series005_47	0.033	7.629	0	0
B4do9-20V15.lif - Series005_48	0.023	5.484	0	0
B4do9-20V15.lif - Series005_49	0.012	2.861	0	0
B4do9-20V15.lif - Series005_50	0.005	1.192	0	0
B4do9-20V15.lif - Series005_51	0.002	0.477	0	0
B4do9-20V15.lif - Series005_52	0.003	0.715	0	0
B4do9-20V15.lif - Series005_53	0.004	0.954	0	0
B4do9-20V15.lif - Series003_1	0.009	2.384	0	0
B4do9-20V15.lif - Series003_2	0.011	2.861	0	0
B4do9-20V15.lif - Series003_3	0.013	3.338	0	0
B4do9-20V15.lif - Series003_4	0.008	2.146	0	0
B4do9-20V15.lif - Series003_5	0.014	3.576	0	0
B4do9-20V15.lif - Series003_6	0.015	3.815	0	0
B4do9-20V15.lif - Series003_7	0.008	2.146	0	0
B4do9-20V15.lif - Series003_8	0.004	0.954	0	0
B4do9-20V15.lif - Series003_9	0.003	0.715	0	0
B4do9-20V15.lif - Series003_10	0.002	0.477	0	0
B4do9-20V15.lif - Series003_11	0.002	0.477	0	0
B4do9-20V15.lif - Series003_12	0.004	0.954	0	0
B4do9-20V15.lif - Series003_13	0.0009319	0.238	0	0
B4do9-20V15.lif - Series003_14	0.0009319	0.238	0	0
B4do9-20V15.lif - Series003_15	0.003	0.715	0	0
B4do9-20V15.lif - Series003_16	0.005	1.192	0	0
B4do9-20V15.lif - Series003_17	0.004	0.954	0	0
B4do9-20V15.lif - Series003_18	0.003	0.715	0	0
B4do9-20V15.lif - Series003_19	0.0009319	0.238	0	0
B4do9-20V15.lif - Series003_20	0.004	0.954	0	0
B4do9-20V15.lif - Series003_21	0.016	4.053	0	0
B4do9-20V15.lif - Series003_22	0.021	5.245	0	0
B4do9-20V15.lif - Series003_23	0.039	10.014	0	0
B4do9-20V15.lif - Series003_24	0.057	14.544	0	0
B4do9-20V15.lif - Series003_25	0.074	18.835	0	0
B4do9-20V15.lif - Series003_26	0.072	18.358	0	0
B4do9-20V15.lif - Series003_27	0.078	20.027	0	0
B4do9-20V15.lif - Series003_28	0.073	18.597	0	0
B4do9-20V15.lif - Series003_29	0.069	17.643	0	0
B4do9-20V15.lif - Series003_30	0.078	20.027	0	0
B4do9-20V15.lif - Series003_31	0.068	17.405	0	0
B4do9-20V15.lif - Series003_32	0.056	14.305	0	0
B4do9-20V15.lif - Series003_33	0.062	15.736	0	0
B4do9-20V15.lif - Series003_34	0.049	12.636	0	0
B4do9-20V15.lif - Series003_35	0.042	10.729	0	0
B4do9-20V15.lif - Series003_36	0.041	10.49	0	0
B4do9-20V15.lif - Series003_37	0.055	14.067	0	0
B4do9-20V15.lif - Series003_38	0.066	16.928	0	0
B4do9-20V15.lif - Series003_39	0.074	18.835	0	0
B4do9-20V15.lif - Series003_40	0.091	23.365	0	0
B4do9-20V15.lif - Series003_41	0.08	20.504	0	0
B4do9-20V15.lif - Series003_42	0.063	16.212	0	0
B4do9-20V15.lif - Series003_43	0.048	12.398	0	0
B4do9-20V15.lif - Series003_44	0.042	10.729	0	0
B4do9-20V15.lif - Series003_45	0.034	8.583	0	0
B4do9-20V15.lif - Series003_46	0.022	5.722	0	0
B4do9-20V15.lif - Series003_47	0.016	4.053	0	0
B4do9-20V15.lif - Series003_48	0.008	2.146	0	0
B4do9-20V15.lif - Series003_49	0.002	0.477	0	0
B4do9-20V15.lif - Series003_50	0.002	0.477	0	0
B4do9-20V15.lif - Series003_51	0.004	0.954	0	0
B4do9-21V15.lif_1	0	0	0	0
B4do9-21V15.lif_2	0	0	0	0
B4do9-21V15.lif_3	0	0	0	0
B4do9-21V15.lif_4	0	0	0	0
B4do9-21V15.lif_5	0	0	0	0
B4do9-21V15.lif_6	0	0	0	0
B4do9-21V15.lif_7	0	0	0	0
B4do9-21V15.lif_8	0	0	0	0
B4do9-21V15.lif_9	0	0	0	0
B4do9-21V15.lif_10	0	0	0	0
B4do9-21V15.lif_11	0	0	0	0
B4do9-21V15.lif_12	0	0	0	0
B4do9-21V15.lif_13	0	0	0	0
B4do9-21V15.lif_14	0	0	0	0
B4do9-21V15.lif_15	0	0	0	0
B4do9-21V15.lif_16	0	0	0	0
B4do9-21V15.lif_17	0	0	0	0
B4do9-21V15.lif_18	0	0	0	0
B4do9-21V15.lif_19	0	0	0	0
B4do9-21V15.lif_20	0	0	0	0
B4do9-21V15.lif_21	0	0	0	0
B4do9-21V15.lif_22	0	0	0	0
B4do9-21V15.lif_23	0	0	0	0
B4do9-21V15.lif_24	0	0	0	0
B4do9-21V15.lif_25	0	0	0	0
B4do9-21V15.lif_26	0	0	0	0
B4do9-21V15.lif_27	0	0	0	0
B4do9-21V15.lif_28	0	0	0	0
B4do9-21V15.lif_29	0.001	0.238	0	0
B4do9-21V15.lif_30	0	0	0	0
B4do9-21V15.lif_31	0	0	0	0
B4do9-21V15.lif_32	0	0	0	0
B4do9-21V15.lif_33	0	0	0	0
B4do9-21V15.lif_34	0.001	0.238	0	0
B4do9-21V15.lif_35	0.002	0.477	0	0
B4do9-21V15.lif_36	0	0	0	0
B4do9-21V15.lif_37	0	0	0	0
B4do9-21V15.lif_38	0.001	0.238	0	0
B4do9-21V15.lif_39	0	0	0	0
B4do9-21V15.lif_40	0	0	0	0
B4do9-21V15.lif_41	0	0	0	0
B4do9-21V15.lif_42	0	0	0	0
B4do9-21V15.lif_43	0	0	0	0
B4do9-21V15.lif_44	0	0	0	0
B4do9-21V15.lif_45	0	0	0	0
B4do9-21V15.lif_46	0	0	0	0
B4do9-21V15.lif_47	0	0	0	0
B4do9-21V15.lif_48	0	0	0	0
B4do9-21V15.lif_49	0	0	0	0
B4do9-21V15.lif_50	0	0	0	0
B4do9-21V15.lif_51	0	0	0	0
B4do9-21V15.lif_52	0	0	0	0
B4do9-21V15.lif_53	0	0	0	0
B4do9-21V15.lif_54	0	0	0	0
B4do9-21V15.lif_55	0	0	0	0
B4do9-21V15.lif_56	0	0	0	0
B4do9-21V15.lif_57	0	0	0	0
B4do9-21V15.lif_58	0	0	0	0
B4do9-21V15.lif_59	0	0	0	0
B4do9-21V15.lif_60	0	0	0	0
B4do9-21V15.lif_61	0	0	0	0
B4do9-21V15.lif_62	0	0	0	0
B4do9-21V15.lif_63	0	0	0	0
B4do9-21V15.lif_64	0	0	0	0
B4do9-21V15.lif_65	0.002	0.477	0	0
B4do9-21V15.lif_66	0	0	0	0
B4do9-21V15.lif_67	0	0	0	0
B4do9-21V15.lif_68	0	0	0	0
B4do9-21V15.lif_69	0	0	0	0
B4do9-21V15.lif_70	0	0	0	0
B4do9-21V15.lif_71	0	0	0	0
B4do9-21V15.lif_72	0	0	0	0
B4do9-21V15.lif_73	0	0	0	0
B4do9-21V15.lif_74	0	0	0	0
B4do9-21V15.lif_75	0	0	0	0
B4do9-21V15.lif_76	0.001	0.238	0	0
B4do9-21V15.lif_77	0	0	0	0
B4do9-21V15.lif_78	0	0	0	0
B4do9-21V15.lif_79	0	0	0	0
B4do9-21V15.lif_80	0	0	0	0
B4do9-21V15.lif_81	0	0	0	0
B4do9-21V15.lif_82	0	0	0	0
B4do9-21V15.lif_83	0	0	0	0
B4do9-21V15.lif_84	0	0	0	0
B4do9-21V15.lif_85	0	0	0	0
B4do9-21V15.lif_86	0	0	0	0
B4do9-21V15.lif_87	0	0	0	0
B4do9-21V15.lif_88	0	0	0	0
B4do9-21V15.lif_89	0	0	0	0
B4do9-21V15.lif_90	0	0	0	0
B4do9-21V15.lif_91	0	0	0	0
B4do9-21V15.lif_92	0	0	0	0
B4do9-21V15.lif_93	0	0	0	0
B4do9-21V15.lif_94	0	0	0	0
B4do9-21V15.lif_95	0	0	0	0
B4do9-21V15.lif_96	0	0	0	0
B4do9-21V15.lif_97	0	0	0	0
B4do9-21V15.lif_98	0	0	0	0
B4do9-21V15.lif_99	0	0	0	0
B4do9-21V15.lif_100	0	0	0	0
B4do9-21V15.lif_101	0	0	0	0
B4do9-21V15.lif_102	0	0	0	0
B4do9-21V15.lif_103	0	0	0	0
B4do10-19V15.lif_1	0.022	5.245	0	0
B4do10-19V15.lif_2	0.019	4.53	0	0
B4do10-19V15.lif_3	0.017	4.053	0	0
B4do10-19V15.lif_4	0.01	2.384	0	0
B4do10-19V15.lif_5	0	0	0	0
B4do10-19V15.lif_6	0	0	0	0
B4do10-19V15.lif_7	0	0	0	0
B4do10-19V15.lif_8	0.002	0.477	0	0
B4do10-19V15.lif_9	0.002	0.477	0	0
B4do10-19V15.lif_10	0	0	0	0
B4do10-19V15.lif_11	0	0	0	0
B4do10-19V15.lif_12	0	0	0	0
B4do10-19V15.lif_13	0	0	0	0
B4do10-19V15.lif_14	0	0	0	0
B4do10-19V15.lif_15	0.001	0.238	0	0
B4do10-19V15.lif_16	0.002	0.477	0	0
B4do10-19V15.lif_17	0	0	0	0
B4do10-19V15.lif_18	0.001	0.238	0	0
B4do10-19V15.lif_19	0.002	0.477	0	0
B4do10-19V15.lif_20	0.005	1.192	0	0
B4do10-19V15.lif_21	0.004	0.954	0	0
B4do10-19V15.lif_22	0.008	1.907	0	0
B4do10-19V15.lif_23	0.019	4.53	0	0
B4do10-19V15.lif_24	0.043	10.014	0	0
B4do10-19V15.lif_25	0.054	12.636	0	0
B4do10-19V15.lif_26	0.061	14.305	0	0
B4do10-19V15.lif_27	0.058	13.59	0	0
B4do10-19V15.lif_28	0.065	15.259	0	0
B4do10-19V15.lif_29	0.058	13.59	0	0
B4do10-19V15.lif_30	0.065	15.259	0	0
B4do10-19V15.lif_31	0.056	13.113	0	0
B4do10-19V15.lif_32	0.057	13.351	0	0
B4do10-19V15.lif_33	0.058	13.59	0	0
B4do10-19V15.lif_34	0.074	17.405	0	0
B4do10-19V15.lif_35	0.082	19.312	0	0
B4do10-19V15.lif_36	0.09	21.219	0	0
B4do10-19V15.lif_37	0.107	25.272	0	0
B4do10-19V15.lif_38	0.115	26.941	0	0
B4do10-19V15.lif_39	0.119	27.895	0	0
B4do10-19V15.lif_40	0.125	29.325	0	0
B4do10-19V15.lif_41	0.143	33.617	0	0
B4do10-19V15.lif_42	0.14	32.902	0	0
B4do10-19V15.lif_43	0.145	34.094	0	0
B4do10-19V15.lif_44	0.151	35.524	0	0
B4do10-19V15.lif_45	0.162	38.147	0	0
B4do10-19V15.lif_46	0.173	40.77	0	0
B4do10-19V15.lif_47	0.181	42.677	0	0
B4do10-19V15.lif_48	0.178	41.962	0	0
B4do10-19V15.lif_49	0.179	42.2	0	0
B4do10-19V15.lif_50	0.175	41.246	0	0
B4do10-19V15.lif_51	0.167	39.339	0	0
B4do10-19V15.lif_52	0.182	42.915	0	0
B4do10-19V15.lif_53	0.181	42.677	0	0
B4do10-19V15.lif_54	0.172	40.531	0	0
B4do10-19V15.lif_55	0.174	41.008	0	0
B4do10-19V15.lif_56	0.17	40.054	0	0
B4do10-19V15.lif_57	0.173	40.77	0	0
B4do10-19V15.lif_58	0.179	42.2	0	0
B4do10-19V15.lif_59	0.15	35.286	0	0
B4do10-19V15.lif_60	0.132	30.994	0	0
B4do10-19V15.lif_61	0.116	27.18	0	0
B4do10-19V15.lif_62	0.113	26.464	0	0
B4do10-19V15.lif_63	0.074	17.405	0	0
B4do10-19V15.lif_64	0.042	9.775	0	0
B4do10-19V15.lif_65	0.012	2.861	0	0
B4do10-19V15.lif_66	0.006	1.431	0	0
B4do10-19V15.lif_67	0	0	0	0
B4do10-19V15.lif_68	0	0	0	0
B4do10-19V15.lif_69	0	0	0	0
B4do10-19V15.lif_70	0	0	0	0
B4do10-19V15.lif_71	0	0	0	0

## Sheet: 10 DPM raw
	px w/i	area w/i	pixel w/o	area w/o
10d.1.29V15.lif_1	1.661	243.902	0.001	0.715
10d.1.29V15.lif_2	1.7	249.624	0.002	0.954
10d.1.29V15.lif_3	1.901	279.188	0.002	0.954
10d.1.29V15.lif_4	2.124	311.852	0.002	0.954
10d.1.29V15.lif_5	2.296	337.124	0.002	0.954
10d.1.29V15.lif_6	2.532	371.695	0.0009972	0.477
10d.1.29V15.lif_7	2.723	399.828	0.0009972	0.477
10d.1.29V15.lif_8	2.842	417.233	0.0009972	0.477
10d.1.29V15.lif_9	3.184	467.539	0.002	0.954
10d.1.29V15.lif_10	3.348	491.619	0.0009972	0.477
10d.1.29V15.lif_11	3.652	536.203	0.0009972	0.477
10d.1.29V15.lif_12	3.766	552.893	0.0004986	0.238
10d.1.29V15.lif_13	4.082	599.384	0.0004986	0.238
10d.1.29V15.lif_14	4.347	638.247	0	0
10d.1.29V15.lif_15	4.508	661.85	0	0
10d.1.29V15.lif_16	4.797	704.288	0	0
10d.1.29V15.lif_17	5.058	742.674	0	0
10d.1.29V15.lif_18	5.303	778.675	0	0
10d.1.29V15.lif_19	5.602	822.544	0	0
10d.1.29V15.lif_20	5.992	879.765	0	0
10d.1.29V15.lif_21	6.162	904.799	0	0
10d.1.29V15.lif_22	6.528	958.443	0	0
10d.1.29V15.lif_23	6.807	999.451	0	0
10d.1.29V15.lif_24	7.133	1047.37	0	0
10d.1.29V15.lif_25	7.538	1106.74	0	0
10d.1.29V15.lif_26	7.903	1160.38	0	0
10d.1.29V15.lif_27	8.112	1191.14	0	0
10d.1.29V15.lif_28	8.522	1251.22	0	0
10d.1.29V15.lif_29	8.859	1300.81	0	0
10d.1.29V15.lif_30	9.183	1348.26	0	0
10d.1.29V15.lif_31	9.602	1409.77	0	0
10d.1.29V15.lif_32	9.878	1450.3	0	0
10d.1.29V15.lif_33	10.251	1505.14	0	0
10d.1.29V15.lif_34	10.54	1547.58	0	0
10d.1.29V15.lif_35	11.016	1617.43	0	0
10d.1.29V15.lif_36	11.451	1681.33	0	0
10d.1.29V15.lif_37	11.836	1737.83	0	0
10d.1.29V15.lif_38	12.279	1802.92	0	0
10d.1.29V15.lif_39	12.589	1848.46	0	0
10d.1.29V15.lif_40	13.089	1921.89	0	0
10d.1.29V15.lif_41	13.468	1977.44	0	0
10d.1.29V15.lif_42	13.934	2045.87	0	0
10d.1.29V15.lif_43	14.34	2105.47	0	0
10d.1.29V15.lif_44	14.767	2168.18	0	0
10d.1.29V15.lif_45	15.103	2217.53	0	0
10d.1.29V15.lif_46	15.601	2290.73	0	0
10d.1.29V15.lif_47	16.082	2361.3	0	0
10d.1.29V15.lif_48	16.275	2389.67	0	0
10d.1.29V15.lif_49	16.792	2465.49	0	0
10d.1.29V15.lif_50	17.144	2517.22	0	0
10d.1.29V15.lif_51	17.496	2568.96	0	0
10d.1.29V15.lif_52	17.902	2628.57	0	0
10d.1.29V15.lif_53	18.338	2692.46	0	0
10d.1.29V15.lif_54	18.602	2731.32	0	0
10d.1.29V15.lif_55	19.138	2810	0	0
10d.1.29V15.lif_56	19.331	2838.37	0	0
10d.1.29V15.lif_57	19.648	2884.86	0	0
10d.1.29V15.lif_58	20.117	2953.77	0	0
10d.1.29V15.lif_59	20.294	2979.76	0	0
10d.1.29V15.lif_60	20.705	3040.07	0	0
10d.1.29V15.lif_61	21.174	3108.98	0	0
10d.1.29V15.lif_62	21.458	3150.7	0	0
10d.1.29V15.lif_63	21.793	3199.82	0	0
10d.1.29V15.lif_64	22.046	3237.01	0	0
10d.1.29V15.lif_65	22.371	3284.69	0	0
10d.1.29V15.lif_66	22.715	3335.24	0	0
10d.1.29V15.lif_67	23.003	3377.44	0	0
10d.1.29V15.lif_68	23.261	3415.35	0	0
10d.1.29V15.lif_69	23.634	3470.18	0	0
10d.1.29V15.lif_70	23.836	3499.75	0	0
10d.1.29V15.lif_71	24.196	3552.68	0	0
10d.1.29V15.lif_72	24.313	3569.84	0	0
10d.1.29V15.lif_73	24.646	3618.72	0	0
10d.1.29V15.lif_74	24.797	3640.89	0	0
10d.1.29V15.lif_75	24.985	3668.55	0	0
10d.1.29V15.lif_76	25.133	3690.24	0	0
10d.1.29V15.lif_77	25.487	3742.22	0	0
10d.1.29V15.lif_78	25.474	3740.31	0	0
10d.1.29V15.lif_79	25.68	3770.59	0	0
10d.1.29V15.lif_80	25.745	3780.13	0	0
10d.1.29V15.lif_81	25.783	3785.61	0	0
10d.1.29V15.lif_82	25.865	3797.77	0	0
10d.1.29V15.lif_83	25.93	3807.31	0	0
10d.1.29V15.lif_84	25.986	3815.41	0	0
10d.1.29V15.lif_85	25.919	3805.64	0	0
10d.1.29V15.lif_86	25.96	3811.6	0	0
10d.1.29V15.lif_87	25.917	3805.4	0	0
10d.1.29V15.lif_88	25.904	3803.49	0	0
10d.1.29V15.lif_89	25.77	3783.7	0	0
10d.1.29V15.lif_90	25.575	3755.09	0	0
10d.1.29V15.lif_91	25.481	3741.26	0	0
10d.1.29V15.lif_92	25.476	3740.55	0	0
10d.1.29V15.lif_93	25.442	3735.54	0	0
10d.1.29V15.lif_94	25.161	3694.3	0	0
10d.1.29V15.lif_95	25.029	3674.98	0	0
10d.1.29V15.lif_96	24.778	3638.03	0	0
10d.1.29V15.lif_97	24.734	3631.59	0	0
10d.1.29V15.lif_98	24.48	3594.4	0	0
10d.1.29V15.lif_99	24.31	3569.36	0	0
10d.1.29V15.lif_100	24.047	3530.74	0	0
10d.1.29V15.lif_101	23.787	3492.59	0	0
10d.1.29V15.lif_102	23.357	3429.41	0	0
10d.1.29V15.lif_103	22.982	3374.34	0	0
10d.1.29V15.lif_104	22.678	3329.75	0	0
10d.1.29V15.lif_105	22.256	3267.76	0	0
10d.1.29V15.lif_106	21.821	3203.87	0	0
10d.1.29V15.lif_107	21.42	3144.98	0	0
10d.1.29V15.lif_108	21.012	3085.14	0	0
10d.1.29V15.lif_109	20.458	3003.84	0	0
10d.1.29V15.lif_110	20.02	2939.46	0	0
10d.1.29V15.lif_111	19.575	2874.14	0	0
10d.1.29V15.lif_112	19.187	2817.15	0	0
10d.1.29V15.lif_113	18.643	2737.28	0	0
10d.1.29V15.lif_114	18.404	2702.24	0	0
10d.1.29V15.lif_115	17.896	2627.61	0	0
10d.1.29V15.lif_116	17.36	2548.93	0	0
10d.1.29V15.lif_117	16.839	2472.4	0	0
10d.1.29V15.lif_118	16.571	2433.06	0	0
10d.1.29V15.lif_119	16.074	2360.11	0	0
10d.1.29V15.lif_120	15.668	2300.5	0	0
10d.1.29V15.lif_121	15.244	2238.27	0	0
10d.1.29V15.lif_122	14.855	2181.05	0	0
10d.1.29V15.lif_123	14.418	2116.92	0	0
10d.1.29V15.lif_124	13.96	2049.68	0	0
10d.1.29V15.lif_125	13.554	1990.08	0	0
10d.1.29V15.lif_126	13.192	1936.91	0	0
10d.1.29V15.lif_127	12.815	1881.6	0	0
10d.1.29V15.lif_128	12.391	1819.37	0	0
10d.1.29V15.lif_129	12.045	1768.59	0	0
10d.1.29V15.lif_130	11.714	1719.95	0	0
10d.1.29V15.lif_131	11.446	1680.61	0	0
10d.1.29V15.lif_132	11.105	1630.55	0	0
10d.1.29V15.lif_133	10.922	1603.6	0	0
10d.1.29V15.lif_134	10.662	1565.46	0	0
10d.1.29V15.lif_135	10.368	1522.3	0	0
10d.1.29V15.lif_136	10.141	1488.92	0	0
10d.1.29V15.lif_137	9.98	1465.32	0	0
10d.1.29V15.lif_138	9.639	1415.25	0	0
10d.1.29V15.lif_139	9.512	1396.66	0	0
10d.1.29V15.lif_140	9.197	1350.4	0	0
10d.1.29V15.lif_141	9.116	1338.48	0	0
10d.1.29V15.lif_142	8.947	1313.69	0	0
10d.1.29V15.lif_143	8.827	1296.04	0	0
10d.1.29V15.lif_144	8.666	1272.44	0	0
10d.1.29V15.lif_145	8.488	1246.21	0	0
10d.1.29V15.lif_146	8.38	1230.48	0	0
10d.1.29V15.lif_147	8.213	1205.92	0	0
10d.1.29V15.lif_148	8.119	1192.09	0	0
10d.1.29V15.lif_149	7.897	1159.43	0	0
10d.1.29V15.lif_150	7.869	1155.38	0	0
10d.1.29V15.lif_151	7.773	1141.31	0	0
10d.1.29V15.lif_152	7.707	1131.54	0	0
10d.1.29V15.lif_153	7.533	1106.02	0	0
10d.1.29V15.lif_154	7.499	1101.02	0	0
10d.1.29V15.lif_155	7.374	1082.66	0	0
10d.1.29V15.lif_156	7.255	1065.25	0	0
10d.1.29V15.lif_157	7.18	1054.29	0	0
10d.1.29V15.lif_158	7.111	1044.04	0	0
10d.1.29V15.lif_159	7.026	1031.64	0	0
10d.1.29V15.lif_160	6.997	1027.35	0	0
10d.1.29V15.lif_161	6.976	1024.25	0	0
10d.1.29V15.lif_162	6.9	1013.04	0	0
10d.1.29V15.lif_163	6.8	998.497	0	0
10d.1.29V15.lif_164	6.747	990.629	0	0
10d.1.29V15.lif_165	6.687	981.808	0	0
10d.1.29V15.lif_166	6.669	979.185	0	0
10d.1.29V15.lif_167	6.477	951.052	0.0004986	0.238
10d.1.29V15.lif_168	6.485	952.244	0	0
10d.1.29V15.lif_169	6.343	931.263	0	0
10d.1.29V15.lif_170	6.352	932.693	0.0004986	0.238
10d.1.29V15.lif_171	6.192	909.09	0.0004986	0.238
10d.1.29V15.lif_172	6.131	900.269	0.0009972	0.477
10d.1.29V15.lif_173	6.003	881.433	0.0004986	0.238
10d.1.29V15.lif_174	5.904	866.89	0.0004986	0.238
10d.1.29V15.lif_175	5.732	841.618	0.0004986	0.238
10d.1.29V15.lif_176	5.613	824.213	0.0004986	0.238
10d.1.29V15.lif_177	5.41	794.411	0	0
10d.1.29V15.lif_178	5.339	783.92	0	0
10d.1.29V15.lif_179	5.243	769.854	0	0
10d.1.29V15.lif_180	4.962	728.607	0	0
10d.1.29V15.lif_181	4.862	713.825	0	0
10d.1.29V15.lif_182	4.67	685.692	0	0
10d.1.29V15.lif_183	4.464	655.413	0	0
10d.1.29V15.lif_184	4.319	634.193	0	0
10d.1.29V15.lif_185	4.157	610.352	0	0
10d.1.29V15.lif_186	4.021	590.324	0	0
10d.1.29V15.lif_187	3.84	563.86	0	0
10d.1.29V15.lif_188	3.696	542.641	0	0
10d.1.29V15.lif_189	3.509	515.223	0	0
10d.1.29V15.lif_190	3.33	488.997	0	0
10d.1.29V15.lif_191	3.189	468.254	0	0
10d.1.29V15.lif_192	3.048	447.512	0	0
10d.1.29V15.lif_193	2.946	432.491	0	0
10d.1.29V15.lif_194	2.795	410.318	0	0
10d.1.29V15.lif_195	2.704	396.967	0	0
10d.1.29V15.lif_196	2.609	383.139	0	0
10d.1.29V15.lif_197	2.512	368.834	0	0
10d.1.29V15.lif_198	2.444	358.82	0	0
10d.1.29V15.lif_199	2.327	341.654	0	0
10d.1.29V15.lif_200	2.216	325.441	0	0
10d.1.29V15.lif_201	2.148	315.428	0	0
10d.1.29V15.lif_202	2.056	301.838	0	0
10d.1.29V15.lif_203	1.945	285.625	0	0
10d.1.29V15.lif_204	1.872	274.897	0	0
10d.1.29V15.lif_205	1.871	274.658	0.0004986	0.238
10d.1.29V15.lif_206	1.752	257.254	0	0
10d.1.29V15.lif_207	1.711	251.293	0.0004986	0.238
10d.1.29V15.lif_208	1.666	244.617	0.0004986	0.238
10d.1.29V15.lif_209	1.569	230.312	0.0004986	0.238
10d.1.29V15.lif_210	1.539	226.021	0.0004986	0.238
10d.1.29V15.lif_211	1.455	213.623	0.0004986	0.238
10d.1.29V15.lif_212	1.46	214.338	0.0009972	0.477
10d.1.29V15.lif_213	1.4	205.517	0.0004986	0.238
10d.1.29V15.lif_214	1.409	206.947	0.0009972	0.477
10d.1.29V15.lif_215	1.364	200.272	0.0004986	0.238
10d.1.29V15.lif_216	1.296	190.258	0.0009972	0.477
10d.1.29V15.lif_217	1.281	188.112	0.0009972	0.477
10d.1.29V15.lif_218	1.245	182.867	0.0009972	0.477
10d.1.29V15.lif_219	1.265	185.728	0.0009972	0.477
10d.1.29V15.lif_220	1.189	174.522	0.0009972	0.477
10d.1.29V15.lif_221	1.215	178.337	0.001	0.715
B10d.1.26V15.lif_1	0.021	5.484	0	0
B10d.1.26V15.lif_2	0.022	5.722	0	0
B10d.1.26V15.lif_3	0.029	7.629	0	0
B10d.1.26V15.lif_4	0.021	5.484	0	0
B10d.1.26V15.lif_5	0.015	3.815	0	0
B10d.1.26V15.lif_6	0.009	2.384	0	0
B10d.1.26V15.lif_7	0.011	2.861	0.0006581	0.238
B10d.1.26V15.lif_8	0.014	3.576	0.001	0.477
B10d.1.26V15.lif_9	0.009	2.384	0.001	0.477
B10d.1.26V15.lif_10	0.014	3.576	0.001	0.477
B10d.1.26V15.lif_11	0.017	4.53	0	0
B10d.1.26V15.lif_12	0.014	3.576	0	0
B10d.1.26V15.lif_13	0.008	2.146	0	0
B10d.1.26V15.lif_14	0.006	1.669	0	0
B10d.1.26V15.lif_15	0.013	3.338	0	0
B10d.1.26V15.lif_16	0.009	2.384	0	0
B10d.1.26V15.lif_17	0.01	2.623	0	0
B10d.1.26V15.lif_18	0.014	3.576	0	0
B10d.1.26V15.lif_19	0.008	2.146	0	0
B10d.1.26V15.lif_20	0.012	3.099	0	0
B10d.1.26V15.lif_21	0.015	4.053	0	0
B10d.1.26V15.lif_22	0.009	2.384	0	0
B10d.1.26V15.lif_23	0.014	3.576	0	0
B10d.1.26V15.lif_24	0.015	4.053	0	0
B10d.1.26V15.lif_25	0.021	5.484	0	0
B10d.1.26V15.lif_26	0.016	4.292	0	0
B10d.1.26V15.lif_27	0.025	6.437	0	0
B10d.1.26V15.lif_28	0.026	6.914	0	0
B10d.1.26V15.lif_29	0.03	7.868	0	0
B10d.1.26V15.lif_30	0.036	9.537	0	0
B10d.1.26V15.lif_31	0.039	10.252	0	0
B10d.1.26V15.lif_32	0.05	13.113	0	0
B10d.1.26V15.lif_33	0.065	17.166	0	0
B10d.1.26V15.lif_34	0.07	18.358	0	0
B10d.1.26V15.lif_35	0.075	19.789	0	0
B10d.1.26V15.lif_36	0.086	22.65	0	0
B10d.1.26V15.lif_37	0.103	27.18	0	0
B10d.1.26V15.lif_38	0.108	28.372	0	0
B10d.1.26V15.lif_39	0.132	34.809	0	0
B10d.1.26V15.lif_40	0.142	37.193	0	0
B10d.1.26V15.lif_41	0.163	42.915	0	0
B10d.1.26V15.lif_42	0.178	46.73	0	0
B10d.1.26V15.lif_43	0.22	57.697	0	0
B10d.1.26V15.lif_44	0.236	61.989	0	0
B10d.1.26V15.lif_45	0.282	74.148	0	0
B10d.1.26V15.lif_46	0.337	88.453	0	0
B10d.1.26V15.lif_47	0.389	102.282	0	0
B10d.1.26V15.lif_48	0.467	122.786	0.0006581	0.238
B10d.1.26V15.lif_49	0.536	140.905	0.0006581	0.238
B10d.1.26V15.lif_50	0.607	159.502	0.0006581	0.238
B10d.1.26V15.lif_51	0.696	182.867	0	0
B10d.1.26V15.lif_52	0.779	204.563	0	0
B10d.1.26V15.lif_53	0.88	231.266	0	0
B10d.1.26V15.lif_54	0.956	251.055	0	0
B10d.1.26V15.lif_55	1.1	288.963	0	0
B10d.1.26V15.lif_56	1.149	301.838	0	0
B10d.1.26V15.lif_57	1.242	326.395	0	0
B10d.1.26V15.lif_58	1.376	361.443	0.001	0.477
B10d.1.26V15.lif_59	1.484	389.814	0	0
B10d.1.26V15.lif_60	1.579	414.848	0	0
B10d.1.26V15.lif_61	1.663	437.021	0	0
B10d.1.26V15.lif_62	1.784	468.731	0	0
B10d.1.26V15.lif_63	1.835	482.082	0	0
B10d.1.26V15.lif_64	1.931	507.355	0	0
B10d.1.26V15.lif_65	2.012	528.574	0	0
B10d.1.26V15.lif_66	2.103	552.654	0	0
B10d.1.26V15.lif_67	2.146	563.86	0	0
B10d.1.26V15.lif_68	2.23	586.033	0	0
B10d.1.26V15.lif_69	2.287	600.815	0	0
B10d.1.26V15.lif_70	2.346	616.312	0	0
B10d.1.26V15.lif_71	2.428	638.008	0	0
B10d.1.26V15.lif_72	2.474	649.929	0	0
B10d.1.26V15.lif_73	2.519	661.85	0.003	0.954
B10d.1.26V15.lif_74	2.594	681.639	0.001	0.477
B10d.1.26V15.lif_75	2.633	691.891	0	0
B10d.1.26V15.lif_76	2.646	695.229	0	0
B10d.1.26V15.lif_77	2.673	702.381	0	0
B10d.1.26V15.lif_78	2.659	698.566	0.0006581	0.238
B10d.1.26V15.lif_79	2.654	697.374	0	0
B10d.1.26V15.lif_80	2.605	684.5	0	0
B10d.1.26V15.lif_81	2.595	681.877	0	0
B10d.1.26V15.lif_82	2.509	659.227	0	0
B10d.1.26V15.lif_83	2.436	640.154	0	0
B10d.1.26V15.lif_84	2.333	612.974	0	0
B10d.1.26V15.lif_85	2.23	585.794	0	0
B10d.1.26V15.lif_86	2.139	561.953	0	0
B10d.1.26V15.lif_87	2.034	534.534	0	0
B10d.1.26V15.lif_88	1.935	508.308	0	0
B10d.1.26V15.lif_89	1.777	466.824	0	0
B10d.1.26V15.lif_90	1.688	443.459	0	0
B10d.1.26V15.lif_91	1.574	413.656	0	0
B10d.1.26V15.lif_92	1.432	376.225	0	0
B10d.1.26V15.lif_93	1.288	338.316	0	0
B10d.1.26V15.lif_94	1.171	307.798	0	0
B10d.1.26V15.lif_95	1.074	282.288	0	0
B10d.1.26V15.lif_96	0.967	254.154	0	0
B10d.1.26V15.lif_97	0.846	222.206	0	0
B10d.1.26V15.lif_98	0.769	202.179	0	0
B10d.1.26V15.lif_99	0.68	178.576	0	0
B10d.1.26V15.lif_100	0.61	160.217	0	0
10d.1.28V15.lif_1	0.906	385.523	0	0
10d.1.28V15.lif_2	0.946	402.451	0	0
10d.1.28V15.lif_3	0.936	398.397	0	0
10d.1.28V15.lif_4	1.011	430.107	0	0
10d.1.28V15.lif_5	1.075	457.287	0	0
10d.1.28V15.lif_6	1.108	471.592	0	0
10d.1.28V15.lif_7	1.152	489.95	0	0
10d.1.28V15.lif_8	1.22	519.037	0	0
10d.1.28V15.lif_9	1.291	549.078	0	0
10d.1.28V15.lif_10	1.358	577.927	0	0
10d.1.28V15.lif_11	1.394	593.185	0	0
10d.1.28V15.lif_12	1.504	639.915	0	0
10d.1.28V15.lif_13	1.603	682.116	0	0
10d.1.28V15.lif_14	1.678	713.825	0	0
10d.1.28V15.lif_15	1.752	745.535	0	0
10d.1.28V15.lif_16	1.864	792.98	0	0
10d.1.28V15.lif_17	2.003	852.108	0	0
10d.1.28V15.lif_18	2.123	903.368	0	0
10d.1.28V15.lif_19	2.289	973.701	0	0
10d.1.28V15.lif_20	2.375	1010.42	0	0
10d.1.28V15.lif_21	2.512	1068.83	0	0
10d.1.28V15.lif_22	2.646	1125.81	0	0
10d.1.28V15.lif_23	2.849	1212.12	0	0
10d.1.28V15.lif_24	3.135	1333.95	0	0
10d.1.28V15.lif_25	3.466	1474.62	0	0
10d.1.28V15.lif_26	3.618	1539.47	0	0
10d.1.28V15.lif_27	3.831	1629.83	0	0
10d.1.28V15.lif_28	4.003	1703.02	0	0
10d.1.28V15.lif_29	4.327	1840.83	0	0
10d.1.28V15.lif_30	4.622	1966.48	0	0
10d.1.28V15.lif_31	4.761	2025.37	0	0
10d.1.28V15.lif_32	4.813	2047.78	0	0
10d.1.28V15.lif_33	5.082	2161.98	0	0
10d.1.28V15.lif_34	5.413	2302.89	0	0
10d.1.28V15.lif_35	5.653	2404.93	0	0
10d.1.28V15.lif_36	5.761	2451.18	0	0
10d.1.28V15.lif_37	5.952	2532.24	0	0
10d.1.28V15.lif_38	6.165	2622.84	0	0
10d.1.28V15.lif_39	6.389	2718.21	0	0
10d.1.28V15.lif_40	6.366	2708.43	0	0
10d.1.28V15.lif_41	6.571	2795.7	0	0
10d.1.28V15.lif_42	6.789	2888.2	0	0
10d.1.28V15.lif_43	6.88	2927.07	0	0
10d.1.28V15.lif_44	6.968	2964.74	0	0
10d.1.28V15.lif_45	7.065	3005.74	0	0
10d.1.28V15.lif_46	7.078	3011.23	0	0
10d.1.28V15.lif_47	6.998	2977.37	0	0
10d.1.28V15.lif_48	7.008	2981.42	0	0
10d.1.28V15.lif_49	7.007	2980.95	0	0
10d.1.28V15.lif_50	6.844	2911.81	0	0
10d.1.28V15.lif_51	6.644	2826.69	0	0
10d.1.28V15.lif_52	6.598	2807.14	0	0
10d.1.28V15.lif_53	6.426	2733.95	0	0
10d.1.28V15.lif_54	6.02	2561.33	0	0
10d.1.28V15.lif_55	5.556	2363.68	0	0
10d.1.28V15.lif_56	5.275	2244.23	0	0
10d.1.28V15.lif_57	5.116	2176.52	0	0
10d.1.28V15.lif_58	5.26	2238.03	0	0
10d.1.28V15.lif_59	5.047	2147.2	0	0
10d.1.28V15.lif_60	4.504	1916.41	0	0
10d.1.28V15.lif_61	4.036	1717.33	0	0
10d.1.28V15.lif_62	3.686	1568.08	0	0
10d.1.28V15.lif_63	3.521	1498.22	0	0
10d.1.28V15.lif_64	3.402	1447.44	0	0
10d.1.28V15.lif_65	3.168	1347.78	0	0
10d.1.28V15.lif_66	2.988	1271.25	0	0
10d.1.28V15.lif_67	2.775	1180.65	0	0
10d.1.28V15.lif_68	2.757	1172.78	0	0
10d.1.28V15.lif_69	2.803	1192.57	0	0
10d.1.28V15.lif_70	2.374	1009.94	0	0
10d.1.28V15.lif_71	2.008	854.254	0	0
10d.1.28V15.lif_72	1.792	762.224	0	0
10d.1.28V15.lif_73	1.466	623.703	0	0
10d.1.28V15.lif_74	1.189	505.924	0	0
10d.1.28V15.lif_75	1.097	466.824	0	0
10d.1.28V15.lif_76	0.967	411.51	0	0
10d.1.28V15.lif_77	0.912	387.907	0	0
10d.1.28V15.lif_78	0.877	373.125	0	0
10d.1.28V15.lif_79	0.742	315.666	0	0
10d.1.28V15.lif_80	0.628	267.267	0	0
10d.1.28V15.lif_81	0.511	217.199	0	0
10d.1.28V15.lif_82	0.446	189.781	0	0
10d.1.28V15.lif_83	0.326	138.521	0	0
10d.1.28V15.lif_84	0.275	116.825	0	0
10d.1.28V15.lif_85	0.28	118.971	0	0
10d.1.28V15.lif_86	0.241	102.52	0	0
10d.1.28V15.lif_87	0.198	84.162	0	0
10d.1.28V15.lif_88	0.163	69.38	0	0
10d.1.28V15.lif_89	0.124	52.929	0	0
10d.1.28V15.lif_90	0.127	53.883	0	0
10d.1.28V15.lif_91	0.09	38.385	0	0
10d.1.28V15.lif_92	0.074	31.471	0	0
10d.1.28V15.lif_93	0.049	20.981	0	0
10d.1.28V15.lif_94	0.036	15.497	0	0
10d.1.28V15.lif_95	0.036	15.259	0	0
10d.1.28V15.lif_96	0.029	12.159	0	0
10d.1.28V15.lif_97	0.03	12.875	0	0
10d.1.28V15.lif_98	0.018	7.629	0	0
10d.1.28V15.lif_99	0.017	7.391	0	0
10d.1.28V15.lif_100	0.01	4.053	0	0
10d.1.28V15.lif_101	0.007	3.099	0	0
10d.1.28V15.lif_102	0.009	3.815	0	0
10d.1.28V15.lif_103	0.005	2.146	0	0
10d.1.28V15.lif_104	0.006	2.384	0	0
10d.1.28V15.lif_105	0.008	3.338	0	0
10d.1.28V15.lif_106	0.008	3.338	0	0
10d.1.28V15.lif_107	0.01	4.053	0	0
10d.1.28V15.lif_108	0.008	3.338	0	0
10d.1.28V15.lif_109	0.008	3.338	0	0
10d.1.28V15.lif_110	0.007	2.861	0	0
10d.1.28V15.lif_111	0.003	1.431	0	0
10d.1.28V15.lif_112	0.002	0.954	0	0
10d.1.28V15.lif_113	0.002	0.954	0	0
10d.1.28V15.lif_114	0	0	0	0
10d.1.28V15.lif_115	0.0005604	0.238	0	0
10d.1.28V15.lif_116	0	0	0.004	0.715
10d.1.28V15.lif_117	0	0	0.007	1.431
10d.1.28V15.lif_118	0	0	0.008	1.669
10d.1.28V15.lif_119	0.0005604	0.238	0.005	0.954
10d.1.28V15.lif_120	0	0	0	0
10d.1.28V15.lif_121	0	0	0	0
10d.1.28V15.lif_122	0	0	0	0
10d.1.28V15.lif_123	0	0	0	0
10d.1.28V15.lif_124	0	0	0	0
10d.1.28V15.lif_125	0	0	0	0
10d.1.28V15.lif_126	0	0	0	0
10d.1.28V15.lif_127	0	0	0	0
10d.1.28V15.lif_128	0	0	0	0
10d.1.28V15.lif_129	0	0	0	0
10d.1.28V15.lif_130	0	0	0	0
10d.1.28V15.lif_131	0	0	0	0
10d.1.28V15.lif_132	0	0	0	0
10d.1.28V15.lif_133	0	0	0	0
10d.2.26V15.lif - Series019_1	0	0	0	0
10d.2.26V15.lif - Series019_2	0	0	0	0
10d.2.26V15.lif - Series019_3	0	0	0	0
10d.2.26V15.lif - Series019_4	0	0	0	0
10d.2.26V15.lif - Series019_5	0	0	0	0
10d.2.26V15.lif - Series019_6	0	0	0.001	0.477
10d.2.26V15.lif - Series019_7	0	0	0	0
10d.2.26V15.lif - Series019_8	0	0	0	0
10d.2.26V15.lif - Series019_9	0	0	0	0
10d.2.26V15.lif - Series019_10	0	0	0	0
10d.2.26V15.lif - Series019_11	0	0	0	0
10d.2.26V15.lif - Series019_12	0	0	0	0
10d.2.26V15.lif - Series019_13	0	0	0	0
10d.2.26V15.lif - Series019_14	0	0	0	0
10d.2.26V15.lif - Series019_15	0	0	0	0
10d.2.26V15.lif - Series019_16	0	0	0	0
10d.2.26V15.lif - Series019_17	0	0	0	0
10d.2.26V15.lif - Series019_18	0.0008238	0.238	0	0
10d.2.26V15.lif - Series019_19	0.0008238	0.238	0	0
10d.2.26V15.lif - Series019_20	0.002	0.477	0	0
10d.2.26V15.lif - Series019_21	0.002	0.477	0	0
10d.2.26V15.lif - Series019_22	0.002	0.715	0	0
10d.2.26V15.lif - Series019_23	0.002	0.715	0	0
10d.2.26V15.lif - Series019_24	0.002	0.715	0	0
10d.2.26V15.lif - Series019_25	0.002	0.715	0	0
10d.2.26V15.lif - Series019_26	0.0008238	0.238	0	0
10d.2.26V15.lif - Series019_27	0.002	0.477	0	0
10d.2.26V15.lif - Series019_28	0.002	0.477	0	0
10d.2.26V15.lif - Series019_29	0.0008238	0.238	0	0
10d.2.26V15.lif - Series019_30	0	0	0	0
10d.2.26V15.lif - Series019_31	0.0008238	0.238	0	0
10d.2.26V15.lif - Series019_32	0.0008238	0.238	0	0
10d.2.26V15.lif - Series019_33	0	0	0	0
10d.2.26V15.lif - Series019_34	0	0	0	0
10d.2.26V15.lif - Series019_35	0.0008238	0.238	0	0
10d.2.26V15.lif - Series019_36	0.0008238	0.238	0	0
10d.2.26V15.lif - Series019_37	0	0	0	0
10d.2.26V15.lif - Series019_38	0	0	0	0
10d.2.26V15.lif - Series019_39	0	0	0	0
10d.2.26V15.lif - Series019_40	0	0	0	0
10d.2.26V15.lif - Series019_41	0	0	0	0
10d.2.26V15.lif - Series019_42	0.0008238	0.238	0	0
10d.2.26V15.lif - Series019_43	0	0	0	0
10d.2.26V15.lif - Series019_44	0	0	0	0
10d.2.26V15.lif - Series019_45	0	0	0	0
10d.2.26V15.lif - Series019_46	0	0	0	0
10d.2.26V15.lif - Series019_47	0	0	0	0
10d.2.26V15.lif - Series019_48	0	0	0	0
10d.2.26V15.lif - Series019_49	0	0	0	0
10d.2.26V15.lif - Series019_50	0	0	0	0
10d.2.26V15.lif - Series019_51	0	0	0	0
10d.2.26V15.lif - Series019_52	0	0	0	0
10d.2.26V15.lif - Series019_53	0	0	0	0
10d.2.26V15.lif - Series019_54	0	0	0	0
10d.2.26V15.lif - Series019_55	0	0	0	0
10d.2.26V15.lif - Series019_56	0	0	0	0
10d.2.26V15.lif - Series019_57	0	0	0	0
10d.2.26V15.lif - Series019_58	0	0	0	0
10d.2.26V15.lif - Series019_59	0	0	0	0
10d.2.26V15.lif - Series019_60	0	0	0	0
10d.2.26V15.lif - Series019_61	0	0	0	0
10d.2.26V15.lif - Series019_62	0	0	0	0
10d.2.26V15.lif - Series019_63	0	0	0	0
10d.2.26V15.lif - Series019_64	0	0	0	0
10d.2.26V15.lif - Series019_65	0	0	0	0
10d.2.26V15.lif - Series017_1	0	0	0	0
10d.2.26V15.lif - Series017_2	0.0008124	0.238	0	0
10d.2.26V15.lif - Series017_3	0	0	0	0
10d.2.26V15.lif - Series017_4	0	0	0	0
10d.2.26V15.lif - Series017_5	0	0	0	0
10d.2.26V15.lif - Series017_6	0	0	0	0
10d.2.26V15.lif - Series017_7	0	0	0	0
10d.2.26V15.lif - Series017_8	0	0	0	0
10d.2.26V15.lif - Series017_9	0	0	0	0
10d.2.26V15.lif - Series017_10	0	0	0	0
10d.2.26V15.lif - Series017_11	0	0	0	0
10d.2.26V15.lif - Series017_12	0	0	0	0
10d.2.26V15.lif - Series017_13	0	0	0	0
10d.2.26V15.lif - Series017_14	0	0	0	0
10d.2.26V15.lif - Series017_15	0.0008124	0.238	0	0
10d.2.26V15.lif - Series017_16	0.0008124	0.238	0	0
10d.2.26V15.lif - Series017_17	0.0008124	0.238	0	0
10d.2.26V15.lif - Series017_18	0	0	0	0
10d.2.26V15.lif - Series017_19	0	0	0	0
10d.2.26V15.lif - Series017_20	0.0008124	0.238	0	0
10d.2.26V15.lif - Series017_21	0.004	1.192	0	0
10d.2.26V15.lif - Series017_22	0.002	0.477	0	0
10d.2.26V15.lif - Series017_23	0.002	0.715	0	0
10d.2.26V15.lif - Series017_24	0.002	0.477	0	0
10d.2.26V15.lif - Series017_25	0.002	0.715	0	0
10d.2.26V15.lif - Series017_26	0.002	0.715	0	0
10d.2.26V15.lif - Series017_27	0.0008124	0.238	0	0
10d.2.26V15.lif - Series017_28	0	0	0	0
10d.2.26V15.lif - Series017_29	0.002	0.715	0	0
10d.2.26V15.lif - Series017_30	0.003	0.954	0	0
10d.2.26V15.lif - Series017_31	0.002	0.477	0	0
10d.2.26V15.lif - Series017_32	0.002	0.715	0	0
10d.2.26V15.lif - Series017_33	0.002	0.715	0	0
10d.2.26V15.lif - Series017_34	0.002	0.477	0	0
10d.2.26V15.lif - Series017_35	0	0	0	0
10d.2.26V15.lif - Series017_36	0.0008124	0.238	0	0
10d.2.26V15.lif - Series017_37	0	0	0	0
10d.2.26V15.lif - Series017_38	0	0	0	0
10d.2.26V15.lif - Series017_39	0	0	0	0
10d.2.26V15.lif - Series017_40	0.0008124	0.238	0	0
10d.2.26V15.lif - Series017_41	0.0008124	0.238	0	0
10d.2.26V15.lif - Series017_42	0	0	0	0
10d.2.26V15.lif - Series017_43	0	0	0	0
10d.2.26V15.lif - Series017_44	0	0	0	0
10d.2.26V15.lif - Series017_45	0	0	0	0
10d.2.26V15.lif - Series017_46	0	0	0	0
10d.2.26V15.lif - Series017_47	0	0	0	0
10d.2.26V15.lif - Series017_48	0	0	0	0
10d.2.26V15.lif - Series017_49	0	0	0	0
10d.2.26V15.lif - Series017_50	0	0	0	0
10d.2.26V15.lif - Series017_51	0	0	0	0
10d.2.26V15.lif - Series017_52	0	0	0	0
10d.2.26V15.lif - Series017_53	0	0	0	0
10d.2.26V15.lif - Series017_54	0	0	0	0
10d.2.26V15.lif - Series017_55	0	0	0	0
10d.2.26V15.lif - Series017_56	0	0	0	0
10d.2.26V15.lif - Series017_57	0	0	0	0
10d.2.26V15.lif - Series017_58	0	0	0	0
10d.2.26V15.lif - Series017_59	0	0	0	0
10d.2.26V15.lif - Series017_60	0	0	0	0
10d.2.26V15.lif - Series017_61	0	0	0	0
10d.2.26V15.lif - Series017_62	0	0	0	0
10d.2.26V15.lif - Series017_63	0	0	0	0
10d.2.26V15.lif - Series017_64	0	0	0	0
10d.2.26V15.lif - Series017_65	0	0	0	0
10d.2.28V15.lif - Series011_1	0.058	15.855	0	0
10d.2.28V15.lif - Series011_2	0.074	20.325	0.0008527	0.298
10d.2.28V15.lif - Series011_3	0.085	23.484	0.0001705	0.06
10d.2.28V15.lif - Series011_4	0.098	27.12	0	0
10d.2.28V15.lif - Series011_5	0.128	35.167	0	0
10d.2.28V15.lif - Series011_6	0.158	43.571	0	0
10d.2.28V15.lif - Series011_7	0.191	52.691	0	0
10d.2.28V15.lif - Series011_8	0.22	60.558	0.0006821	0.238
10d.2.28V15.lif - Series011_9	0.261	71.824	0	0
10d.2.28V15.lif - Series011_10	0.3	82.672	0	0
10d.2.28V15.lif - Series011_11	0.345	94.95	0	0
10d.2.28V15.lif - Series011_12	0.397	109.494	0	0
10d.2.28V15.lif - Series011_13	0.462	127.256	0	0
10d.2.28V15.lif - Series011_14	0.504	138.76	0	0
10d.2.28V15.lif - Series011_15	0.566	155.926	0	0
10d.2.28V15.lif - Series011_16	0.65	179.172	0	0
10d.2.28V15.lif - Series011_17	0.711	195.92	0	0
10d.2.28V15.lif - Series011_18	0.768	211.596	0	0
10d.2.28V15.lif - Series011_19	0.841	231.564	0	0
10d.2.28V15.lif - Series011_20	0.942	259.459	0	0
10d.2.28V15.lif - Series011_21	1.015	279.665	0	0
10d.2.28V15.lif - Series011_22	1.099	302.792	0	0
10d.2.28V15.lif - Series011_23	1.179	324.786	0	0
10d.2.28V15.lif - Series011_24	1.224	337.243	0	0
10d.2.28V15.lif - Series011_25	1.314	361.979	0	0
10d.2.28V15.lif - Series011_26	1.384	381.41	0.0006821	0.238
10d.2.28V15.lif - Series011_27	1.448	398.874	0	0
10d.2.28V15.lif - Series011_28	1.526	420.392	0.0005116	0.179
10d.2.28V15.lif - Series011_29	1.562	430.405	0	0
10d.2.28V15.lif - Series011_30	1.596	439.644	0	0
10d.2.28V15.lif - Series011_31	1.643	452.518	0	0
10d.2.28V15.lif - Series011_32	1.633	449.955	0	0
10d.2.28V15.lif - Series011_33	1.655	455.856	0	0
10d.2.28V15.lif - Series011_34	1.685	464.32	0	0
10d.2.28V15.lif - Series011_35	1.652	455.141	0	0
10d.2.28V15.lif - Series011_36	1.645	453.293	0	0
10d.2.28V15.lif - Series011_37	1.645	453.234	0	0
10d.2.28V15.lif - Series011_38	1.607	442.684	0	0
10d.2.28V15.lif - Series011_39	1.594	439.107	0	0
10d.2.28V15.lif - Series011_40	1.553	427.961	0	0
10d.2.28V15.lif - Series011_41	1.524	419.796	0	0
10d.2.28V15.lif - Series011_42	1.485	409.007	0	0
10d.2.28V15.lif - Series011_43	1.438	396.132	0	0
10d.2.28V15.lif - Series011_44	1.402	386.119	0	0
10d.2.28V15.lif - Series011_45	1.368	376.761	0	0
10d.2.28V15.lif - Series011_46	1.229	338.554	0	0
10d.2.28V15.lif - Series011_47	1.172	322.878	0	0
10d.2.28V15.lif - Series011_48	1.136	313.044	0	0
10d.2.28V15.lif - Series011_49	1.091	300.646	0	0
10d.2.28V15.lif - Series011_50	1.045	287.771	0	0
10d.2.28V15.lif - Series011_51	0.973	267.982	0	0
10d.2.28V15.lif - Series011_52	0.931	256.598	0.0001705	0.06
10d.2.28V15.lif - Series011_53	0.826	227.63	0	0
10d.2.28V15.lif - Series011_54	0.778	214.338	0	0
10d.2.28V15.lif - Series011_55	0.729	200.927	0	0
10d.2.28V15.lif - Series011_56	0.653	179.768	0	0
10d.2.28V15.lif - Series011_57	0.589	162.184	0	0
10d.2.28V15.lif - Series011_58	0.532	146.627	0	0
10d.2.28V15.lif - Series011_59	0.485	133.574	0	0
10d.2.28V15.lif - Series011_60	0.437	120.521	0	0
10d.2.28V15.lif - Series011_61	0.394	108.54	0	0
10d.2.28V15.lif - Series011_62	0.353	97.215	0	0
10d.2.28V15.lif - Series011_63	0.319	87.857	0	0
10d.2.28V15.lif - Series011_64	0.282	77.605	0	0
10d.2.28V15.lif - Series009_1	0.592	158.489	0	0
10d.2.28V15.lif - Series009_2	0.642	171.84	0.0003337	0.119
10d.2.28V15.lif - Series009_3	0.723	193.655	0	0
10d.2.28V15.lif - Series009_4	0.793	212.371	0	0
10d.2.28V15.lif - Series009_5	0.889	237.942	0	0
10d.2.28V15.lif - Series009_6	0.993	266.016	0	0
10d.2.28V15.lif - Series009_7	1.058	283.301	0	0
10d.2.28V15.lif - Series009_8	1.173	314.176	0	0
10d.2.28V15.lif - Series009_9	1.249	334.561	0	0
10d.2.28V15.lif - Series009_10	1.334	357.151	0	0
10d.2.28V15.lif - Series009_11	1.427	382.125	0	0
10d.2.28V15.lif - Series009_12	1.532	410.259	0	0
10d.2.28V15.lif - Series009_13	1.592	426.352	0	0
10d.2.28V15.lif - Series009_14	1.686	451.565	0	0
10d.2.28V15.lif - Series009_15	1.771	474.215	0	0
10d.2.28V15.lif - Series009_16	1.818	486.791	0	0
10d.2.28V15.lif - Series009_17	1.879	503.123	0.0005006	0.179
10d.2.28V15.lif - Series009_18	1.909	511.229	0.001	0.358
10d.2.28V15.lif - Series009_19	1.939	519.156	0.0005006	0.179
10d.2.28V15.lif - Series009_20	1.977	529.289	0	0
10d.2.28V15.lif - Series009_21	1.988	532.269	0	0
10d.2.28V15.lif - Series009_22	1.995	534.296	0	0
10d.2.28V15.lif - Series009_23	1.964	525.892	0.002	0.775
10d.2.28V15.lif - Series009_24	1.944	520.706	0	0
10d.2.28V15.lif - Series009_25	1.898	508.189	0	0
10d.2.28V15.lif - Series009_26	1.87	500.739	0	0
10d.2.28V15.lif - Series009_27	1.84	492.811	0	0
10d.2.28V15.lif - Series009_28	1.804	482.976	0	0
10d.2.28V15.lif - Series009_29	1.713	458.658	0	0
10d.2.28V15.lif - Series009_30	1.68	449.896	0	0
10d.2.28V15.lif - Series009_31	1.596	427.485	0	0
10d.2.28V15.lif - Series009_32	1.535	410.974	0	0
10d.2.28V15.lif - Series009_33	1.451	388.563	0	0
10d.2.28V15.lif - Series009_34	1.377	368.834	0	0
10d.2.28V15.lif - Series009_35	1.292	345.945	0	0
10d.2.28V15.lif - Series009_36	1.245	333.309	0.0006674	0.238
10d.2.28V15.lif - Series009_37	1.154	309.05	0	0
10d.2.28V15.lif - Series009_38	1.079	288.963	0	0
10d.2.28V15.lif - Series009_39	1.007	269.532	0	0
10d.2.28V15.lif - Series009_40	0.93	249.147	0	0
10d.2.28V15.lif - Series009_41	0.852	228.167	0	0
10d.2.28V15.lif - Series009_42	0.786	210.464	0	0
10d.2.28V15.lif - Series009_43	0.722	193.357	0	0
10d.2.28V15.lif - Series009_44	0.657	175.953	0	0
10d.2.28V15.lif - Series009_45	0.594	159.144	0	0
10d.2.28V15.lif - Series009_46	0.523	140.011	0	0
10d.2.28V15.lif - Series009_47	0.476	127.435	0	0
10d.2.28V15.lif - Series009_48	0.439	117.54	0	0
10d.2.28V15.lif - Series009_49	0.378	101.328	0	0
10d.2.28V15.lif - Series009_50	0.344	92.03	0	0
10d.2.28V15.lif - Series009_51	0.31	82.91	0	0
10d.2.28V15.lif - Series009_52	0.273	73.135	0	0
10d.2.28V15.lif - Series009_53	0.242	64.671	0	0
10d.2.28V15.lif - Series009_54	0.223	59.605	0	0
10d.2.28V15.lif - Series009_55	0.186	49.829	0	0
10d.2.28V15.lif - Series009_56	0.191	51.2	0.001	0.417
10d.2.28V15.lif - Series009_57	0.155	41.485	0	0
10d.2.28V15.lif - Series009_58	0.139	37.193	0	0
10d.2.28V15.lif - Series009_59	0.124	33.259	0	0
10d.2.28V15.lif - Series009_60	0.111	29.683	0	0
10d.2.28V15.lif - Series009_61	0.101	27.12	0	0
10d.2.28V15.lif - Series009_62	0.1	26.762	0	0
10d.2.28V15.lif - Series009_63	0.09	24.199	0	0
10d.2.28V15.lif - Series009_64	0.091	24.378	0	0
10d.2.28V15.lif - Series007_1	1.132	287.056	0	0
10d.2.28V15.lif - Series007_2	1.211	307.083	0	0
10d.2.28V15.lif - Series007_3	1.314	333.071	0	0
10d.2.28V15.lif - Series007_4	1.383	350.714	0	0
10d.2.28V15.lif - Series007_5	1.461	370.264	0	0
10d.2.28V15.lif - Series007_6	1.538	389.814	0	0
10d.2.28V15.lif - Series007_7	1.621	411.034	0	0
10d.2.28V15.lif - Series007_8	1.745	442.266	0	0
10d.2.28V15.lif - Series007_9	1.807	458.002	0	0
10d.2.28V15.lif - Series007_10	1.845	467.777	0	0
10d.2.28V15.lif - Series007_11	1.936	490.904	0	0
10d.2.28V15.lif - Series007_12	1.966	498.295	0	0
10d.2.28V15.lif - Series007_13	2.011	509.739	0	0
10d.2.28V15.lif - Series007_14	2.032	515.223	0	0
10d.2.28V15.lif - Series007_15	2.015	510.931	0	0
10d.2.28V15.lif - Series007_16	2.022	512.6	0	0
10d.2.28V15.lif - Series007_17	2.006	508.547	0	0
10d.2.28V15.lif - Series007_18	1.906	483.274	0	0
10d.2.28V15.lif - Series007_19	1.879	476.36	0	0
10d.2.28V15.lif - Series007_20	1.766	447.75	0	0
10d.2.28V15.lif - Series007_21	1.745	442.505	0	0
10d.2.28V15.lif - Series007_22	1.641	416.04	0	0
10d.2.28V15.lif - Series007_23	1.537	389.576	0	0
10d.2.28V15.lif - Series007_24	1.476	374.079	0	0
10d.2.28V15.lif - Series007_25	1.367	346.661	0	0
10d.2.28V15.lif - Series007_26	1.331	337.362	0	0
10d.2.28V15.lif - Series007_27	1.274	323.057	0	0
10d.2.28V15.lif - Series007_28	1.177	298.5	0	0
10d.2.28V15.lif - Series007_29	1.098	278.473	0	0
10d.2.28V15.lif - Series007_30	1.032	261.545	0	0
10d.2.28V15.lif - Series007_31	0.979	248.194	0	0
10d.2.28V15.lif - Series007_32	0.907	229.836	0	0
10d.2.28V15.lif - Series007_33	0.832	211	0	0
10d.2.28V15.lif - Series007_34	0.766	194.311	0	0
10d.2.28V15.lif - Series007_35	0.671	170.231	0	0
10d.2.28V15.lif - Series007_36	0.615	155.926	0	0
10d.2.28V15.lif - Series007_37	0.546	138.521	0	0
10d.2.28V15.lif - Series007_38	0.499	126.6	0	0
10d.2.28V15.lif - Series007_39	0.438	111.103	0	0
10d.2.28V15.lif - Series007_40	0.38	96.321	0	0
10d.2.28V15.lif - Series007_41	0.32	81.062	0	0
10d.2.28V15.lif - Series007_42	0.31	78.678	0	0
10d.2.28V15.lif - Series007_43	0.25	63.419	0	0
10d.2.28V15.lif - Series007_44	0.233	59.128	0	0
10d.2.28V15.lif - Series007_45	0.222	56.267	0.001	0.477
10d.2.28V15.lif - Series007_46	0.206	52.214	0	0
10d.2.28V15.lif - Series007_47	0.17	43.154	0	0
10d.2.28V15.lif - Series007_48	0.176	44.584	0	0
10d.2.28V15.lif - Series007_49	0.164	41.485	0	0
10d.2.28V15.lif - Series007_50	0.158	40.054	0	0
10d.2.28V15.lif - Series007_51	0.141	35.763	0	0
10d.2.28V15.lif - Series007_52	0.152	38.624	0	0
10d.2.28V15.lif - Series007_53	0.156	39.577	0	0
10d.2.28V15.lif - Series007_54	0.134	33.855	0	0
10d.2.28V15.lif - Series007_55	0.127	32.187	0	0
10d.2.28V15.lif - Series007_56	0.125	31.71	0	0
10d.2.28V15.lif - Series007_57	0.11	27.895	0	0
10d.2.28V15.lif - Series007_58	0.111	28.133	0.0006418	0.238
10d.2.28V15.lif - Series007_59	0.099	25.034	0	0
10d.2.28V15.lif - Series007_60	0.109	27.657	0.002	0.715
10d.2.28V15.lif - Series007_61	0.096	24.319	0	0
10d.2.28V15.lif - Series007_62	0.088	22.411	0	0
10d.2.28V15.lif - Series007_63	0.095	24.08	0	0
10d.2.28V15.lif - Series007_64	0.08	20.266	0	0
10d.2.29V15.lif_1	0.021	6.914	0.006	1.907
10d.2.29V15.lif_2	0.024	7.629	0.008	2.384
10d.2.29V15.lif_3	0.023	7.391	0.009	2.861
10d.2.29V15.lif_4	0.029	9.298	0.012	3.576
10d.2.29V15.lif_5	0.033	10.49	0.012	3.576
10d.2.29V15.lif_6	0.033	10.729	0.015	4.53
10d.2.29V15.lif_7	0.05	16.212	0.014	4.292
10d.2.29V15.lif_8	0.053	16.928	0.017	5.007
10d.2.29V15.lif_9	0.063	20.266	0.015	4.53
10d.2.29V15.lif_10	0.072	23.127	0.017	5.007
10d.2.29V15.lif_11	0.095	30.518	0.017	5.007
10d.2.29V15.lif_12	0.088	28.372	0.017	5.245
10d.2.29V15.lif_13	0.102	32.902	0.017	5.245
10d.2.29V15.lif_14	0.117	37.67	0.02	5.96
10d.2.29V15.lif_15	0.134	43.154	0.019	5.722
10d.2.29V15.lif_16	0.148	47.684	0.02	6.199
10d.2.29V15.lif_17	0.183	59.128	0.02	5.96
10d.2.29V15.lif_18	0.192	61.75	0.021	6.437
10d.2.29V15.lif_19	0.226	72.956	0.023	6.914
10d.2.29V15.lif_20	0.262	84.4	0.024	7.153
10d.2.29V15.lif_21	0.296	95.367	0.024	7.153
10d.2.29V15.lif_22	0.328	105.619	0.027	8.106
10d.2.29V15.lif_23	0.357	114.918	0.027	8.106
10d.2.29V15.lif_24	0.383	123.501	0.026	7.868
10d.2.29V15.lif_25	0.391	126.123	0.027	8.106
10d.2.29V15.lif_26	0.451	145.197	0.027	8.106
10d.2.29V15.lif_27	0.488	157.118	0.025	7.629
10d.2.29V15.lif_28	0.521	167.847	0.024	7.153
10d.2.29V15.lif_29	0.567	182.867	0.024	7.153
10d.2.29V15.lif_30	0.622	200.51	0.024	7.153
10d.2.29V15.lif_31	0.619	199.556	0.024	7.153
10d.2.29V15.lif_32	0.71	228.882	0.023	6.914
10d.2.29V15.lif_33	0.767	247.24	0.024	7.153
10d.2.29V15.lif_34	0.774	249.386	0.024	7.153
10d.2.29V15.lif_35	0.835	269.175	0.026	7.868
10d.2.29V15.lif_36	0.904	291.348	0.025	7.629
10d.2.29V15.lif_37	0.951	306.368	0.024	7.153
10d.2.29V15.lif_38	1.037	334.263	0.024	7.153
10d.2.29V15.lif_39	1.079	347.853	0.022	6.676
10d.2.29V15.lif_40	1.149	370.264	0.02	6.199
10d.2.29V15.lif_41	1.234	397.682	0.02	6.199
10d.2.29V15.lif_42	1.264	407.219	0.02	6.199
10d.2.29V15.lif_43	1.355	436.544	0.018	5.484
10d.2.29V15.lif_44	1.451	467.539	0.018	5.484
10d.2.29V15.lif_45	1.494	481.367	0.017	5.245
10d.2.29V15.lif_46	1.558	502.11	0.017	5.245
10d.2.29V15.lif_47	1.643	529.528	0.017	5.245
10d.2.29V15.lif_48	1.672	538.826	0.015	4.53
10d.2.29V15.lif_49	1.732	558.138	0.013	4.053
10d.2.29V15.lif_50	1.826	588.417	0.012	3.576
10d.2.29V15.lif_51	1.882	606.537	0.011	3.338
10d.2.29V15.lif_52	1.962	632.286	0.013	3.815
10d.2.29V15.lif_53	1.992	641.823	0.009	2.623
10d.2.29V15.lif_54	2.072	667.572	0.006	1.907
10d.2.29V15.lif_55	2.12	683.308	0.005	1.431
10d.2.29V15.lif_56	2.16	695.944	0.005	1.431
10d.2.29V15.lif_57	2.228	717.878	0.002	0.477
10d.2.29V15.lif_58	2.235	720.263	0	0
10d.2.29V15.lif_59	2.302	741.959	0.0007875	0.238
10d.2.29V15.lif_60	2.314	745.535	0	0
10d.2.29V15.lif_61	2.38	766.993	0	0
10d.2.29V15.lif_62	2.392	770.807	0	0
10d.2.29V15.lif_63	2.424	781.298	0	0
10d.2.29V15.lif_64	2.458	792.027	0.0007875	0.238
10d.2.29V15.lif_65	2.47	795.841	0.0007875	0.238
10d.2.29V15.lif_66	2.459	792.503	0	0
10d.2.29V15.lif_67	2.491	802.755	0	0
10d.2.29V15.lif_68	2.484	800.61	0	0
10d.2.29V15.lif_69	2.477	798.225	0.007	2.146
10d.2.29V15.lif_70	2.49	802.517	0.004	1.192
10d.2.29V15.lif_71	2.489	802.04	0.002	0.477
10d.2.29V15.lif_72	2.474	797.272	0.004	1.192
10d.2.29V15.lif_73	2.484	800.371	0.005	1.431
10d.2.29V15.lif_74	2.456	791.55	0.005	1.431
10d.2.29V15.lif_75	2.451	789.881	0.007	2.146
10d.2.29V15.lif_76	2.457	791.788	0	0
10d.2.29V15.lif_77	2.433	783.92	0	0
10d.2.29V15.lif_78	2.402	774.145	0	0
10d.2.29V15.lif_79	2.403	774.384	0	0
10d.2.29V15.lif_80	2.336	752.687	0	0
10d.2.29V15.lif_81	2.317	746.727	0	0
10d.2.29V15.lif_82	2.319	747.442	0	0
10d.2.29V15.lif_83	2.256	726.938	0	0
10d.2.29V15.lif_84	2.19	705.719	0	0
10d.2.29V15.lif_85	2.21	712.156	0	0
10d.2.29V15.lif_86	2.094	674.725	0	0
10d.2.29V15.lif_87	2.063	664.711	0	0
10d.2.29V15.lif_88	1.988	640.631	0	0
10d.2.29V15.lif_89	1.916	617.504	0	0
10d.2.29V15.lif_90	1.872	603.199	0	0
10d.2.29V15.lif_91	1.796	578.642	0	0
10d.2.29V15.lif_92	1.745	562.191	0	0
10d.2.29V15.lif_93	1.667	537.157	0	0
10d.2.29V15.lif_94	1.573	506.878	0	0
10d.2.29V15.lif_95	1.524	491.142	0	0
10d.2.29V15.lif_96	1.443	464.916	0	0
10d.2.29V15.lif_97	1.423	458.479	0	0
10d.2.29V15.lif_98	1.317	424.385	0	0
10d.2.29V15.lif_99	1.241	400.066	0	0
10d.2.29V15.lif_100	1.216	391.96	0	0
10d.2.29V15.lif_101	1.151	370.979	0	0
10d.2.29V15.lif_102	1.042	335.693	0	0
10d.2.29V15.lif_103	1.013	326.395	0	0
10d.2.29V15.lif_104	0.98	315.666	0	0
10d.2.29V15.lif_105	0.915	294.924	0.002	0.715
10d.2.29V15.lif_106	0.841	271.082	0	0
10d.2.29V15.lif_107	0.788	253.916	0.002	0.477
10d.2.29V15.lif_108	0.741	238.657	0	0
10d.2.29V15.lif_109	0.677	218.153	0	0
10d.2.29V15.lif_110	0.636	204.802	0	0
10d.2.29V15.lif_111	0.584	188.351	0	0
10d.2.29V15.lif_112	0.563	181.437	0	0
10d.2.29V15.lif_113	0.51	164.27	0	0
10d.2.29V15.lif_114	0.465	149.727	0	0
10d.2.29V15.lif_115	0.43	138.521	0	0
10d.2.29V15.lif_116	0.392	126.362	0	0
10d.2.29V15.lif_117	0.376	121.117	0	0
10d.2.29V15.lif_118	0.338	108.957	0	0
10d.2.29V15.lif_119	0.305	98.228	0	0
10d.2.29V15.lif_120	0.3	96.56	0	0
10d.2.29V15.lif_121	0.26	83.923	0	0
10d.2.29V15.lif_122	0.234	75.34	0	0
10d.2.29V15.lif_123	0.22	70.81	0	0
10d.2.29V15.lif_124	0.207	66.757	0	0
10d.2.29V15.lif_125	0.206	66.28	0	0
10d.2.29V15.lif_126	0.177	56.982	0	0
10d.2.29V15.lif_127	0.189	60.797	0	0
10d.2.29V15.lif_128	0.173	55.79	0	0
10d.2.29V15.lif_129	0.163	52.452	0	0
10d.2.29V15.lif_130	0.158	51.022	0	0
10d.2.29V15.lif_131	0.164	52.691	0	0
10d.2.29V15.lif_132	0.146	47.207	0	0
10d.2.29V15.lif_133	0.138	44.346	0	0
10d.2.29V15.lif_134	0.141	45.3	0	0
10d.2.29V15.lif_135	0.138	44.346	0	0
10d.2.29V15.lif_136	0.127	41.008	0	0
10d.2.29V15.lif_137	0.112	36.24	0	0
10d.2.29V15.lif_138	0.09	28.849	0	0
10d.2.29V15.lif_139	0.092	29.802	0	0
10d.2.29V15.lif_140	0.104	33.617	0	0
10d.2.29V15.lif_141	0.081	25.988	0	0
10d.2.29V15.lif_142	0.064	20.742	0	0
10d.2.29V15.lif_143	0.064	20.742	0	0
10d.2.29V15.lif_144	0.055	17.643	0	0
10d.2.29V15.lif_145	0.047	15.02	0	0
10d.2.29V15.lif_146	0.045	14.544	0.0007875	0.238
10d.2.29V15.lif_147	0.034	10.967	0	0
10d.2.29V15.lif_148	0.029	9.298	0.006	1.907
10d.2.29V15.lif_149	0.022	7.153	0.006	1.669
10d.2.29V15.lif_150	0.015	4.768	0.002	0.477
10d.2.29V15.lif_151	0.016	5.007	0	0
10d.2.29V15.lif_152	0.011	3.576	0	0
10d.2.29V15.lif_153	0.01	3.099	0	0
10d.2.29V15.lif_154	0.012	3.815	0	0
10d.2.29V15.lif_155	0.004	1.431	0	0
10d.2.29V15.lif_156	0.007	2.384	0	0
10d.2.29V15.lif_157	0.003	0.954	0.0007875	0.238
10d.2.29V15.lif_158	0.003	0.954	0.0007875	0.238
10d.2.29V15.lif_159	0.003	0.954	0	0
10d.2.29V15.lif_160	0.0007399	0.238	0.002	0.477
10d.2.29V15.lif_161	0.0007399	0.238	0	0
10d.2.29V15.lif_162	0.0007399	0.238	0.002	0.715
10d.2.29V15.lif_163	0	0	0.0007875	0.238
10d.2.29V15.lif_164	0	0	0	0
10d.2.29V15.lif_165	0	0	0.0007875	0.238
10d.2.29V15.lif_166	0	0	0	0
10d.2.29V15.lif_167	0	0	0	0
10d.2.29V15.lif_168	0	0	0.0007875	0.238
10d.2.29V15.lif_169	0	0	0.002	0.477
10d.2.29V15.lif_170	0.0007399	0.238	0	0
10d.2.29V15.lif_171	0	0	0	0
10d.2.29V15.lif_172	0.0007399	0.238	0.002	0.477
10d.2.29V15.lif_173	0	0	0	0
10d.2.29V15.lif_174	0	0	0.0007875	0.238
10d.2.29V15.lif_175	0	0	0	0
10d.2.29V15.lif_176	0	0	0	0
10d.2.29V15.lif_177	0	0	0	0
10d.2.29V15.lif_178	0	0	0	0
10d.2.29V15.lif_179	0	0	0	0
10d.2.29V15.lif_180	0	0	0	0
10d.2.29V15.lif_181	0.0007399	0.238	0.0007875	0.238
B10d.3.26V15.lif_1	0.792	216.484	0	0
B10d.3.26V15.lif_2	0.814	222.445	0	0
B10d.3.26V15.lif_3	0.847	231.504	0	0
B10d.3.26V15.lif_4	0.876	239.372	0	0
B10d.3.26V15.lif_5	0.897	245.094	0	0
B10d.3.26V15.lif_6	0.925	252.962	0	0
B10d.3.26V15.lif_7	0.923	252.247	0	0
B10d.3.26V15.lif_8	0.936	255.823	0	0
B10d.3.26V15.lif_9	0.938	256.538	0	0
B10d.3.26V15.lif_10	0.921	251.77	0	0
B10d.3.26V15.lif_11	0.895	244.617	0	0
B10d.3.26V15.lif_12	0.915	250.101	0	0
B10d.3.26V15.lif_13	0.883	241.28	0	0
B10d.3.26V15.lif_14	0.878	240.088	0	0
B10d.3.26V15.lif_15	0.855	233.65	0	0
B10d.3.26V15.lif_16	0.822	224.829	0	0
B10d.3.26V15.lif_17	0.791	216.246	0	0
B10d.3.26V15.lif_18	0.74	202.179	0	0
B10d.3.26V15.lif_19	0.717	195.98	0	0
B10d.3.26V15.lif_20	0.7	191.45	0	0
B10d.3.26V15.lif_21	0.678	185.49	0	0
B10d.3.26V15.lif_22	0.702	191.927	0	0
B10d.3.26V15.lif_23	0.691	188.828	0	0
B10d.3.26V15.lif_24	0.69	188.589	0	0
B10d.3.26V15.lif_25	0.724	197.887	0	0
B10d.3.26V15.lif_26	0.753	205.994	0	0
B10d.3.26V15.lif_27	0.807	220.537	0	0
B10d.3.26V15.lif_28	0.825	225.544	0	0
B10d.3.26V15.lif_29	0.933	255.108	0	0
B10d.3.26V15.lif_30	0.977	267.029	0	0
B10d.3.26V15.lif_31	1.011	276.327	0	0
B10d.3.26V15.lif_32	1.087	297.07	0	0
B10d.3.26V15.lif_33	1.125	307.56	0	0
B10d.3.26V15.lif_34	1.179	322.342	0	0
B10d.3.26V15.lif_35	1.208	330.21	0	0
B10d.3.26V15.lif_36	1.254	342.846	0	0
B10d.3.26V15.lif_37	1.257	343.561	0	0
B10d.3.26V15.lif_38	1.308	357.628	0	0
B10d.3.26V15.lif_39	1.359	371.456	0	0
B10d.3.26V15.lif_40	1.358	371.218	0	0
B10d.3.26V15.lif_41	1.375	375.986	0	0
B10d.3.26V15.lif_42	1.403	383.615	0	0
B10d.3.26V15.lif_43	1.423	389.099	0	0
B10d.3.26V15.lif_44	1.43	391.006	0	0
B10d.3.26V15.lif_45	1.44	393.629	0	0
B10d.3.26V15.lif_46	1.467	401.02	0	0
B10d.3.26V15.lif_47	1.457	398.397	0	0
B10d.3.26V15.lif_48	1.456	397.921	0	0
B10d.3.26V15.lif_49	1.478	404.119	0	0
B10d.3.26V15.lif_50	1.502	410.557	0	0
B10d.3.26V15.lif_51	1.476	403.404	0	0
B10d.3.26V15.lif_52	1.508	412.226	0	0
B10d.3.26V15.lif_53	1.482	405.073	0	0
B10d.3.26V15.lif_54	1.474	402.927	0	0
B10d.3.26V15.lif_55	1.458	398.636	0	0
B10d.3.26V15.lif_56	1.409	385.284	0	0
B10d.3.26V15.lif_57	1.408	384.808	0	0
B10d.3.26V15.lif_58	1.367	373.84	0	0
B10d.3.26V15.lif_59	1.354	370.264	0	0
B10d.3.26V15.lif_60	1.319	360.727	0	0
B10d.3.26V15.lif_61	1.298	354.767	0	0
B10d.3.26V15.lif_62	1.258	344.038	0	0
B10d.3.26V15.lif_63	1.216	332.355	0	0
B10d.3.26V15.lif_64	1.178	322.104	0	0
B10d.3.26V15.lif_65	1.093	298.738	0	0
B10d.3.26V15.lif_66	1.062	290.394	0	0
B10d.3.26V15.lif_67	0.978	267.267	0	0
B10d.3.26V15.lif_68	0.918	251.055	0	0
B10d.3.26V15.lif_69	0.84	229.597	0	0
B10d.3.26V15.lif_70	0.791	216.246	0	0
B10d.3.26V15.lif_71	0.72	196.934	0	0
B10d.3.26V15.lif_72	0.654	178.814	0	0
B10d.3.26V15.lif_73	0.632	172.853	0	0
B10d.3.26V15.lif_74	0.528	144.482	0	0
B10d.3.26V15.lif_75	0.454	124.216	0	0
B10d.3.26V15.lif_76	0.43	117.54	0	0
B10d.3.26V15.lif_77	0.373	102.043	0	0
B10d.3.26V15.lif_78	0.333	91.076	0	0
B10d.3.26V15.lif_79	0.301	82.254	0	0
B10d.3.26V15.lif_80	0.288	78.678	0	0
B10d.3.26V15.lif_81	0.27	73.91	0	0
B10d.3.26V15.lif_82	0.276	75.579	0	0
B10d.3.26V15.lif_83	0.283	77.486	0	0
B10d.3.26V15.lif_84	0.29	79.393	0	0
B10d.3.26V15.lif_85	0.322	87.976	0	0
B10d.3.26V15.lif_86	0.327	89.407	0	0
B10d.3.26V15.lif_87	0.327	89.407	0	0
B10d.3.26V15.lif_88	0.339	92.745	0	0
B10d.3.26V15.lif_89	0.336	91.791	0	0
B10d.3.26V15.lif_90	0.351	96.083	0	0
B10d.3.26V15.lif_91	0.383	104.666	0	0
B10d.3.26V15.lif_92	0.377	102.997	0	0
B10d.3.26V15.lif_93	0.375	102.52	0	0
B10d.3.26V15.lif_94	0.377	102.997	0	0
B10d.3.26V15.lif_95	0.368	100.613	0	0
B10d.3.26V15.lif_96	0.378	103.235	0	0
B10d.3.26V15.lif_97	0.37	101.089	0	0
B10d.3.26V15.lif_98	0.397	108.48	0	0
B10d.3.26V15.lif_99	0.406	111.103	0	0
B10d.3.26V15.lif_100	0.402	109.911	0	0
B10d.3.26V15.lif_101	0.423	115.633	0	0
B10d.3.26V15.lif_102	0.439	119.925	0	0
B10d.3.26V15.lif_103	0.439	119.925	0	0
B10d.3.26V15.lif_104	0.431	117.779	0	0
B10d.3.26V15.lif_105	0.441	120.64	0	0
B10d.3.26V15.lif_106	0.455	124.454	0	0
B10d.3.26V15.lif_107	0.463	126.6	0	0
B10d.3.26V15.lif_108	0.479	130.892	0	0
B10d.3.26V15.lif_109	0.511	139.713	0	0
B10d.3.26V15.lif_110	0.505	138.044	0	0
B10d.3.26V15.lif_111	0.503	137.568	0	0
B10d.3.26V15.lif_112	0.53	144.958	0	0
B10d.3.26V15.lif_113	0.542	148.058	0	0
B10d.3.26V15.lif_114	0.541	147.82	0	0
B10d.3.26V15.lif_115	0.54	147.581	0	0
B10d.3.26V15.lif_116	0.537	146.866	0	0
B10d.3.26V15.lif_117	0.537	146.866	0	0
B10d.3.26V15.lif_118	0.533	145.674	0	0
B10d.3.26V15.lif_119	0.51	139.475	0	0
B10d.3.26V15.lif_120	0.52	142.097	0	0
B10d.3.26V15.lif_121	0.509	139.236	0	0
B10d.3.26V15.lif_122	0.512	139.952	0	0
B10d.3.26V15.lif_123	0.528	144.482	0	0
B10d.3.26V15.lif_124	0.53	144.958	0	0
B10d.3.26V15.lif_125	0.556	152.111	0	0
B10d.3.26V15.lif_126	0.573	156.641	0	0
B10d.3.26V15.lif_127	0.567	154.972	0	0
B10d.3.26V15.lif_128	0.6	164.032	0	0
B10d.3.26V15.lif_129	0.62	169.516	0	0
B10d.3.26V15.lif_130	0.67	183.105	0	0
B10d.3.26V15.lif_131	0.687	187.874	0	0
B10d.3.26V15.lif_132	0.699	191.212	0	0
B10d.3.26V15.lif_133	0.748	204.563	0	0
B10d.3.26V15.lif_134	0.772	211	0	0
B10d.3.26V15.lif_135	0.78	213.146	0	0
B10d.3.26V15.lif_136	0.788	215.292	0	0
B10d.3.26V15.lif_137	0.822	224.829	0	0
B10d.3.26V15.lif_138	0.807	220.537	0	0
B10d.3.26V15.lif_139	0.817	223.398	0	0
B10d.3.26V15.lif_140	0.782	213.861	0	0
B10d.3.26V15.lif_141	0.798	218.153	0	0
B10d.4.26V15.lif_1	0.041	7.391	0	0
B10d.4.26V15.lif_2	0.042	7.629	0	0
B10d.4.26V15.lif_3	0.046	8.345	0	0
B10d.4.26V15.lif_4	0.084	15.259	0	0
B10d.4.26V15.lif_5	0.072	13.113	0	0
B10d.4.26V15.lif_6	0.109	19.789	0	0
B10d.4.26V15.lif_7	0.139	25.272	0	0
B10d.4.26V15.lif_8	0.185	33.617	0	0
B10d.4.26V15.lif_9	0.211	38.385	0	0
B10d.4.26V15.lif_10	0.281	51.022	0	0
B10d.4.26V15.lif_11	0.345	62.704	0	0
B10d.4.26V15.lif_12	0.41	74.387	0	0
B10d.4.26V15.lif_13	0.509	92.506	0	0
B10d.4.26V15.lif_14	0.616	111.818	0	0
B10d.4.26V15.lif_15	0.735	133.514	0	0
B10d.4.26V15.lif_16	0.875	158.787	0	0
B10d.4.26V15.lif_17	0.977	177.383	0	0
B10d.4.26V15.lif_18	1.163	211.239	0	0
B10d.4.26V15.lif_19	1.278	231.981	0	0
B10d.4.26V15.lif_20	1.427	259.161	0	0
B10d.4.26V15.lif_21	1.588	288.248	0	0
B10d.4.26V15.lif_22	1.695	307.798	0	0
B10d.4.26V15.lif_23	1.812	329.018	0	0
B10d.4.26V15.lif_24	1.997	362.635	0	0
B10d.4.26V15.lif_25	2.217	402.451	0	0
B10d.4.26V15.lif_26	2.395	434.875	0	0
B10d.4.26V15.lif_27	2.54	461.102	0	0
B10d.4.26V15.lif_28	2.79	506.639	0	0
B10d.4.26V15.lif_29	2.993	543.356	0	0
B10d.4.26V15.lif_30	3.15	571.966	0	0
B10d.4.26V15.lif_31	3.32	602.722	0	0
B10d.4.26V15.lif_32	3.535	641.823	0	0
B10d.4.26V15.lif_33	3.708	673.294	0	0
B10d.4.26V15.lif_34	3.862	701.189	0	0
B10d.4.26V15.lif_35	4.056	736.475	0	0
B10d.4.26V15.lif_36	4.172	757.456	0	0
B10d.4.26V15.lif_37	4.295	779.867	0	0
B10d.4.26V15.lif_38	4.346	789.165	0	0
B10d.4.26V15.lif_39	4.459	809.669	0	0
B10d.4.26V15.lif_40	4.538	823.975	0	0
B10d.4.26V15.lif_41	4.593	833.988	0	0
B10d.4.26V15.lif_42	4.606	836.372	0	0
B10d.4.26V15.lif_43	4.631	840.902	0	0
B10d.4.26V15.lif_44	4.676	849.009	0	0
B10d.4.26V15.lif_45	4.675	848.77	0	0
B10d.4.26V15.lif_46	4.717	856.4	0	0
B10d.4.26V15.lif_47	4.689	851.393	0	0
B10d.4.26V15.lif_48	4.66	846.148	0	0
B10d.4.26V15.lif_49	4.579	831.366	0	0
B10d.4.26V15.lif_50	4.555	827.074	0	0
B10d.4.26V15.lif_51	4.454	808.716	0	0
B10d.4.26V15.lif_52	4.352	790.119	0	0
B10d.4.26V15.lif_53	4.307	782.013	0	0
B10d.4.26V15.lif_54	4.268	774.86	0	0
B10d.4.26V15.lif_55	4.229	767.946	0	0
B10d.4.26V15.lif_56	4.212	764.847	0	0
B10d.4.26V15.lif_57	4.325	785.351	0	0
B10d.4.26V15.lif_58	4.348	789.404	0	0
B10d.4.26V15.lif_59	4.438	805.855	0	0
B10d.4.26V15.lif_60	4.562	828.266	0	0
B10d.4.26V15.lif_61	4.755	863.314	0	0
B10d.4.26V15.lif_62	4.886	887.156	0	0
B10d.4.26V15.lif_63	5.029	913.143	0	0
B10d.4.26V15.lif_64	5.095	925.064	0	0
B10d.4.26V15.lif_65	5.277	958.204	0	0
B10d.4.26V15.lif_66	5.38	976.801	0.0005377	0.238
B10d.4.26V15.lif_67	5.401	980.616	0	0
B10d.4.26V15.lif_68	5.462	991.821	0	0
B10d.4.26V15.lif_69	5.494	997.543	0	0
B10d.4.26V15.lif_70	5.617	1019.96	0	0
B10d.4.26V15.lif_71	5.604	1017.57	0	0
B10d.4.26V15.lif_72	5.766	1046.9	0.0005377	0.238
B10d.4.26V15.lif_73	5.724	1039.27	0.001	0.477
B10d.4.26V15.lif_74	5.854	1062.87	0	0
B10d.4.26V15.lif_75	5.94	1078.61	0	0
B10d.4.26V15.lif_76	6.16	1118.42	0.002	0.715
B10d.4.26V15.lif_77	6.231	1131.3	0	0
B10d.4.26V15.lif_78	6.342	1151.56	0	0
B10d.4.26V15.lif_79	6.472	1175.16	0	0
B10d.4.26V15.lif_80	6.627	1203.3	0	0
B10d.4.26V15.lif_81	6.694	1215.46	0	0
B10d.4.26V15.lif_82	6.803	1235.25	0	0
B10d.4.26V15.lif_83	6.928	1257.9	0	0
B10d.4.26V15.lif_84	7.071	1283.88	0	0
B10d.4.26V15.lif_85	7.067	1283.17	0	0
B10d.4.26V15.lif_86	7.145	1297.23	0	0
B10d.4.26V15.lif_87	7.198	1307.01	0	0
B10d.4.26V15.lif_88	7.183	1304.15	0	0
B10d.4.26V15.lif_89	7.163	1300.57	0	0
B10d.4.26V15.lif_90	7.163	1300.57	0	0
B10d.4.26V15.lif_91	7.122	1293.18	0.0005377	0.238
B10d.4.26V15.lif_92	7.058	1281.5	0	0
B10d.4.26V15.lif_93	6.934	1259.09	0	0
B10d.4.26V15.lif_94	6.829	1240.02	0	0
B10d.4.26V15.lif_95	6.623	1202.58	0	0
B10d.4.26V15.lif_96	6.483	1177.07	0	0
B10d.4.26V15.lif_97	6.333	1149.89	0	0
B10d.4.26V15.lif_98	6.158	1118.18	0	0
B10d.4.26V15.lif_99	5.971	1084.09	0	0
B10d.4.26V15.lif_100	5.846	1061.44	0	0
B10d.4.26V15.lif_101	5.719	1038.31	0	0
B10d.4.26V15.lif_102	5.527	1003.5	0	0
B10d.4.26V15.lif_103	5.411	982.523	0	0
B10d.4.26V15.lif_104	5.322	966.311	0	0
B10d.4.26V15.lif_105	5.175	939.608	0	0
B10d.4.26V15.lif_106	4.992	906.467	0	0
B10d.4.26V15.lif_107	4.86	882.387	0	0
B10d.4.26V15.lif_108	4.677	849.247	0	0
B10d.4.26V15.lif_109	4.556	827.312	0	0
B10d.4.26V15.lif_110	4.425	803.471	0	0
B10d.4.26V15.lif_111	4.316	783.682	0	0
B10d.4.26V15.lif_112	4.156	754.595	0	0
B10d.4.26V15.lif_113	3.985	723.6	0	0
B10d.4.26V15.lif_114	3.799	689.745	0	0
B10d.4.26V15.lif_115	3.648	662.327	0	0
B10d.4.26V15.lif_116	3.589	651.598	0	0
B10d.4.26V15.lif_117	3.457	627.756	0	0
B10d.4.26V15.lif_118	3.425	621.796	0	0
B10d.4.26V15.lif_119	3.407	618.696	0	0
B10d.4.26V15.lif_120	3.341	606.537	0	0
B10d.4.26V15.lif_121	3.301	599.384	0	0
B10d.4.26V15.lif_122	3.214	583.649	0	0
B10d.4.26V15.lif_123	3.213	583.41	0	0
B10d.4.26V15.lif_124	3.144	570.774	0	0
B10d.4.26V15.lif_125	3.153	572.443	0	0
B10d.4.26V15.lif_126	3.151	572.205	0	0
B10d.4.26V15.lif_127	3.123	566.959	0	0
B10d.4.26V15.lif_128	3.125	567.436	0	0
B10d.4.26V15.lif_129	3.109	564.575	0	0
B10d.4.26V15.lif_130	3.083	559.807	0	0
B10d.4.26V15.lif_131	3.086	560.284	0	0
B10d.4.26V15.lif_132	3.105	563.86	0	0
B10d.4.26V15.lif_133	3.035	550.985	0	0
B10d.4.26V15.lif_134	3.021	548.601	0	0
B10d.4.26V15.lif_135	2.995	543.833	0	0
B10d.4.26V15.lif_136	3	544.786	0	0
B10d.4.26V15.lif_137	2.949	535.488	0	0
B10d.4.26V15.lif_138	2.937	533.342	0	0
B10d.4.26V15.lif_139	2.94	533.819	0	0
B10d.4.26V15.lif_140	2.898	526.19	0	0
B10d.4.26V15.lif_141	2.88	522.852	0	0
B10d.4.26V15.lif_142	2.835	514.746	0	0
B10d.4.26V15.lif_143	2.803	509.024	0	0
B10d.4.26V15.lif_144	2.772	503.302	0	0
B10d.4.26V15.lif_145	2.788	506.163	0.0005377	0.238
B10d.4.26V15.lif_146	2.748	499.01	0.0005377	0.238
B10d.4.26V15.lif_147	2.673	485.42	0.002	0.715
B10d.4.26V15.lif_148	2.664	483.751	0.001	0.477
B10d.4.26V15.lif_149	2.622	476.122	0.001	0.477
B10d.4.26V15.lif_150	2.558	464.439	0.001	0.477
B10d.4.26V15.lif_151	2.463	447.273	0.002	0.715
B10d.4.26V15.lif_152	2.36	428.438	0.002	0.954
B10d.4.26V15.lif_153	2.234	405.55	0.001	0.477
B10d.4.26V15.lif_154	2.096	380.516	0.002	0.954
B10d.4.26V15.lif_155	1.95	354.052	0.002	0.715
B10d.4.26V15.lif_156	1.82	330.448	0.002	0.715
B10d.4.26V15.lif_157	1.636	297.07	0.002	0.715
B10d.4.26V15.lif_158	1.493	271.082	0.002	0.715
B10d.4.26V15.lif_159	1.405	255.108	0.001	0.477
B10d.4.26V15.lif_160	1.25	226.974	0.001	0.477
B10d.4.26V15.lif_161	1.161	210.762	0.001	0.477
B10d.4.26V15.lif_162	1.056	191.689	0.001	0.477
B10d.4.26V15.lif_163	1.016	184.536	0.001	0.477
B10d.4.26V15.lif_164	0.896	162.601	0.001	0.477
B10d.4.26V15.lif_165	0.825	149.727	0.0005377	0.238
B10d.4.26V15.lif_166	0.784	142.336	0	0
B10d.4.26V15.lif_167	0.708	128.508	0	0
B10d.4.26V15.lif_168	0.649	117.779	0	0
B10d.4.26V15.lif_169	0.583	105.858	0	0
B10d.4.26V15.lif_170	0.544	98.705	0	0
B10d.4.26V15.lif_171	0.467	84.877	0	0
B10d.4.26V15.lif_172	0.391	71.049	0.0005377	0.238
B10d.4.26V15.lif_173	0.377	68.426	0	0
B10d.4.28V15.lif - Series005_1	0.677	171.9	0	0
B10d.4.28V15.lif - Series005_2	0.705	179.052	0	0
B10d.4.28V15.lif - Series005_3	0.735	186.682	0	0
B10d.4.28V15.lif - Series005_4	0.784	199.08	0	0
B10d.4.28V15.lif - Series005_5	0.81	205.517	0	0
B10d.4.28V15.lif - Series005_6	0.841	213.623	0	0
B10d.4.28V15.lif - Series005_7	0.859	218.153	0	0
B10d.4.28V15.lif - Series005_8	0.889	225.782	0	0
B10d.4.28V15.lif - Series005_9	0.928	235.558	0	0
B10d.4.28V15.lif - Series005_10	0.982	249.386	0	0
B10d.4.28V15.lif - Series005_11	1.01	256.538	0	0
B10d.4.28V15.lif - Series005_12	1.069	271.32	0	0
B10d.4.28V15.lif - Series005_13	1.118	283.718	0	0
B10d.4.28V15.lif - Series005_14	1.181	299.931	0	0
B10d.4.28V15.lif - Series005_15	1.268	321.865	0	0
B10d.4.28V15.lif - Series005_16	1.322	335.693	0	0
B10d.4.28V15.lif - Series005_17	1.387	352.144	0	0
B10d.4.28V15.lif - Series005_18	1.469	372.887	0	0
B10d.4.28V15.lif - Series005_19	1.523	386.715	0.002	0.715
B10d.4.28V15.lif - Series005_20	1.617	410.557	0.002	0.715
B10d.4.28V15.lif - Series005_21	1.675	425.339	0.003	0.954
B10d.4.28V15.lif - Series005_22	1.749	443.935	0.004	1.431
B10d.4.28V15.lif - Series005_23	1.812	460.148	0.004	1.669
B10d.4.28V15.lif - Series005_24	1.881	477.552	0.005	1.907
B10d.4.28V15.lif - Series005_25	1.944	493.526	0.007	2.623
B10d.4.28V15.lif - Series005_26	2.029	515.223	0.007	2.623
B10d.4.28V15.lif - Series005_27	2.058	522.375	0.006	2.384
B10d.4.28V15.lif - Series005_28	2.133	541.449	0.007	2.623
B10d.4.28V15.lif - Series005_29	2.157	547.647	0.007	2.623
B10d.4.28V15.lif - Series005_30	2.232	566.721	0.007	2.623
B10d.4.28V15.lif - Series005_31	2.34	594.139	0.007	2.623
B10d.4.28V15.lif - Series005_32	2.431	617.266	0.006	2.384
B10d.4.28V15.lif - Series005_33	2.56	649.929	0.005	1.907
B10d.4.28V15.lif - Series005_34	2.673	678.539	0.004	1.669
B10d.4.28V15.lif - Series005_35	2.788	707.865	0.005	1.907
B10d.4.28V15.lif - Series005_36	2.889	733.376	0.004	1.431
B10d.4.28V15.lif - Series005_37	3.008	763.655	0.003	1.192
B10d.4.28V15.lif - Series005_38	3.136	796.08	0.003	0.954
B10d.4.28V15.lif - Series005_39	3.324	843.763	0.001	0.477
B10d.4.28V15.lif - Series005_40	3.439	873.089	0.001	0.477
B10d.4.28V15.lif - Series005_41	3.604	915.051	0.0006424	0.238
B10d.4.28V15.lif - Series005_42	3.684	935.316	0.001	0.477
B10d.4.28V15.lif - Series005_43	3.828	971.794	0	0
B10d.4.28V15.lif - Series005_44	3.995	1014.23	0	0
B10d.4.28V15.lif - Series005_45	4.165	1057.39	0	0
B10d.4.28V15.lif - Series005_46	4.32	1096.72	0	0
B10d.4.28V15.lif - Series005_47	4.457	1131.54	0	0
B10d.4.28V15.lif - Series005_48	4.658	1182.56	0	0
B10d.4.28V15.lif - Series005_49	4.811	1221.42	0	0
B10d.4.28V15.lif - Series005_50	4.949	1256.47	0	0
B10d.4.28V15.lif - Series005_51	5.13	1302.48	0	0
B10d.4.28V15.lif - Series005_52	5.264	1336.34	0	0
B10d.4.28V15.lif - Series005_53	5.36	1360.89	0	0
B10d.4.28V15.lif - Series005_54	5.467	1387.84	0	0
B10d.4.28V15.lif - Series005_55	5.581	1416.92	0	0
B10d.4.28V15.lif - Series005_56	5.555	1410.25	0	0
B10d.4.28V15.lif - Series005_57	5.6	1421.69	0	0
B10d.4.28V15.lif - Series005_58	5.606	1423.12	0	0
B10d.4.28V15.lif - Series005_59	5.55	1409.05	0	0
B10d.4.28V15.lif - Series005_60	5.411	1373.77	0	0
B10d.4.28V15.lif - Series005_61	5.265	1336.58	0	0
B10d.4.28V15.lif - Series005_62	5.094	1293.18	0	0
B10d.4.28V15.lif - Series005_63	4.918	1248.6	0	0
B10d.4.28V15.lif - Series005_64	4.706	1194.71	0	0
B10d.4.28V15.lif - Series005_65	4.548	1154.66	0	0
B10d.4.28V15.lif - Series005_66	4.332	1099.83	0	0
B10d.4.28V15.lif - Series005_67	4.101	1041.17	0	0
B10d.4.28V15.lif - Series005_68	4.019	1020.43	0	0
B10d.4.28V15.lif - Series005_69	3.858	979.424	0	0
B10d.4.28V15.lif - Series005_70	3.789	962.019	0	0
B10d.4.28V15.lif - Series005_71	3.769	956.774	0	0
B10d.4.28V15.lif - Series005_72	3.725	945.807	0	0
B10d.4.28V15.lif - Series005_73	3.67	931.74	0	0
B10d.4.28V15.lif - Series005_74	3.576	907.898	0	0
B10d.4.28V15.lif - Series005_75	3.53	896.215	0	0
B10d.4.28V15.lif - Series005_76	3.411	865.936	0	0
B10d.4.28V15.lif - Series005_77	3.364	854.015	0	0
B10d.4.28V15.lif - Series005_78	3.293	836.134	0	0
B10d.4.28V15.lif - Series005_79	3.246	823.975	0	0
B10d.4.28V15.lif - Series005_80	3.212	815.392	0	0
B10d.4.28V15.lif - Series005_81	3.138	796.795	0	0
B10d.4.28V15.lif - Series005_82	3.137	796.318	0	0
B10d.4.28V15.lif - Series005_83	3.138	796.556	0	0
B10d.4.28V15.lif - Series005_84	3.198	811.815	0	0
B10d.4.28V15.lif - Series005_85	3.22	817.537	0	0
B10d.4.28V15.lif - Series005_86	3.236	821.59	0	0
B10d.4.28V15.lif - Series005_87	3.307	839.472	0.012	4.292
B10d.4.28V15.lif - Series005_88	3.353	851.154	0.021	7.868
B10d.4.28V15.lif - Series005_89	3.435	872.135	0.026	9.537
B10d.4.28V15.lif - Series005_90	3.515	892.401	0.021	7.868
B10d.4.28V15.lif - Series005_91	3.642	924.587	0.008	3.099
B10d.4.28V15.lif - Series005_92	3.788	961.781	0	0
B10d.4.28V15.lif - Series005_93	3.88	985.146	0	0
B10d.4.28V15.lif - Series005_94	3.92	995.159	0	0
B10d.4.28V15.lif - Series005_95	4.057	1029.97	0	0
B10d.4.28V15.lif - Series005_96	4.177	1060.49	0	0
B10d.4.28V15.lif - Series005_97	4.291	1089.33	0	0
B10d.4.28V15.lif - Series005_98	4.378	1111.51	0.001	0.477
B10d.4.28V15.lif - Series005_99	4.462	1132.73	0	0
B10d.4.28V15.lif - Series005_100	4.569	1159.91	0	0
B10d.4.28V15.lif - Series005_101	4.714	1196.86	0	0
B10d.4.28V15.lif - Series005_102	4.862	1234.29	0	0
B10d.4.28V15.lif - Series005_103	4.959	1259.09	0	0
B10d.4.28V15.lif - Series005_104	5.176	1314.16	0	0
B10d.4.28V15.lif - Series005_105	5.368	1362.8	0	0
B10d.4.28V15.lif - Series005_106	5.51	1398.8	0	0
B10d.4.28V15.lif - Series005_107	5.67	1439.57	0	0
B10d.4.28V15.lif - Series005_108	5.811	1475.33	0	0
B10d.4.28V15.lif - Series005_109	5.95	1510.62	0	0
B10d.4.28V15.lif - Series005_110	6.009	1525.64	0	0
B10d.4.28V15.lif - Series005_111	6.043	1534.22	0	0
B10d.4.28V15.lif - Series005_112	6.034	1531.84	0	0
B10d.4.28V15.lif - Series005_113	6.01	1525.88	0	0
B10d.4.28V15.lif - Series005_114	5.976	1517.3	0	0
B10d.4.28V15.lif - Series005_115	5.964	1514.2	0	0
B10d.4.28V15.lif - Series005_116	5.932	1506.09	0	0
B10d.4.28V15.lif - Series005_117	5.872	1490.83	0	0
B10d.4.28V15.lif - Series005_118	5.825	1478.91	0	0
B10d.4.28V15.lif - Series005_119	5.704	1448.15	0	0
B10d.4.28V15.lif - Series005_120	5.561	1411.91	0	0
B10d.4.28V15.lif - Series005_121	5.46	1386.17	0	0
B10d.4.28V15.lif - Series005_122	5.369	1363.04	0	0
B10d.4.28V15.lif - Series005_123	5.243	1331.09	0	0
B10d.4.28V15.lif - Series005_124	5.112	1297.71	0	0
B10d.4.28V15.lif - Series005_125	4.964	1260.28	0	0
B10d.4.28V15.lif - Series005_126	4.826	1225.23	0	0
B10d.4.28V15.lif - Series005_127	4.673	1186.37	0	0
B10d.4.28V15.lif - Series005_128	4.411	1119.85	0	0
B10d.4.28V15.lif - Series005_129	4.283	1087.43	0	0
B10d.4.28V15.lif - Series005_130	4.093	1039.03	0	0
B10d.4.28V15.lif - Series005_131	3.899	989.914	0	0
B10d.4.28V15.lif - Series005_132	3.716	943.422	0	0
B10d.4.28V15.lif - Series005_133	3.499	888.348	0	0
B10d.4.28V15.lif - Series005_134	3.424	869.274	0	0
B10d.4.28V15.lif - Series005_135	3.341	848.293	0	0
B10d.4.28V15.lif - Series005_136	3.307	839.472	0	0
B10d.4.28V15.lif - Series005_137	3.284	833.75	0	0
B10d.4.28V15.lif - Series003_1	1.154	263.929	0	0
B10d.4.28V15.lif - Series003_2	1.207	276.089	0	0
B10d.4.28V15.lif - Series003_3	1.241	283.957	0	0
B10d.4.28V15.lif - Series003_4	1.299	297.07	0	0
B10d.4.28V15.lif - Series003_5	1.383	316.381	0	0
B10d.4.28V15.lif - Series003_6	1.464	334.74	0	0
B10d.4.28V15.lif - Series003_7	1.538	351.667	0	0
B10d.4.28V15.lif - Series003_8	1.627	372.171	0	0
B10d.4.28V15.lif - Series003_9	1.691	386.715	0	0
B10d.4.28V15.lif - Series003_10	1.784	407.934	0	0
B10d.4.28V15.lif - Series003_11	1.85	423.193	0	0
B10d.4.28V15.lif - Series003_12	1.896	433.683	0	0
B10d.4.28V15.lif - Series003_13	1.94	443.697	0	0
B10d.4.28V15.lif - Series003_14	1.939	443.459	0	0
B10d.4.28V15.lif - Series003_15	1.938	443.22	0	0
B10d.4.28V15.lif - Series003_16	1.938	443.22	0	0
B10d.4.28V15.lif - Series003_17	1.918	438.69	0	0
B10d.4.28V15.lif - Series003_18	1.962	448.704	0	0
B10d.4.28V15.lif - Series003_19	1.975	451.803	0	0
B10d.4.28V15.lif - Series003_20	2.021	462.294	0	0
B10d.4.28V15.lif - Series003_21	2.055	469.923	0	0
B10d.4.28V15.lif - Series003_22	2.215	506.639	0	0
B10d.4.28V15.lif - Series003_23	2.347	536.919	0	0
B10d.4.28V15.lif - Series003_24	2.484	568.151	0	0
B10d.4.28V15.lif - Series003_25	2.607	596.285	0	0
B10d.4.28V15.lif - Series003_26	2.722	622.511	0	0
B10d.4.28V15.lif - Series003_27	2.898	662.804	0	0
B10d.4.28V15.lif - Series003_28	3.077	703.812	0	0
B10d.4.28V15.lif - Series003_29	3.237	740.29	0	0
B10d.4.28V15.lif - Series003_30	3.419	782.013	0	0
B10d.4.28V15.lif - Series003_31	3.68	841.618	0	0
B10d.4.28V15.lif - Series003_32	3.878	886.917	0	0
B10d.4.28V15.lif - Series003_33	4.092	936.031	0	0
B10d.4.28V15.lif - Series003_34	4.317	987.291	0	0
B10d.4.28V15.lif - Series003_35	4.56	1043.08	0	0
B10d.4.28V15.lif - Series003_36	4.799	1097.68	0	0
B10d.4.28V15.lif - Series003_37	5.038	1152.28	0	0
B10d.4.28V15.lif - Series003_38	5.234	1197.1	0	0
B10d.4.28V15.lif - Series003_39	5.393	1233.58	0	0
B10d.4.28V15.lif - Series003_40	5.55	1269.34	0	0
B10d.4.28V15.lif - Series003_41	5.692	1302	0	0
B10d.4.28V15.lif - Series003_42	5.803	1327.28	0	0
B10d.4.28V15.lif - Series003_43	5.975	1366.62	0	0
B10d.4.28V15.lif - Series003_44	6.117	1399.04	0	0
B10d.4.28V15.lif - Series003_45	6.157	1408.34	0	0
B10d.4.28V15.lif - Series003_46	6.258	1431.46	0	0
B10d.4.28V15.lif - Series003_47	6.273	1434.8	0	0
B10d.4.28V15.lif - Series003_48	6.26	1431.7	0	0
B10d.4.28V15.lif - Series003_49	6.276	1435.52	0	0
B10d.4.28V15.lif - Series003_50	6.276	1435.52	0	0
B10d.4.28V15.lif - Series003_51	6.169	1410.96	0	0
B10d.4.28V15.lif - Series003_52	6.107	1396.89	0	0
B10d.4.28V15.lif - Series003_53	5.971	1365.66	0	0
B10d.4.28V15.lif - Series003_54	5.837	1335.14	0	0
B10d.4.28V15.lif - Series003_55	5.675	1297.95	0	0
B10d.4.28V15.lif - Series003_56	5.563	1272.44	0	0
B10d.4.28V15.lif - Series003_57	5.347	1223.09	0	0
B10d.4.28V15.lif - Series003_58	5.158	1179.69	0	0
B10d.4.28V15.lif - Series003_59	4.976	1138.21	0	0
B10d.4.28V15.lif - Series003_60	4.758	1088.38	0	0
B10d.4.28V15.lif - Series003_61	4.596	1051.19	0	0
B10d.4.28V15.lif - Series003_62	4.555	1041.89	0	0
B10d.4.28V15.lif - Series003_63	4.424	1011.85	0	0
B10d.4.28V15.lif - Series003_64	4.352	995.398	0	0
B10d.4.28V15.lif - Series003_65	4.271	976.801	0	0
B10d.4.28V15.lif - Series003_66	4.184	957.012	0	0
B10d.4.28V15.lif - Series003_67	4.106	939.131	0	0
B10d.4.28V15.lif - Series003_68	4.094	936.508	0	0
B10d.4.28V15.lif - Series003_69	3.987	911.951	0	0
B10d.4.28V15.lif - Series003_70	3.944	902.176	0	0
B10d.4.28V15.lif - Series003_71	3.917	895.977	0	0
B10d.4.28V15.lif - Series003_72	3.925	897.646	0	0
B10d.4.28V15.lif - Series003_73	3.957	905.037	0	0
B10d.4.28V15.lif - Series003_74	4.027	921.011	0	0
B10d.4.28V15.lif - Series003_75	4.058	928.164	0	0
B10d.4.28V15.lif - Series003_76	4.057	927.925	0	0
B10d.4.28V15.lif - Series003_77	4.203	961.304	0	0
B10d.4.28V15.lif - Series003_78	4.312	986.338	0	0
B10d.4.28V15.lif - Series003_79	4.401	1006.6	0	0
B10d.4.28V15.lif - Series003_80	4.576	1046.66	0	0
B10d.4.28V15.lif - Series003_81	4.697	1074.31	0	0
B10d.4.28V15.lif - Series003_82	4.762	1089.1	0	0
B10d.4.28V15.lif - Series003_83	4.831	1105.07	0	0
B10d.4.28V15.lif - Series003_84	4.919	1125.1	0	0
B10d.4.28V15.lif - Series003_85	4.967	1136.07	0	0
B10d.4.28V15.lif - Series003_86	5.059	1157.05	0	0
B10d.4.28V15.lif - Series003_87	5.133	1173.97	0	0
B10d.4.28V15.lif - Series003_88	5.176	1183.99	0	0
B10d.4.28V15.lif - Series003_89	5.266	1204.49	0	0
B10d.4.28V15.lif - Series003_90	5.38	1230.48	0	0
B10d.4.28V15.lif - Series003_91	5.479	1253.13	0	0
B10d.4.28V15.lif - Series003_92	5.581	1276.49	0	0
B10d.4.28V15.lif - Series003_93	5.603	1281.5	0	0
B10d.4.28V15.lif - Series003_94	5.738	1312.49	0	0
B10d.4.28V15.lif - Series003_95	5.853	1338.72	0	0
B10d.4.28V15.lif - Series003_96	6.001	1372.58	0	0
B10d.4.28V15.lif - Series003_97	6.168	1410.72	0	0
B10d.4.28V15.lif - Series003_98	6.32	1445.53	0	0
B10d.4.28V15.lif - Series003_99	6.556	1499.41	0	0
B10d.4.28V15.lif - Series003_100	6.708	1534.22	0	0
B10d.4.28V15.lif - Series003_101	6.879	1573.32	0	0
B10d.4.28V15.lif - Series003_102	6.941	1587.63	0	0
B10d.4.28V15.lif - Series003_103	6.962	1592.4	0	0
B10d.4.28V15.lif - Series003_104	6.947	1589.06	0	0
B10d.4.28V15.lif - Series003_105	6.881	1573.8	0	0
B10d.4.28V15.lif - Series003_106	6.84	1564.5	0	0
B10d.4.28V15.lif - Series003_107	6.722	1537.56	0	0
B10d.4.28V15.lif - Series003_108	6.673	1526.36	0	0
B10d.4.28V15.lif - Series003_109	6.524	1492.26	0	0
B10d.4.28V15.lif - Series003_110	6.39	1461.51	0	0
B10d.4.28V15.lif - Series003_111	6.191	1415.97	0	0
B10d.4.28V15.lif - Series003_112	6.118	1399.28	0	0
B10d.4.28V15.lif - Series003_113	5.979	1367.57	0	0
B10d.4.28V15.lif - Series003_114	5.828	1333	0	0
B10d.4.28V15.lif - Series003_115	5.74	1312.97	0	0
B10d.4.28V15.lif - Series003_116	5.618	1285.08	0	0
B10d.4.28V15.lif - Series003_117	5.447	1245.97	0	0
B10d.4.28V15.lif - Series003_118	5.337	1220.7	0	0
B10d.4.28V15.lif - Series003_119	5.146	1177.07	0	0
B10d.4.28V15.lif - Series003_120	4.917	1124.62	0	0
B10d.4.28V15.lif - Series003_121	4.737	1083.37	0	0
B10d.4.28V15.lif - Series003_122	4.474	1023.29	0	0
B10d.4.28V15.lif - Series003_123	4.319	987.768	0	0
B10d.4.28V15.lif - Series003_124	4.093	936.27	0	0
B10d.4.28V15.lif - Series003_125	3.887	889.063	0	0
B10d.4.28V15.lif - Series003_126	3.681	841.856	0	0
B10d.4.28V15.lif - Series003_127	3.509	802.517	0	0
B10d.4.28V15.lif - Series003_128	3.309	756.741	0	0
B10d.4.28V15.lif - Series003_129	3.173	725.746	0	0
B10d.4.28V15.lif - Series003_130	3.049	697.374	0	0
B10d.4.28V15.lif - Series003_131	2.954	675.678	0	0
B10d.4.28V15.lif - Series003_132	2.922	668.287	0	0
B10d.4.28V15.lif - Series003_133	2.847	651.121	0	0
B10d.4.28V15.lif - Series003_134	2.756	630.379	0	0
B10d.4.28V15.lif - Series003_135	2.712	620.365	0	0
B10d.4.28V15.lif - Series003_136	2.591	592.709	0	0
B10d.4.28V15.lif - Series003_137	2.497	571.012	0	0
10d.5.5VI15.lif_1	1.153	135.899	0	0
10d.5.5VI15.lif_2	1.278	150.681	0	0
10d.5.5VI15.lif_3	1.413	166.655	0	0
10d.5.5VI15.lif_4	1.533	180.721	0	0
10d.5.5VI15.lif_5	1.632	192.404	0	0
10d.5.5VI15.lif_6	1.822	214.815	0	0
10d.5.5VI15.lif_7	1.965	231.743	0	0
10d.5.5VI15.lif_8	2.091	246.525	0	0
10d.5.5VI15.lif_9	2.23	262.976	0	0
10d.5.5VI15.lif_10	2.356	277.758	0	0
10d.5.5VI15.lif_11	2.554	301.123	0	0
10d.5.5VI15.lif_12	2.633	310.421	0	0
10d.5.5VI15.lif_13	2.766	326.157	0	0
10d.5.5VI15.lif_14	2.809	331.163	0	0
10d.5.5VI15.lif_15	3.023	356.436	0	0
10d.5.5VI15.lif_16	3.069	361.919	0	0
10d.5.5VI15.lif_17	3.215	379.086	0	0
10d.5.5VI15.lif_18	3.288	387.669	0	0
10d.5.5VI15.lif_19	3.431	404.596	0	0
10d.5.5VI15.lif_20	3.48	410.318	0	0
10d.5.5VI15.lif_21	3.583	422.478	0	0
10d.5.5VI15.lif_22	3.621	427.008	0	0
10d.5.5VI15.lif_23	3.727	439.405	0	0
10d.5.5VI15.lif_24	3.753	442.505	0	0
10d.5.5VI15.lif_25	3.769	444.412	0	0
10d.5.5VI15.lif_26	3.82	450.373	0	0
10d.5.5VI15.lif_27	3.832	451.803	0	0
10d.5.5VI15.lif_28	3.888	458.479	0	0
10d.5.5VI15.lif_29	3.866	455.856	0	0
10d.5.5VI15.lif_30	3.82	450.373	0	0
10d.5.5VI15.lif_31	3.789	446.796	0	0
10d.5.5VI15.lif_32	3.745	441.551	0	0
10d.5.5VI15.lif_33	3.65	430.346	0	0
10d.5.5VI15.lif_34	3.658	431.299	0	0
10d.5.5VI15.lif_35	3.541	417.471	0	0
10d.5.5VI15.lif_36	3.561	419.855	0	0
10d.5.5VI15.lif_37	3.391	399.828	0.0009403	0.477
10d.5.5VI15.lif_38	3.282	386.953	0.003	1.669
10d.5.5VI15.lif_39	3.191	376.225	0.0004702	0.238
10d.5.5VI15.lif_40	3.039	358.343	0.0009403	0.477
10d.5.5VI15.lif_41	2.976	350.952	0.0009403	0.477
10d.5.5VI15.lif_42	2.825	333.071	0.0004702	0.238
10d.5.5VI15.lif_43	2.691	317.335	0	0
10d.5.5VI15.lif_44	2.505	295.401	0	0
10d.5.5VI15.lif_45	2.352	277.281	0	0
10d.5.5VI15.lif_46	2.204	259.876	0	0
10d.5.5VI15.lif_47	2.048	241.518	0	0
10d.5.5VI15.lif_48	2.014	237.465	0	0
10d.5.5VI15.lif_49	1.848	217.915	0	0
10d.5.5VI15.lif_50	1.703	200.748	0	0
10d.5.5VI15.lif_51	1.549	182.629	0	0
10d.5.5VI15.lif_52	1.438	169.516	0	0
10d.5.5VI15.lif_53	1.292	152.349	0.0004702	0.238
10d.5.5VI15.lif_54	1.205	142.097	0	0
10d.5.5VI15.lif_55	1.049	123.739	0.0004702	0.238
10d.5.5VI15.lif_56	0.956	112.772	0.0004702	0.238
10d.5.5VI15.lif_57	0.894	105.381	0	0
10d.5.5VI15.lif_58	0.831	97.99	0	0
10d.5.5VI15.lif_59	0.724	85.354	0.0009403	0.477
10d.5.5VI15.lif_60	0.669	78.917	0.0009403	0.477
10d.5.5VI15.lif_61	0.574	67.711	0.0004702	0.238
10d.5.5VI15.lif_62	0.544	64.135	0.0009403	0.477
10d.5.5VI15.lif_63	0.477	56.267	0.0009403	0.477
10d.5.5VI15.lif_64	0.412	48.637	0.001	0.715
10d.5.5VI15.lif_65	0.378	44.584	0.0009403	0.477
10d.5.5VI15.lif_66	0.313	36.955	0.0004702	0.238
10d.5.5VI15.lif_67	0.251	29.564	0.0009403	0.477
10d.5.5VI15.lif_68	0.19	22.411	0.0004702	0.238
10d.5.5VI15.lif_69	0.174	20.504	0	0
10d.5.5VI15.lif_70	0.168	19.789	0.0009403	0.477
10d.5.5VI15.lif_71	0.131	15.497	0	0
10d.5.5VI15.lif_72	0.099	11.683	0.0004702	0.238
10d.5.5VI15.lif_73	0.079	9.298	0	0
10d.5.5VI15.lif_74	0.089	10.49	0.0004702	0.238
10d.5.5VI15.lif_75	0.059	6.914	0	0
10d.5.5VI15.lif_76	0.04	4.768	0	0
10d.5.5VI15.lif_77	0.034	4.053	0	0
10d.5.5VI15.lif_78	0.01	1.192	0	0
10d.5.5VI15.lif_79	0.026	3.099	0	0
10d.5.5VI15.lif_80	0.014	1.669	0	0
10d.5.5VI15.lif_81	0.018	2.146	0	0
10d.5.5VI15.lif_82	0.01	1.192	0	0
10d.5.5VI15.lif_83	0.004	0.477	0	0
10d.5.5VI15.lif_84	0.01	1.192	0	0
10d.5.5VI15.lif_85	0.008	0.954	0	0
10d.5.5VI15.lif_86	0.012	1.431	0	0
10d.5.5VI15.lif_87	0.01	1.192	0	0
10d.5.5VI15.lif_88	0.014	1.669	0	0
10d.5.5VI15.lif_89	0.018	2.146	0	0
10d.5.5VI15.lif_90	0.038	4.53	0	0
10d.5.5VI15.lif_91	0.042	5.007	0	0
10d.5.5VI15.lif_92	0.049	5.722	0	0
10d.5.5VI15.lif_93	0.042	5.007	0	0
10d.5.5VI15.lif_94	0.063	7.391	0	0
10d.5.5VI15.lif_95	0.067	7.868	0	0
10d.5.5VI15.lif_96	0.079	9.298	0	0
10d.5.5VI15.lif_97	0.083	9.775	0	0
10d.5.5VI15.lif_98	0.107	12.636	0	0
10d.5.5VI15.lif_99	0.097	11.444	0	0
10d.5.5VI15.lif_100	0.103	12.159	0	0
10d.5.5VI15.lif_101	0.14	16.451	0	0
10d.5.5VI15.lif_102	0.142	16.689	0	0
10d.5.5VI15.lif_103	0.144	16.928	0	0
10d.5.5VI15.lif_104	0.146	17.166	0	0
10d.5.5VI15.lif_105	0.182	21.458	0	0
10d.5.5VI15.lif_106	0.174	20.504	0	0
10d.5.5VI15.lif_107	0.186	21.935	0	0
10d.5.5VI15.lif_108	0.194	22.888	0	0
10d.5.5VI15.lif_109	0.19	22.411	0	0
10d.5.5VI15.lif_110	0.196	23.127	0	0
10d.5.5VI15.lif_111	0.206	24.319	0	0
10d.5.5VI15.lif_112	0.22	25.988	0	0
10d.5.5VI15.lif_113	0.222	26.226	0	0
10d.5.5VI15.lif_114	0.224	26.464	0	0
10d.5.5VI15.lif_115	0.237	27.895	0	0
10d.5.5VI15.lif_116	0.243	28.61	0	0
10d.5.5VI15.lif_117	0.233	27.418	0	0
10d.5.5VI15.lif_118	0.231	27.18	0	0
10d.5.5VI15.lif_119	0.233	27.418	0.0009403	0.477
10d.5.5VI15.lif_120	0.231	27.18	0	0
10d.5.5VI15.lif_121	0.233	27.418	0.0004702	0.238
10d.5.5VI15.lif_122	0.235	27.657	0.0004702	0.238
10d.5.5VI15.lif_123	0.222	26.226	0.002	1.192
10d.5.5VI15.lif_124	0.226	26.703	0.002	0.954
10d.5.5VI15.lif_125	0.22	25.988	0.002	0.954
10d.5.5VI15.lif_126	0.231	27.18	0.003	1.431
10d.5.5VI15.lif_127	0.218	25.749	0.003	1.669
10d.5.5VI15.lif_128	0.21	24.796	0.004	1.907
10d.5.5VI15.lif_129	0.21	24.796	0.003	1.431
10d.5.5VI15.lif_130	0.208	24.557	0.004	1.907
10d.5.5VI15.lif_131	0.212	25.034	0.003	1.669
10d.5.5VI15.lif_132	0.198	23.365	0.004	1.907
10d.5.5VI15.lif_133	0.19	22.411	0.004	1.907
10d.5.5VI15.lif_134	0.204	24.08	0.005	2.384
10d.5.5VI15.lif_135	0.186	21.935	0.004	1.907
10d.5.5VI15.lif_136	0.17	20.027	0.004	2.146
10d.5.5VI15.lif_137	0.186	21.935	0.004	1.907
10d.5.5VI15.lif_138	0.164	19.312	0.004	2.146
10d.5.5VI15.lif_139	0.154	18.12	0.004	2.146
10d.5.5VI15.lif_140	0.148	17.405	0.004	2.146
10d.5.5VI15.lif_141	0.123	14.544	0.005	2.623
10d.5.8VI15.lif_1	0.063	23.842	0	0
10d.5.8VI15.lif_2	0.062	23.365	0	0
10d.5.8VI15.lif_3	0.078	29.564	0	0
10d.5.8VI15.lif_4	0.103	39.101	0	0
10d.5.8VI15.lif_5	0.129	48.876	0	0
10d.5.8VI15.lif_6	0.156	58.889	0	0
10d.5.8VI15.lif_7	0.191	72.241	0	0
10d.5.8VI15.lif_8	0.22	82.97	0	0
10d.5.8VI15.lif_9	0.267	100.851	0	0
10d.5.8VI15.lif_10	0.321	121.355	0	0
10d.5.8VI15.lif_11	0.399	150.681	0	0
10d.5.8VI15.lif_12	0.544	205.517	0	0
10d.5.8VI15.lif_13	0.712	268.936	0	0
10d.5.8VI15.lif_14	0.888	335.693	0	0
10d.5.8VI15.lif_15	1.047	395.536	0	0
10d.5.8VI15.lif_16	1.141	431.299	0	0
10d.5.8VI15.lif_17	1.238	468.016	0	0
10d.5.8VI15.lif_18	1.315	496.864	0	0
10d.5.8VI15.lif_19	1.328	502.11	0	0
10d.5.8VI15.lif_20	1.321	499.249	0	0
10d.5.8VI15.lif_21	1.295	489.473	0	0
10d.5.8VI15.lif_22	1.231	465.393	0	0
10d.5.8VI15.lif_23	1.173	443.22	0	0
10d.5.8VI15.lif_24	1.06	400.782	0	0
10d.5.8VI15.lif_25	0.921	348.091	0	0
10d.5.8VI15.lif_26	0.809	305.653	0	0
10d.5.8VI15.lif_27	0.68	257.015	0	0
10d.5.8VI15.lif_28	0.571	215.769	0	0
10d.5.8VI15.lif_29	0.474	179.291	0	0
10d.5.8VI15.lif_30	0.426	161.171	0	0
10d.5.8VI15.lif_31	0.374	141.382	0	0
10d.5.8VI15.lif_32	0.329	124.216	0	0
10d.5.8VI15.lif_33	0.254	95.844	0	0
10d.5.8VI15.lif_34	0.196	74.148	0	0
10d.5.26V15.lif_1	0.033	7.153	0	0
10d.5.26V15.lif_2	0.031	6.676	0	0
10d.5.26V15.lif_3	0.036	7.868	0	0
10d.5.26V15.lif_4	0.064	13.828	0	0
10d.5.26V15.lif_5	0.079	17.166	0	0
10d.5.26V15.lif_6	0.116	25.034	0	0
10d.5.26V15.lif_7	0.137	29.564	0	0
10d.5.26V15.lif_8	0.185	40.054	0	0
10d.5.26V15.lif_9	0.237	51.26	0	0
10d.5.26V15.lif_10	0.263	56.982	0	0
10d.5.26V15.lif_11	0.333	72.002	0	0
10d.5.26V15.lif_12	0.372	80.347	0	0
10d.5.26V15.lif_13	0.429	92.745	0	0
10d.5.26V15.lif_14	0.467	101.089	0	0
10d.5.26V15.lif_15	0.507	109.673	0	0
10d.5.26V15.lif_16	0.561	121.355	0	0
10d.5.26V15.lif_17	0.625	135.183	0	0
10d.5.26V15.lif_18	0.653	141.144	0	0
10d.5.26V15.lif_19	0.713	154.257	0	0
10d.5.26V15.lif_20	0.771	166.655	0	0
10d.5.26V15.lif_21	0.827	178.814	0	0
10d.5.26V15.lif_22	0.862	186.443	0	0
10d.5.26V15.lif_23	0.934	201.941	0	0
10d.5.26V15.lif_24	0.937	202.656	0	0
10d.5.26V15.lif_25	0.969	209.57	0	0
10d.5.26V15.lif_26	1.008	217.915	0	0
10d.5.26V15.lif_27	1.035	223.875	0	0
10d.5.26V15.lif_28	1.059	229.12	0	0
10d.5.26V15.lif_29	1.072	231.743	0	0
10d.5.26V15.lif_30	1.077	232.935	0	0
10d.5.26V15.lif_31	1.061	229.359	0	0
10d.5.26V15.lif_32	1.041	225.067	0	0
10d.5.26V15.lif_33	1.019	220.299	0	0
10d.5.26V15.lif_34	0.993	214.815	0	0
10d.5.26V15.lif_35	0.932	201.464	0	0
10d.5.26V15.lif_36	0.864	186.92	0	0
10d.5.26V15.lif_37	0.756	163.555	0	0
10d.5.26V15.lif_38	0.698	150.919	0	0
10d.5.26V15.lif_39	0.611	132.084	0	0
10d.5.26V15.lif_40	0.549	118.732	0	0
10d.5.26V15.lif_41	0.482	104.189	0	0
10d.5.26V15.lif_42	0.455	98.467	0	0
10d.5.26V15.lif_43	0.392	84.877	0	0
10d.5.26V15.lif_44	0.354	76.532	0	0
10d.5.26V15.lif_45	0.316	68.426	0	0
10d.5.26V15.lif_46	0.303	65.565	0	0
10d.5.26V15.lif_47	0.295	63.896	0	0
10d.5.26V15.lif_48	0.293	63.419	0	0
10d.5.26V15.lif_49	0.291	62.943	0	0
10d.5.26V15.lif_50	0.287	61.989	0	0
10d.5.26V15.lif_51	0.283	61.274	0	0
10d.5.26V15.lif_52	0.277	59.843	0	0
10d.5.26V15.lif_53	0.289	62.466	0	0
10d.5.26V15.lif_54	0.283	61.274	0	0
10d.5.26V15.lif_55	0.284	61.512	0	0
10d.5.26V15.lif_56	0.265	57.22	0	0
10d.5.26V15.lif_57	0.279	60.32	0	0
10d.5.26V15.lif_58	0.286	61.75	0	0
10d.5.26V15.lif_59	0.275	59.366	0	0
10d.5.26V15.lif_60	0.255	55.075	0	0
10d.5.26V15.lif_61	0.252	54.598	0	0
10d.5.26V15.lif_62	0.229	49.591	0	0
10d.5.26V15.lif_63	0.225	48.637	0	0
10d.5.26V15.lif_64	0.206	44.584	0	0
10d.5.26V15.lif_65	0.191	41.246	0	0
10d.5.26V15.lif_66	0.169	36.478	0	0
10d.5.26V15.lif_67	0.174	37.67	0	0
10d.5.26V15.lif_68	0.159	34.332	0	0
10d.5.26V15.lif_69	0.154	33.379	0	0
10d.5.26V15.lif_70	0.144	31.233	0	0
10d.5.26V15.lif_71	0.127	27.418	0	0
10d.5.26V15.lif_72	0.122	26.464	0	0
10d.5.26V15.lif_73	0.14	30.279	0	0
10d.5.26V15.lif_74	0.128	27.657	0	0
10d.5.26V15.lif_75	0.116	25.034	0	0
10d.5.26V15.lif_76	0.136	29.325	0	0
10d.5.26V15.lif_77	0.138	29.802	0	0
10d.5.26V15.lif_78	0.161	34.809	0	0
10d.5.26V15.lif_79	0.151	32.663	0	0
10d.5.26V15.lif_80	0.143	30.994	0	0
10d.5.26V15.lif_81	0.162	35.048	0	0
10d.5.26V15.lif_82	0.157	33.855	0	0
10d.5.26V15.lif_83	0.173	37.432	0	0
10d.5.26V15.lif_84	0.177	38.385	0	0
10d.5.26V15.lif_85	0.193	41.723	0	0
10d.5.26V15.lif_86	0.193	41.723	0	0
10d.5.26V15.lif_87	0.183	39.577	0	0
10d.5.26V15.lif_88	0.203	43.869	0	0
10d.5.26V15.lif_89	0.2	43.154	0	0
10d.5.26V15.lif_90	0.204	44.107	0	0
10d.5.26V15.lif_91	0.215	46.492	0	0
10d.5.26V15.lif_92	0.19	41.008	0	0
10d.5.26V15.lif_93	0.17	36.716	0	0
10d.5.26V15.lif_94	0.18	38.862	0	0
10d.5.26V15.lif_95	0.18	38.862	0	0
10d.5.26V15.lif_96	0.17	36.716	0	0
10d.5.26V15.lif_97	0.168	36.24	0	0
10d.5.26V15.lif_98	0.17	36.716	0	0
10d.5.26V15.lif_99	0.152	32.902	0	0
10d.5.26V15.lif_100	0.158	34.094	0	0
10d.5.26V15.lif_101	0.149	32.187	0	0
10d.5.26V15.lif_102	0.141	30.518	0	0
10d.5.26V15.lif_103	0.131	28.372	0	0
10d.5.26V15.lif_104	0.12	25.988	0	0
10d.5.26V15.lif_105	0.118	25.511	0	0
10d.5.26V15.lif_106	0.132	28.61	0	0
10d.5.26V15.lif_107	0.116	25.034	0	0
10d.5.26V15.lif_108	0.12	25.988	0	0
10d.5.26V15.lif_109	0.128	27.657	0	0
10d.5.26V15.lif_110	0.121	26.226	0	0
10d.5.26V15.lif_111	0.108	23.365	0	0
10d.5.26V15.lif_112	0.104	22.411	0	0
10d.5.26V15.lif_113	0.096	20.742	0	0
10d.5.26V15.lif_114	0.096	20.742	0	0
10d.5.26V15.lif_115	0.078	16.928	0	0
10d.5.26V15.lif_116	0.068	14.782	0	0
10d.5.26V15.lif_117	0.075	16.212	0	0
10d.5.26V15.lif_118	0.063	13.59	0	0
10d.5.26V15.lif_119	0.066	14.305	0	0
10d.5.29V15.lif_1	0.104	16.928	0	0
10d.5.29V15.lif_2	0.118	19.312	0	0
10d.5.29V15.lif_3	0.124	20.266	0	0
10d.5.29V15.lif_4	0.146	23.842	0	0
10d.5.29V15.lif_5	0.152	24.796	0	0
10d.5.29V15.lif_6	0.215	35.048	0	0
10d.5.29V15.lif_7	0.202	32.902	0	0
10d.5.29V15.lif_8	0.237	38.624	0	0
10d.5.29V15.lif_9	0.272	44.346	0	0
10d.5.29V15.lif_10	0.283	46.253	0	0
10d.5.29V15.lif_11	0.323	52.691	0	0
10d.5.29V15.lif_12	0.33	53.883	0	0
10d.5.29V15.lif_13	0.381	62.227	0	0
10d.5.29V15.lif_14	0.418	68.188	0	0
10d.5.29V15.lif_15	0.468	76.294	0	0
10d.5.29V15.lif_16	0.506	82.493	0	0
10d.5.29V15.lif_17	0.542	88.453	0	0
10d.5.29V15.lif_18	0.574	93.699	0	0
10d.5.29V15.lif_19	0.596	97.275	0	0
10d.5.29V15.lif_20	0.622	101.566	0	0
10d.5.29V15.lif_21	0.666	108.719	0	0
10d.5.29V15.lif_22	0.678	110.626	0	0
10d.5.29V15.lif_23	0.694	113.249	0	0
10d.5.29V15.lif_24	0.739	120.64	0	0
10d.5.29V15.lif_25	0.785	128.031	0	0
10d.5.29V15.lif_26	0.804	131.13	0	0
10d.5.29V15.lif_27	0.852	138.998	0	0
10d.5.29V15.lif_28	0.913	149.012	0	0
10d.5.29V15.lif_29	0.91	148.535	0	0
10d.5.29V15.lif_30	0.98	159.979	0	0
10d.5.29V15.lif_31	1.021	166.655	0	0
10d.5.29V15.lif_32	1.005	164.032	0	0
10d.5.29V15.lif_33	1.062	173.33	0	0
10d.5.29V15.lif_34	1.096	178.814	0	0
10d.5.29V15.lif_35	1.128	184.059	0	0
10d.5.29V15.lif_36	1.147	187.159	0	0
10d.5.29V15.lif_37	1.206	196.695	0	0
10d.5.29V15.lif_38	1.246	203.371	0	0
10d.5.29V15.lif_39	1.277	208.378	0	0
10d.5.29V15.lif_40	1.301	212.193	0	0
10d.5.29V15.lif_41	1.327	216.484	0	0
10d.5.29V15.lif_42	1.39	226.736	0	0
10d.5.29V15.lif_43	1.407	229.597	0	0
10d.5.29V15.lif_44	1.464	238.895	0	0
10d.5.29V15.lif_45	1.458	237.942	0	0
10d.5.29V15.lif_46	1.439	234.842	0	0
10d.5.29V15.lif_47	1.498	244.379	0	0
10d.5.29V15.lif_48	1.441	235.081	0	0
10d.5.29V15.lif_49	1.483	241.995	0	0
10d.5.29V15.lif_50	1.528	249.386	0	0
10d.5.29V15.lif_51	1.526	248.909	0	0
10d.5.29V15.lif_52	1.552	253.201	0	0
10d.5.29V15.lif_53	1.602	261.307	0	0
10d.5.29V15.lif_54	1.572	256.538	0	0
10d.5.29V15.lif_55	1.609	262.499	0	0
10d.5.29V15.lif_56	1.619	264.168	0	0
10d.5.29V15.lif_57	1.656	270.128	0	0
10d.5.29V15.lif_58	1.623	264.883	0	0
10d.5.29V15.lif_59	1.638	267.267	0	0
10d.5.29V15.lif_60	1.666	271.797	0	0
10d.5.29V15.lif_61	1.702	277.758	0	0
10d.5.29V15.lif_62	1.726	281.572	0	0
10d.5.29V15.lif_63	1.73	282.288	0	0
10d.5.29V15.lif_64	1.705	278.234	0	0
10d.5.29V15.lif_65	1.71	278.95	0	0
10d.5.29V15.lif_66	1.711	279.188	0	0
10d.5.29V15.lif_67	1.72	280.619	0	0
10d.5.29V15.lif_68	1.729	282.049	0	0
10d.5.29V15.lif_69	1.745	284.672	0	0
10d.5.29V15.lif_70	1.707	278.473	0	0
10d.5.29V15.lif_71	1.74	283.957	0	0
10d.5.29V15.lif_72	1.724	281.334	0	0
10d.5.29V15.lif_73	1.762	287.533	0	0
10d.5.29V15.lif_74	1.797	293.255	0	0
10d.5.29V15.lif_75	1.71	278.95	0	0
10d.5.29V15.lif_76	1.764	287.771	0	0
10d.5.29V15.lif_77	1.72	280.619	0	0
10d.5.29V15.lif_78	1.739	283.718	0	0
10d.5.29V15.lif_79	1.732	282.526	0	0
10d.5.29V15.lif_80	1.733	282.764	0	0
10d.5.29V15.lif_81	1.695	276.566	0	0
10d.5.29V15.lif_82	1.659	270.605	0	0
10d.5.29V15.lif_83	1.701	277.519	0	0
10d.5.29V15.lif_84	1.659	270.605	0	0
10d.5.29V15.lif_85	1.644	268.221	0	0
10d.5.29V15.lif_86	1.619	264.168	0	0
10d.5.29V15.lif_87	1.599	260.83	0	0
10d.5.29V15.lif_88	1.578	257.492	0	0
10d.5.29V15.lif_89	1.623	264.883	0	0
10d.5.29V15.lif_90	1.545	252.008	0	0
10d.5.29V15.lif_91	1.515	247.24	0	0
10d.5.29V15.lif_92	1.477	241.041	0	0
10d.5.29V15.lif_93	1.393	227.213	0	0
10d.5.29V15.lif_94	1.395	227.69	0	0
10d.5.29V15.lif_95	1.388	226.498	0	0
10d.5.29V15.lif_96	1.35	220.299	0	0
10d.5.29V15.lif_97	1.355	221.014	0	0
10d.5.29V15.lif_98	1.257	205.04	0	0
10d.5.29V15.lif_99	1.312	214.1	0	0
10d.5.29V15.lif_100	1.254	204.563	0	0
10d.5.29V15.lif_101	1.244	202.894	0	0
10d.5.29V15.lif_102	1.182	192.881	0	0
10d.5.29V15.lif_103	1.154	188.351	0	0
10d.5.29V15.lif_104	1.15	187.635	0	0
10d.5.29V15.lif_105	1.156	188.589	0	0
10d.5.29V15.lif_106	1.134	185.013	0	0
10d.5.29V15.lif_107	1.092	178.099	0	0
10d.5.29V15.lif_108	1.121	182.867	0	0
10d.5.29V15.lif_109	1.045	170.469	0	0
10d.5.29V15.lif_110	1.023	166.893	0	0
10d.5.29V15.lif_111	1.029	167.847	0	0
10d.5.29V15.lif_112	0.979	159.74	0	0
10d.5.29V15.lif_113	0.945	154.257	0	0
10d.5.29V15.lif_114	0.915	149.25	0	0
10d.5.29V15.lif_115	0.868	141.621	0	0
10d.5.29V15.lif_116	0.846	138.044	0	0
10d.5.29V15.lif_117	0.83	135.422	0	0
10d.5.29V15.lif_118	0.807	131.607	0	0
10d.5.29V15.lif_119	0.812	132.561	0	0
10d.5.29V15.lif_120	0.77	125.647	0	0
10d.5.29V15.lif_121	0.745	121.593	0	0
10d.5.29V15.lif_122	0.716	116.825	0	0
10d.5.29V15.lif_123	0.701	114.441	0	0
10d.5.29V15.lif_124	0.677	110.388	0	0
10d.5.29V15.lif_125	0.624	101.805	0	0
10d.5.29V15.lif_126	0.601	97.99	0	0
10d.5.29V15.lif_127	0.587	95.844	0	0
10d.5.29V15.lif_128	0.544	88.692	0	0
10d.5.29V15.lif_129	0.535	87.261	0	0
10d.5.29V15.lif_130	0.498	81.301	0	0
10d.5.29V15.lif_131	0.472	77.009	0	0
10d.5.29V15.lif_132	0.463	75.579	0	0
10d.5.29V15.lif_133	0.431	70.333	0	0
10d.5.29V15.lif_134	0.411	66.996	0	0
10d.5.29V15.lif_135	0.368	60.081	0	0
10d.5.29V15.lif_136	0.355	57.936	0	0
10d.5.29V15.lif_137	0.346	56.505	0	0
10d.5.29V15.lif_138	0.298	48.637	0	0
10d.5.29V15.lif_139	0.297	48.399	0	0
10d.5.29V15.lif_140	0.276	45.061	0	0
10d.5.29V15.lif_141	0.254	41.485	0	0
10d.5.29V15.lif_142	0.254	41.485	0	0
10d.5.29V15.lif_143	0.222	36.24	0	0
10d.5.29V15.lif_144	0.207	33.855	0	0
10d.5.29V15.lif_145	0.168	27.418	0	0
10d.5.29V15.lif_146	0.148	24.08	0	0
10d.5.29V15.lif_147	0.145	23.603	0	0
10d.5.29V15.lif_148	0.111	18.12	0	0
10d.5.29V15.lif_149	0.101	16.451	0	0
10d.5.29V15.lif_150	0.104	16.928	0	0
10d.5.29V15.lif_151	0.088	14.305	0	0
10d.5.29V15.lif_152	0.076	12.398	0	0
10d.5.29V15.lif_153	0.069	11.206	0	0
10d.5.29V15.lif_154	0.042	6.914	0	0
10d.5.29V15.lif_155	0.035	5.722	0	0
10d.5.29V15.lif_156	0.028	4.53	0	0
10d.5.29V15.lif_157	0.025	4.053	0	0
10d.5.29V15.lif_158	0.023	3.815	0	0
10d.5.29V15.lif_159	0.007	1.192	0	0
10d.5.29V15.lif_160	0.007	1.192	0	0
[truncated: 2,006 more rows]

## Sheet: 15 DPM raw
	px w/i	area w/i	pixel w/o	area w/o
15d.1.5VI15.lif_1	0.366	91.553	0	0
15d.1.5VI15.lif_2	0.393	98.228	0	0
15d.1.5VI15.lif_3	0.402	100.374	0	0
15d.1.5VI15.lif_4	0.43	107.527	0	0
15d.1.5VI15.lif_5	0.446	111.58	0	0
15d.1.5VI15.lif_6	0.461	115.156	0	0
15d.1.5VI15.lif_7	0.508	126.839	0	0
15d.1.5VI15.lif_8	0.523	130.653	0	0
15d.1.5VI15.lif_9	0.531	132.799	0	0
15d.1.5VI15.lif_10	0.577	144.243	0	0
15d.1.5VI15.lif_11	0.6	149.965	0	0
15d.1.5VI15.lif_12	0.611	152.588	0	0
15d.1.5VI15.lif_13	0.633	158.31	0	0
15d.1.5VI15.lif_14	0.687	171.661	0	0
15d.1.5VI15.lif_15	0.72	180.006	0	0
15d.1.5VI15.lif_16	0.717	179.291	0	0
15d.1.5VI15.lif_17	0.759	189.781	0	0
15d.1.5VI15.lif_18	0.797	199.08	0	0
15d.1.5VI15.lif_19	0.827	206.709	0	0
15d.1.5VI15.lif_20	0.855	213.623	0	0
15d.1.5VI15.lif_21	0.886	221.491	0	0
15d.1.5VI15.lif_22	0.929	232.22	0	0
15d.1.5VI15.lif_23	0.955	238.657	0	0
15d.1.5VI15.lif_24	0.958	239.372	0	0
15d.1.5VI15.lif_25	1.03	257.492	0	0
15d.1.5VI15.lif_26	1.071	267.744	0	0
15d.1.5VI15.lif_27	1.089	272.036	0	0
15d.1.5VI15.lif_28	1.151	287.533	0	0
15d.1.5VI15.lif_29	1.154	288.486	0	0
15d.1.5VI15.lif_30	1.19	297.308	0	0
15d.1.5VI15.lif_31	1.225	306.129	0	0
15d.1.5VI15.lif_32	1.257	314.236	0	0
15d.1.5VI15.lif_33	1.274	318.289	0	0
15d.1.5VI15.lif_34	1.321	330.21	0	0
15d.1.5VI15.lif_35	1.334	333.309	0	0
15d.1.5VI15.lif_36	1.35	337.362	0	0
15d.1.5VI15.lif_37	1.38	344.753	0	0
15d.1.5VI15.lif_38	1.379	344.515	0	0
15d.1.5VI15.lif_39	1.426	356.436	0	0
15d.1.5VI15.lif_40	1.453	363.111	0	0
15d.1.5VI15.lif_41	1.45	362.396	0	0
15d.1.5VI15.lif_42	1.435	358.582	0	0
15d.1.5VI15.lif_43	1.454	363.35	0	0
15d.1.5VI15.lif_44	1.488	371.933	0	0
15d.1.5VI15.lif_45	1.5	374.794	0	0
15d.1.5VI15.lif_46	1.472	367.88	0	0
15d.1.5VI15.lif_47	1.51	377.417	0	0
15d.1.5VI15.lif_48	1.475	368.595	0	0
15d.1.5VI15.lif_49	1.486	371.456	0	0
15d.1.5VI15.lif_50	1.485	371.218	0	0
15d.1.5VI15.lif_51	1.442	360.25	0	0
15d.1.5VI15.lif_52	1.492	372.887	0	0
15d.1.5VI15.lif_53	1.468	366.926	0	0
15d.1.5VI15.lif_54	1.433	358.105	0	0
15d.1.5VI15.lif_55	1.428	356.913	0	0
15d.1.5VI15.lif_56	1.415	353.575	0	0
15d.1.5VI15.lif_57	1.41	352.383	0	0
15d.1.5VI15.lif_58	1.393	348.091	0	0
15d.1.5VI15.lif_59	1.389	347.137	0	0
15d.1.5VI15.lif_60	1.36	339.985	0	0
15d.1.5VI15.lif_61	1.329	332.117	0	0
15d.1.5VI15.lif_62	1.32	329.971	0	0
15d.1.5VI15.lif_63	1.318	329.256	0	0
15d.1.5VI15.lif_64	1.297	324.011	0	0
15d.1.5VI15.lif_65	1.286	321.388	0	0
15d.1.5VI15.lif_66	1.257	314.236	0	0
15d.1.5VI15.lif_67	1.252	312.805	0	0
15d.1.5VI15.lif_68	1.246	311.375	0	0
15d.1.5VI15.lif_69	1.17	292.301	0	0
15d.1.5VI15.lif_70	1.177	294.209	0	0
15d.1.5VI15.lif_71	1.137	284.195	0	0
15d.1.5VI15.lif_72	1.096	273.943	0	0
15d.1.5VI15.lif_73	1.074	268.459	0	0
15d.1.5VI15.lif_74	1.082	270.367	0	0
15d.1.5VI15.lif_75	1.008	252.008	0	0
15d.1.5VI15.lif_76	0.96	239.849	0	0
15d.1.5VI15.lif_77	0.945	236.273	0	0
15d.1.5VI15.lif_78	0.881	220.06	0	0
15d.1.5VI15.lif_79	0.865	216.246	0	0
15d.1.5VI15.lif_80	0.802	200.51	0	0
15d.1.5VI15.lif_81	0.75	187.397	0	0
15d.1.5VI15.lif_82	0.716	179.052	0	0
15d.1.5VI15.lif_83	0.66	164.986	0	0
15d.1.5VI15.lif_84	0.626	156.403	0	0
15d.1.5VI15.lif_85	0.578	144.482	0	0
15d.1.5VI15.lif_86	0.527	131.607	0	0
15d.1.5VI15.lif_87	0.466	116.348	0	0
15d.1.5VI15.lif_88	0.451	112.772	0	0
15d.1.5VI15.lif_89	0.395	98.705	0	0
15d.1.5VI15.lif_90	0.345	86.308	0	0
15d.1.5VI15.lif_91	0.313	78.201	0	0
15d.1.5VI15.lif_92	0.276	68.903	0	0
15d.1.5VI15.lif_93	0.224	56.028	0	0
15d.1.5VI15.lif_94	0.228	56.982	0	0
15d.1.5VI15.lif_95	0.201	50.306	0	0
15d.1.5VI15.lif_96	0.158	39.577	0	0
15d.1.5VI15.lif_97	0.163	40.77	0	0
15d.1.5VI15.lif_98	0.136	34.094	0	0
15d.1.5VI15.lif_99	0.117	29.325	0	0
15d.1.5VI15.lif_100	0.111	27.657	0	0
15d.1.5VI15.lif_101	0.093	23.127	0	0
15d.1.5VI15.lif_102	0.075	18.835	0	0
15d.1.5VI15.lif_103	0.06	15.02	0	0
15d.1.5VI15.lif_104	0.058	14.544	0	0
15d.1.5VI15.lif_105	0.044	10.967	0	0
15d.1.5VI15.lif_106	0.039	9.775	0	0
15d.1.5VI15.lif_107	0.033	8.345	0	0
15d.1.5VI15.lif_108	0.037	9.298	0	0
15d.1.5VI15.lif_109	0.03	7.391	0	0
15d.1.5VI15.lif_110	0.028	6.914	0	0
15d.1.5VI15.lif_111	0.021	5.245	0	0
15d.1.5VI15.lif_112	0.022	5.484	0	0
15d.1.5VI15.lif_113	0.026	6.437	0	0
15d.1.5VI15.lif_114	0.016	4.053	0	0
15d.1.5VI15.lif_115	0.018	4.53	0	0
15d.1.5VI15.lif_116	0.015	3.815	0	0
15d.1.5VI15.lif_117	0.007	1.669	0	0
15d.1.5VI15.lif_118	0.009	2.146	0	0
15d.1.5VI15.lif_119	0.003	0.715	0	0
15d.1.5VI15.lif_120	0.003	0.715	0	0
15d.1.5VI15.lif_121	0.000954	0.238	0	0
15d.1.5VI15.lif_122	0.003	0.715	0	0
15d.1.5VI15.lif_123	0	0	0	0
15d.1.5VI15.lif_124	0	0	0	0
15d.1.5VI15.lif_125	0	0	0	0
15d.1.5VI15.lif_126	0	0	0	0
15d.1.5VI15.lif_127	0	0	0.0006356	0.238
15d.1.5VI15.lif_128	0	0	0.0006356	0.238
15d.1.5VI15.lif_129	0	0	0	0
15d.1.5VI15.lif_130	0	0	0.0006356	0.238
15d.1.8VI15.lif_1	0	0	0	0
15d.1.8VI15.lif_2	0	0	0	0
15d.1.8VI15.lif_3	0	0	0	0
15d.1.8VI15.lif_4	0.0008762	0.238	0	0
15d.1.8VI15.lif_5	0.004	1.192	0	0
15d.1.8VI15.lif_6	0.004	1.192	0	0
15d.1.8VI15.lif_7	0.004	1.192	0	0
15d.1.8VI15.lif_8	0.006	1.669	0	0
15d.1.8VI15.lif_9	0.008	2.146	0	0
15d.1.8VI15.lif_10	0.012	3.338	0	0
15d.1.8VI15.lif_11	0.014	3.815	0	0
15d.1.8VI15.lif_12	0.015	4.053	0	0
15d.1.8VI15.lif_13	0.016	4.292	0	0
15d.1.8VI15.lif_14	0.018	5.007	0	0
15d.1.8VI15.lif_15	0.021	5.722	0	0
15d.1.8VI15.lif_16	0.024	6.437	0	0
15d.1.8VI15.lif_17	0.026	7.153	0	0
15d.1.8VI15.lif_18	0.028	7.629	0	0
15d.1.8VI15.lif_19	0.03	8.106	0	0
15d.1.8VI15.lif_20	0.028	7.629	0	0
15d.1.8VI15.lif_21	0.032	8.583	0	0
15d.1.8VI15.lif_22	0.031	8.345	0	0
15d.1.8VI15.lif_23	0.035	9.537	0	0
15d.1.8VI15.lif_24	0.036	9.775	0	0
15d.1.8VI15.lif_25	0.037	10.014	0	0
15d.1.8VI15.lif_26	0.033	9.06	0	0
15d.1.8VI15.lif_27	0.03	8.106	0	0
15d.1.8VI15.lif_28	0.032	8.583	0	0
15d.1.8VI15.lif_29	0.031	8.345	0	0
15d.1.8VI15.lif_30	0.025	6.914	0	0
15d.1.8VI15.lif_31	0.025	6.676	0	0
15d.1.8VI15.lif_32	0.018	4.768	0	0
15d.1.8VI15.lif_33	0.012	3.338	0	0
15d.1.8VI15.lif_34	0.011	2.861	0	0
15d.1.8VI15.lif_35	0.009	2.384	0	0
15d.1.8VI15.lif_36	0	0	0	0
15d.1.8VI15.lif_37	0	0	0	0
15d.1.8VI15.lif_38	0	0	0	0
15d.1.8VI15.lif_39	0	0	0	0
15d.1.8VI15.lif_40	0	0	0	0
15d.1.8VI15.lif_41	0	0	0	0
15d.1.8VI15.lif_42	0	0	0	0
15d.1.8VI15.lif_43	0	0	0	0
15d.1.8VI15.lif_44	0	0	0	0
15d.1.8VI15.lif_45	0	0	0	0
15d.1.8VI15.lif_46	0	0	0	0
15d.1.8VI15.lif_47	0	0	0	0
15d.1.8VI15.lif_48	0	0	0	0
15d.1.8VI15.lif_49	0	0	0	0
15d.1.8VI15.lif_50	0	0	0	0
15d.1.8VI15.lif_51	0	0	0	0
15d.1.8VI15.lif_52	0	0	0	0
15d.1.8VI15.lif_53	0	0	0	0
15d.1.8VI15.lif_54	0	0	0	0
15d.1.8VI15.lif_55	0	0	0	0
15d.1.8VI15.lif_56	0	0	0	0
15d.1.8VI15.lif_57	0.0008762	0.238	0	0
15d.1.8VI15.lif_58	0	0	0	0
15d.1.8VI15.lif_59	0	0	0	0
15d.1.8VI15.lif_60	0.0008762	0.238	0	0
15d.1.8VI15.lif_61	0	0	0	0
15d.1.8VI15.lif_62	0.002	0.477	0	0
15d.1.8VI15.lif_63	0.003	0.715	0	0
15d.1.8VI15.lif_64	0.004	1.192	0	0
15d.1.8VI15.lif_65	0.003	0.715	0	0
15d.1.8VI15.lif_66	0.005	1.431	0	0
15d.1.8VI15.lif_67	0.004	0.954	0	0
15d.1.8VI15.lif_68	0.005	1.431	0	0
15d.1.8VI15.lif_69	0.004	0.954	0	0
15d.1.8VI15.lif_70	0.008	2.146	0	0
15d.1.8VI15.lif_71	0.008	2.146	0	0
15d.1.8VI15.lif_72	0.008	2.146	0	0
15d.1.8VI15.lif_73	0.007	1.907	0	0
15d.1.8VI15.lif_74	0.01	2.623	0	0
15d.1.8VI15.lif_75	0.01	2.623	0	0
15d.1.26V15.lif_1	0.092	30.041	0	0
15d.1.26V15.lif_2	0.05	16.451	0	0
15d.1.26V15.lif_3	0.075	24.557	0	0
15d.1.26V15.lif_4	0.085	27.895	0	0
15d.1.26V15.lif_5	0.114	37.193	0	0
15d.1.26V15.lif_6	0.12	39.101	0	0
15d.1.26V15.lif_7	0.139	45.538	0	0
15d.1.26V15.lif_8	0.161	52.691	0	0
15d.1.26V15.lif_9	0.181	59.128	0	0
15d.1.26V15.lif_10	0.192	62.704	0	0
15d.1.26V15.lif_11	0.201	65.565	0	0
15d.1.26V15.lif_12	0.242	78.917	0	0
15d.1.26V15.lif_13	0.263	86.069	0	0
15d.1.26V15.lif_14	0.31	101.328	0	0
15d.1.26V15.lif_15	0.363	118.494	0	0
15d.1.26V15.lif_16	0.407	132.799	0	0
15d.1.26V15.lif_17	0.458	149.727	0	0
15d.1.26V15.lif_18	0.512	167.131	0	0
15d.1.26V15.lif_19	0.579	189.066	0	0
15d.1.26V15.lif_20	0.593	193.834	0.0007991	0.238
15d.1.26V15.lif_21	0.656	214.338	0	0
15d.1.26V15.lif_22	0.69	225.306	0.002	0.477
15d.1.26V15.lif_23	0.745	243.425	0.0007991	0.238
15d.1.26V15.lif_24	0.811	264.883	0.0007991	0.238
15d.1.26V15.lif_25	0.85	277.758	0.0007991	0.238
15d.1.26V15.lif_26	0.902	294.685	0.002	0.477
15d.1.26V15.lif_27	0.924	301.838	0.002	0.477
15d.1.26V15.lif_28	0.991	323.772	0	0
15d.1.26V15.lif_29	1.048	342.369	0	0
15d.1.26V15.lif_30	1.093	357.151	0	0
15d.1.26V15.lif_31	1.182	386	0	0
15d.1.26V15.lif_32	1.247	407.219	0	0
15d.1.26V15.lif_33	1.294	422.716	0	0
15d.1.26V15.lif_34	1.415	462.055	0	0
15d.1.26V15.lif_35	1.496	488.52	0	0
15d.1.26V15.lif_36	1.544	504.255	0	0
15d.1.26V15.lif_37	1.65	538.826	0	0
15d.1.26V15.lif_38	1.736	567.198	0	0
15d.1.26V15.lif_39	1.786	583.41	0	0
15d.1.26V15.lif_40	1.867	609.875	0	0
15d.1.26V15.lif_41	1.953	638.008	0	0
15d.1.26V15.lif_42	2.029	662.804	0	0
15d.1.26V15.lif_43	2.1	685.93	0	0
15d.1.26V15.lif_44	2.227	727.415	0	0
15d.1.26V15.lif_45	2.328	760.555	0	0
15d.1.26V15.lif_46	2.391	781.059	0	0
15d.1.26V15.lif_47	2.498	815.868	0	0
15d.1.26V15.lif_48	2.528	825.644	0	0
15d.1.26V15.lif_49	2.607	851.631	0	0
15d.1.26V15.lif_50	2.707	884.056	0	0
15d.1.26V15.lif_51	2.736	893.831	0	0
15d.1.26V15.lif_52	2.817	920.296	0	0
15d.1.26V15.lif_53	2.871	937.939	0	0
15d.1.26V15.lif_54	2.907	949.621	0	0
15d.1.26V15.lif_55	2.971	970.602	0.0007991	0.238
15d.1.26V15.lif_56	2.998	979.424	0	0
15d.1.26V15.lif_57	3.036	991.583	0	0
15d.1.26V15.lif_58	3.08	1006.13	0	0
15d.1.26V15.lif_59	3.063	1000.64	0	0
15d.1.26V15.lif_60	3.097	1011.61	0	0
15d.1.26V15.lif_61	3.12	1019.24	0.002	0.477
15d.1.26V15.lif_62	3.118	1018.52	0.002	0.477
15d.1.26V15.lif_63	3.099	1012.33	0.0007991	0.238
15d.1.26V15.lif_64	3.093	1010.42	0	0
15d.1.26V15.lif_65	3.089	1008.99	0	0
15d.1.26V15.lif_66	3.019	986.099	0	0
15d.1.26V15.lif_67	3.053	997.305	0	0
15d.1.26V15.lif_68	3.044	994.205	0	0
15d.1.26V15.lif_69	2.985	974.894	0	0
15d.1.26V15.lif_70	2.97	970.125	0	0
15d.1.26V15.lif_71	2.953	964.403	0	0
15d.1.26V15.lif_72	2.826	922.918	0	0
15d.1.26V15.lif_73	2.862	934.839	0	0
15d.1.26V15.lif_74	2.777	906.944	0	0
15d.1.26V15.lif_75	2.709	885.01	0	0
15d.1.26V15.lif_76	2.661	869.274	0	0
15d.1.26V15.lif_77	2.578	842.094	0	0
15d.1.26V15.lif_78	2.51	819.921	0	0
15d.1.26V15.lif_79	2.428	793.219	0	0
15d.1.26V15.lif_80	2.368	773.43	0	0
15d.1.26V15.lif_81	2.231	728.846	0	0
15d.1.26V15.lif_82	2.151	702.62	0	0
15d.1.26V15.lif_83	2.082	680.208	0	0
15d.1.26V15.lif_84	1.957	639.2	0	0
15d.1.26V15.lif_85	1.963	641.108	0	0
15d.1.26V15.lif_86	1.85	604.391	0	0
15d.1.26V15.lif_87	1.798	587.225	0	0
15d.1.26V15.lif_88	1.728	564.337	0	0
15d.1.26V15.lif_89	1.711	558.853	0	0
15d.1.26V15.lif_90	1.656	540.972	0	0
15d.1.26V15.lif_91	1.632	533.104	0	0
15d.1.26V15.lif_92	1.602	523.329	0	0
15d.1.26V15.lif_93	1.607	524.759	0	0
15d.1.26V15.lif_94	1.559	509.262	0	0
15d.1.26V15.lif_95	1.541	503.302	0	0
15d.1.26V15.lif_96	1.53	499.725	0	0
15d.1.26V15.lif_97	1.525	498.056	0	0
15d.1.26V15.lif_98	1.517	495.672	0	0
15d.1.26V15.lif_99	1.524	497.818	0	0
15d.1.26V15.lif_100	1.492	487.328	0	0
15d.1.26V15.lif_101	1.499	489.712	0	0
15d.1.26V15.lif_102	1.524	497.818	0	0
15d.1.26V15.lif_103	1.54	503.063	0	0
15d.1.26V15.lif_104	1.518	495.911	0	0
15d.1.26V15.lif_105	1.533	500.679	0	0
15d.1.26V15.lif_106	1.542	503.778	0	0
15d.1.26V15.lif_107	1.572	513.554	0	0
15d.1.26V15.lif_108	1.576	514.746	0.002	0.477
15d.1.26V15.lif_109	1.615	527.382	0	0
15d.1.26V15.lif_110	1.615	527.62	0	0
15d.1.26V15.lif_111	1.62	529.051	0	0
15d.1.26V15.lif_112	1.591	519.753	0	0
15d.1.26V15.lif_113	1.653	539.78	0.0007991	0.238
15d.1.26V15.lif_114	1.634	533.581	0	0
15d.1.26V15.lif_115	1.625	530.72	0	0
15d.1.26V15.lif_116	1.639	535.25	0	0
15d.1.26V15.lif_117	1.629	532.15	0.002	0.477
15d.1.28V15.lif - Series015_1	1.042	397.682	0	0
15d.1.28V15.lif - Series015_2	0.917	349.998	0	0
15d.1.28V15.lif - Series015_3	1.062	405.55	0	0
15d.1.28V15.lif - Series015_4	1.167	445.366	0	0
15d.1.28V15.lif - Series015_5	1.285	490.427	0	0
15d.1.28V15.lif - Series015_6	1.466	559.807	0	0
15d.1.28V15.lif - Series015_7	1.621	618.935	0	0
15d.1.28V15.lif - Series015_8	1.784	680.923	0	0
15d.1.28V15.lif - Series015_9	2.003	764.608	0	0
15d.1.28V15.lif - Series015_10	2.131	813.723	0	0
15d.1.28V15.lif - Series015_11	2.395	914.335	0	0
15d.1.28V15.lif - Series015_12	2.597	991.583	0	0
15d.1.28V15.lif - Series015_13	2.855	1089.81	0	0
15d.1.28V15.lif - Series015_14	3.061	1168.49	0	0
15d.1.28V15.lif - Series015_15	3.38	1290.32	0	0
15d.1.28V15.lif - Series015_16	3.649	1393.08	0	0
15d.1.28V15.lif - Series015_17	4.025	1536.61	0	0
15d.1.28V15.lif - Series015_18	4.203	1604.56	0	0
15d.1.28V15.lif - Series015_19	4.583	1749.75	0	0
15d.1.28V15.lif - Series015_20	5.005	1910.69	0	0
15d.1.28V15.lif - Series015_21	5.347	2041.58	0	0
15d.1.28V15.lif - Series015_22	5.639	2152.92	0	0
15d.1.28V15.lif - Series015_23	6.15	2347.95	0	0
15d.1.28V15.lif - Series015_24	6.457	2465.01	0	0
15d.1.28V15.lif - Series015_25	6.892	2631.43	0	0
15d.1.28V15.lif - Series015_26	7.313	2792.12	0	0
15d.1.28V15.lif - Series015_27	7.722	2948.05	0	0
15d.1.28V15.lif - Series015_28	8.098	3091.81	0	0
15d.1.28V15.lif - Series015_29	8.484	3239.16	0	0
15d.1.28V15.lif - Series015_30	8.923	3406.76	0	0
15d.1.28V15.lif - Series015_31	9.402	3589.63	0	0
15d.1.28V15.lif - Series015_32	9.86	3764.39	0	0
15d.1.28V15.lif - Series015_33	10.294	3930.09	0	0
15d.1.28V15.lif - Series015_34	10.711	4089.36	0	0
15d.1.28V15.lif - Series015_35	11.198	4275.08	0	0
15d.1.28V15.lif - Series015_36	11.561	4413.84	0	0
15d.1.28V15.lif - Series015_37	12.033	4593.85	0	0
15d.1.28V15.lif - Series015_38	12.55	4791.26	0	0
15d.1.28V15.lif - Series015_39	12.961	4948.14	0	0
15d.1.28V15.lif - Series015_40	13.465	5140.54	0	0
15d.1.28V15.lif - Series015_41	13.876	5297.66	0	0
15d.1.28V15.lif - Series015_42	14.281	5452.16	0	0
15d.1.28V15.lif - Series015_43	14.692	5609.27	0	0
15d.1.28V15.lif - Series015_44	15.159	5787.37	0	0
15d.1.28V15.lif - Series015_45	15.532	5929.95	0	0
15d.1.28V15.lif - Series015_46	16.034	6121.64	0	0
15d.1.28V15.lif - Series015_47	16.347	6241.08	0	0
15d.1.28V15.lif - Series015_48	16.68	6368.16	0	0
15d.1.28V15.lif - Series015_49	17.008	6493.57	0	0
15d.1.28V15.lif - Series015_50	17.419	6650.45	0	0
15d.1.28V15.lif - Series015_51	17.714	6762.74	0	0
15d.1.28V15.lif - Series015_52	18.05	6891.25	0	0
15d.1.28V15.lif - Series015_53	18.311	6990.91	0	0
15d.1.28V15.lif - Series015_54	18.661	7124.66	0	0
15d.1.28V15.lif - Series015_55	18.81	7181.41	0	0
15d.1.28V15.lif - Series015_56	19.15	7311.11	0	0
15d.1.28V15.lif - Series015_57	19.372	7395.98	0	0
15d.1.28V15.lif - Series015_58	19.595	7481.1	0	0
15d.1.28V15.lif - Series015_59	19.865	7584.33	0	0
15d.1.28V15.lif - Series015_60	20	7635.59	0	0
15d.1.28V15.lif - Series015_61	20.246	7729.77	0	0
15d.1.28V15.lif - Series015_62	20.484	7820.37	0	0
15d.1.28V15.lif - Series015_63	20.637	7878.78	0	0
15d.1.28V15.lif - Series015_64	20.848	7959.6	0	0
15d.1.28V15.lif - Series015_65	20.946	7996.8	0	0
15d.1.28V15.lif - Series015_66	21.19	8090.02	0	0
15d.1.28V15.lif - Series015_67	21.265	8118.63	0	0
15d.1.28V15.lif - Series015_68	21.399	8169.65	0	0
15d.1.28V15.lif - Series015_69	21.503	8209.47	0	0
15d.1.28V15.lif - Series015_70	21.691	8281.23	0	0
15d.1.28V15.lif - Series015_71	21.821	8330.82	0	0
15d.1.28V15.lif - Series015_72	21.917	8367.54	0	0
15d.1.28V15.lif - Series015_73	21.974	8389.24	0	0
15d.1.28V15.lif - Series015_74	22.026	8409.02	0	0
15d.1.28V15.lif - Series015_75	22.168	8463.38	0	0
15d.1.28V15.lif - Series015_76	22.249	8494.38	0	0
15d.1.28V15.lif - Series015_77	22.248	8493.9	0	0
15d.1.28V15.lif - Series015_78	22.373	8541.82	0	0
15d.1.28V15.lif - Series015_79	22.306	8516.07	0	0
15d.1.28V15.lif - Series015_80	22.379	8543.97	0	0
15d.1.28V15.lif - Series015_81	22.368	8539.92	0	0
15d.1.28V15.lif - Series015_82	22.405	8553.74	0	0
15d.1.28V15.lif - Series015_83	22.37	8540.39	0	0
15d.1.28V15.lif - Series015_84	22.38	8544.44	0	0
15d.1.28V15.lif - Series015_85	22.313	8518.93	0	0
15d.1.28V15.lif - Series015_86	22.251	8495.09	0	0
15d.1.28V15.lif - Series015_87	22.214	8481.03	0	0
15d.1.28V15.lif - Series015_88	22.104	8438.83	0	0
15d.1.28V15.lif - Series015_89	22.017	8405.68	0	0
15d.1.28V15.lif - Series015_90	21.912	8365.63	0	0
15d.1.28V15.lif - Series015_91	21.763	8308.89	0	0
15d.1.28V15.lif - Series015_92	21.583	8239.99	0	0
15d.1.28V15.lif - Series015_93	21.492	8205.17	0	0
15d.1.28V15.lif - Series015_94	21.282	8125.31	0.004	0.954
15d.1.28V15.lif - Series015_95	21.083	8049.01	0	0
15d.1.28V15.lif - Series015_96	20.884	7973.19	0	0
15d.1.28V15.lif - Series015_97	20.639	7879.73	0	0
15d.1.28V15.lif - Series015_98	20.329	7761.48	0	0
15d.1.28V15.lif - Series015_99	20.087	7668.73	0	0
15d.1.28V15.lif - Series015_100	19.799	7558.82	0	0
15d.1.28V15.lif - Series015_101	19.382	7399.8	0	0
15d.1.28V15.lif - Series015_102	19.115	7297.99	0	0
15d.1.28V15.lif - Series015_103	18.732	7151.6	0	0
15d.1.28V15.lif - Series015_104	18.37	7013.32	0	0
15d.1.28V15.lif - Series015_105	17.917	6840.47	0	0
15d.1.28V15.lif - Series015_106	17.374	6633.04	0	0
15d.1.28V15.lif - Series015_107	16.922	6460.67	0	0
15d.1.28V15.lif - Series015_108	16.461	6284.48	0.0009803	0.238
15d.1.28V15.lif - Series015_109	16.031	6120.2	0.01	2.384
15d.1.28V15.lif - Series015_110	15.402	5880.36	0	0
15d.1.28V15.lif - Series015_111	14.844	5667.21	0	0
15d.1.28V15.lif - Series015_112	14.379	5489.83	0	0
15d.1.28V15.lif - Series015_113	13.748	5248.78	0	0
15d.1.28V15.lif - Series015_114	13.213	5044.46	0	0
15d.1.28V15.lif - Series015_115	12.641	4826.07	0	0
15d.1.28V15.lif - Series015_116	12.103	4620.55	0	0
15d.1.28V15.lif - Series015_117	11.461	4375.7	0	0
15d.1.28V15.lif - Series015_118	10.88	4153.73	0	0
15d.1.28V15.lif - Series015_119	10.479	4000.66	0	0
15d.1.28V15.lif - Series015_120	9.852	3761.53	0	0
15d.1.28V15.lif - Series015_121	9.408	3591.78	0	0
15d.1.28V15.lif - Series015_122	8.828	3370.52	0	0
15d.1.28V15.lif - Series015_123	8.402	3207.68	0	0
15d.1.28V15.lif - Series015_124	7.935	3029.59	0	0
15d.1.28V15.lif - Series015_125	7.415	2830.74	0	0
15d.1.28V15.lif - Series015_126	6.916	2640.25	0	0
15d.1.28V15.lif - Series017_1	0.417	147.343	0	0
15d.1.28V15.lif - Series017_2	0.303	107.288	0	0
15d.1.28V15.lif - Series017_3	0.289	102.282	0	0
15d.1.28V15.lif - Series017_4	0.45	159.264	0	0
15d.1.28V15.lif - Series017_5	0.52	183.821	0	0
15d.1.28V15.lif - Series017_6	0.573	202.656	0	0
15d.1.28V15.lif - Series017_7	0.611	216.007	0	0
15d.1.28V15.lif - Series017_8	0.724	255.823	0	0
15d.1.28V15.lif - Series017_9	0.822	290.632	0	0
15d.1.28V15.lif - Series017_10	0.961	339.746	0	0
15d.1.28V15.lif - Series017_11	1.037	366.688	0	0
15d.1.28V15.lif - Series017_12	1.196	422.716	0	0
15d.1.28V15.lif - Series017_13	1.363	481.844	0	0
15d.1.28V15.lif - Series017_14	1.462	516.891	0	0
15d.1.28V15.lif - Series017_15	1.624	574.112	0.0008783	0.238
15d.1.28V15.lif - Series017_16	1.881	664.949	0.002	0.477
15d.1.28V15.lif - Series017_17	2.059	728.13	0.003	0.715
15d.1.28V15.lif - Series017_18	2.294	811.1	0.004	0.954
15d.1.28V15.lif - Series017_19	2.496	882.387	0.004	1.192
15d.1.28V15.lif - Series017_20	2.712	958.681	0.006	1.669
15d.1.28V15.lif - Series017_21	3.024	1069.31	0.005	1.431
15d.1.28V15.lif - Series017_22	3.399	1201.63	0.007	1.907
15d.1.28V15.lif - Series017_23	3.631	1283.65	0.008	2.146
15d.1.28V15.lif - Series017_24	4.054	1433.13	0.01	2.623
15d.1.28V15.lif - Series017_25	4.327	1529.93	0.008	2.146
15d.1.28V15.lif - Series017_26	4.73	1672.27	0.008	2.146
15d.1.28V15.lif - Series017_27	5.07	1792.43	0.01	2.623
15d.1.28V15.lif - Series017_28	5.522	1952.17	0.008	2.146
15d.1.28V15.lif - Series017_29	5.797	2049.68	0.008	2.146
15d.1.28V15.lif - Series017_30	6.329	2237.56	0.011	2.861
15d.1.28V15.lif - Series017_31	6.673	2359.39	0.011	2.861
15d.1.28V15.lif - Series017_32	7.191	2542.26	0.01	2.623
15d.1.28V15.lif - Series017_33	7.617	2692.94	0.01	2.623
15d.1.28V15.lif - Series017_34	8.139	2877.71	0.01	2.623
15d.1.28V15.lif - Series017_35	8.59	3036.98	0.01	2.623
15d.1.28V15.lif - Series017_36	9.013	3186.46	0.01	2.623
15d.1.28V15.lif - Series017_37	9.526	3367.9	0.011	2.861
15d.1.28V15.lif - Series017_38	10.011	3539.32	0.01	2.623
15d.1.28V15.lif - Series017_39	10.491	3709.08	0.007	1.907
15d.1.28V15.lif - Series017_40	10.925	3862.38	0.005	1.431
15d.1.28V15.lif - Series017_41	11.463	4052.88	0.004	1.192
15d.1.28V15.lif - Series017_42	11.925	4215.96	0.005	1.431
15d.1.28V15.lif - Series017_43	12.458	4404.55	0.002	0.477
15d.1.28V15.lif - Series017_44	12.907	4563.33	0.0008783	0.238
15d.1.28V15.lif - Series017_45	13.381	4730.7	0	0
15d.1.28V15.lif - Series017_46	13.813	4883.77	0	0
15d.1.28V15.lif - Series017_47	14.304	5057.34	0	0
15d.1.28V15.lif - Series017_48	14.737	5210.16	0	0
15d.1.28V15.lif - Series017_49	15.175	5365.13	0	0
15d.1.28V15.lif - Series017_50	15.659	5536.08	0	0
15d.1.28V15.lif - Series017_51	16.033	5668.4	0	0
15d.1.28V15.lif - Series017_52	16.353	5781.65	0	0
15d.1.28V15.lif - Series017_53	16.768	5928.52	0	0
15d.1.28V15.lif - Series017_54	17.149	6062.98	0	0
15d.1.28V15.lif - Series017_55	17.42	6158.83	0	0
15d.1.28V15.lif - Series017_56	17.8	6293.06	0	0
15d.1.28V15.lif - Series017_57	18.104	6400.82	0	0
15d.1.28V15.lif - Series017_58	18.46	6526.47	0	0
15d.1.28V15.lif - Series017_59	18.686	6606.34	0	0
15d.1.28V15.lif - Series017_60	19.021	6724.83	0	0
15d.1.28V15.lif - Series017_61	19.268	6812.1	0	0
15d.1.28V15.lif - Series017_62	19.458	6879.33	0	0
15d.1.28V15.lif - Series017_63	19.67	6954.43	0	0
15d.1.28V15.lif - Series017_64	19.92	7042.89	0	0
15d.1.28V15.lif - Series017_65	20.108	7109.16	0	0
15d.1.28V15.lif - Series017_66	20.326	7186.41	0	0
15d.1.28V15.lif - Series017_67	20.573	7273.44	0	0
15d.1.28V15.lif - Series017_68	20.771	7343.53	0	0
15d.1.28V15.lif - Series017_69	20.96	7410.53	0	0
15d.1.28V15.lif - Series017_70	21.142	7474.9	0	0
15d.1.28V15.lif - Series017_71	21.355	7550.24	0	0
15d.1.28V15.lif - Series017_72	21.514	7606.27	0	0
15d.1.28V15.lif - Series017_73	21.734	7683.99	0	0
15d.1.28V15.lif - Series017_74	21.806	7709.5	0	0
15d.1.28V15.lif - Series017_75	22.013	7782.7	0	0
15d.1.28V15.lif - Series017_76	22.103	7814.65	0	0
15d.1.28V15.lif - Series017_77	22.283	7878.3	0	0
15d.1.28V15.lif - Series017_78	22.381	7912.87	0	0
15d.1.28V15.lif - Series017_79	22.455	7938.86	0	0
15d.1.28V15.lif - Series017_80	22.616	7995.84	0	0
15d.1.28V15.lif - Series017_81	22.66	8011.58	0	0
15d.1.28V15.lif - Series017_82	22.674	8016.59	0	0
15d.1.28V15.lif - Series017_83	22.846	8077.15	0	0
15d.1.28V15.lif - Series017_84	22.928	8106.23	0	0
15d.1.28V15.lif - Series017_85	22.952	8114.58	0	0
15d.1.28V15.lif - Series017_86	22.954	8115.29	0	0
15d.1.28V15.lif - Series017_87	22.958	8116.72	0	0
15d.1.28V15.lif - Series017_88	22.998	8130.79	0	0
15d.1.28V15.lif - Series017_89	22.85	8078.81	0	0
15d.1.28V15.lif - Series017_90	22.913	8100.75	0	0
15d.1.28V15.lif - Series017_91	22.762	8047.58	0	0
15d.1.28V15.lif - Series017_92	22.697	8024.45	0	0
15d.1.28V15.lif - Series017_93	22.578	7982.49	0	0
15d.1.28V15.lif - Series017_94	22.55	7972.72	0	0
15d.1.28V15.lif - Series017_95	22.356	7904.05	0	0
15d.1.28V15.lif - Series017_96	22.256	7868.77	0	0
15d.1.28V15.lif - Series017_97	21.989	7774.11	0	0
15d.1.28V15.lif - Series017_98	21.894	7740.74	0	0
15d.1.28V15.lif - Series017_99	21.613	7641.31	0	0
15d.1.28V15.lif - Series017_100	21.415	7571.22	0	0
15d.1.28V15.lif - Series017_101	21.135	7472.28	0	0
15d.1.28V15.lif - Series017_102	20.869	7378.1	0	0
15d.1.28V15.lif - Series017_103	20.643	7298.23	0	0
15d.1.28V15.lif - Series017_104	20.25	7159.47	0	0
15d.1.28V15.lif - Series017_105	19.898	7035.02	0	0
15d.1.28V15.lif - Series017_106	19.533	6906.03	0	0
15d.1.28V15.lif - Series017_107	19.144	6768.23	0	0
15d.1.28V15.lif - Series017_108	18.667	6599.66	0	0
15d.1.28V15.lif - Series017_109	18.203	6435.63	0	0
15d.1.28V15.lif - Series017_110	17.786	6288.29	0	0
15d.1.28V15.lif - Series017_111	17.189	6077.29	0	0
15d.1.28V15.lif - Series017_112	16.655	5888.22	0	0
15d.1.28V15.lif - Series017_113	16.181	5720.85	0	0
15d.1.28V15.lif - Series017_114	15.69	5547.05	0	0
15d.1.28V15.lif - Series017_115	15.052	5321.5	0	0
15d.1.28V15.lif - Series017_116	14.54	5140.78	0	0
15d.1.28V15.lif - Series017_117	13.967	4938.13	0	0
15d.1.28V15.lif - Series017_118	13.402	4738.33	0	0
15d.1.28V15.lif - Series017_119	12.78	4518.27	0	0
15d.1.28V15.lif - Series017_120	12.402	4384.76	0	0
15d.1.28V15.lif - Series017_121	11.781	4165.17	0	0
15d.1.28V15.lif - Series017_122	11.277	3986.84	0	0
15d.1.28V15.lif - Series017_123	10.817	3824.47	0	0
15d.1.28V15.lif - Series017_124	10.347	3658.06	0	0
15d.1.28V15.lif - Series017_125	9.829	3474.95	0	0
15d.1.28V15.lif - Series017_126	9.332	3299.47	0	0
15d.1.29V15.lif_1	0.266	86.308	0	0
15d.1.29V15.lif_2	0.263	85.354	0	0
15d.1.29V15.lif_3	0.3	97.275	0	0
15d.1.29V15.lif_4	0.34	110.388	0	0
15d.1.29V15.lif_5	0.381	123.739	0	0
15d.1.29V15.lif_6	0.455	147.82	0	0
15d.1.29V15.lif_7	0.536	174.046	0	0
15d.1.29V15.lif_8	0.601	195.265	0	0
15d.1.29V15.lif_9	0.714	231.743	0	0
15d.1.29V15.lif_10	0.808	262.499	0	0
15d.1.29V15.lif_11	0.878	285.149	0	0
15d.1.29V15.lif_12	1.026	333.071	0	0
15d.1.29V15.lif_13	1.184	384.569	0	0
15d.1.29V15.lif_14	1.251	406.265	0	0
15d.1.29V15.lif_15	1.41	458.002	0	0
15d.1.29V15.lif_16	1.546	501.871	0	0
15d.1.29V15.lif_17	1.743	566.006	0	0
15d.1.29V15.lif_18	1.894	615.12	0	0
15d.1.29V15.lif_19	2.062	669.718	0	0
15d.1.29V15.lif_20	2.305	748.634	0	0
15d.1.29V15.lif_21	2.397	778.198	0	0
15d.1.29V15.lif_22	2.606	846.148	0	0
15d.1.29V15.lif_23	2.78	902.653	0	0
15d.1.29V15.lif_24	2.91	944.853	0	0
15d.1.29V15.lif_25	3.082	1000.88	0	0
15d.1.29V15.lif_26	3.334	1082.66	0	0
15d.1.29V15.lif_27	3.524	1144.17	0	0
15d.1.29V15.lif_28	3.705	1203.06	0	0
15d.1.29V15.lif_29	3.975	1290.8	0	0
15d.1.29V15.lif_30	4.097	1330.38	0	0
15d.1.29V15.lif_31	4.397	1427.89	0	0
15d.1.29V15.lif_32	4.612	1497.51	0	0
15d.1.29V15.lif_33	4.804	1559.97	0	0
15d.1.29V15.lif_34	5.086	1651.53	0	0
15d.1.29V15.lif_35	5.275	1713.04	0	0
15d.1.29V15.lif_36	5.511	1789.57	0	0
15d.1.29V15.lif_37	5.781	1877.07	0	0
15d.1.29V15.lif_38	5.969	1938.34	0	0
15d.1.29V15.lif_39	6.306	2047.78	0	0
15d.1.29V15.lif_40	6.557	2129.32	0	0
15d.1.29V15.lif_41	6.847	2223.49	0	0
15d.1.29V15.lif_42	7.11	2308.61	0	0
15d.1.29V15.lif_43	7.406	2404.93	0	0
15d.1.29V15.lif_44	7.661	2487.66	0	0
15d.1.29V15.lif_45	7.966	2586.84	0.000794	0.238
15d.1.29V15.lif_46	8.302	2695.8	0	0
15d.1.29V15.lif_47	8.538	2772.33	0	0
15d.1.29V15.lif_48	8.794	2855.54	0	0
15d.1.29V15.lif_49	9.077	2947.57	0	0
15d.1.29V15.lif_50	9.364	3040.79	0	0
15d.1.29V15.lif_51	9.605	3118.99	0	0
15d.1.29V15.lif_52	9.904	3216.03	0.000794	0.238
15d.1.29V15.lif_53	10.172	3303.05	0.000794	0.238
15d.1.29V15.lif_54	10.453	3394.13	0.000794	0.238
15d.1.29V15.lif_55	10.778	3499.75	0.002	0.477
15d.1.29V15.lif_56	10.956	3557.68	0.002	0.477
15d.1.29V15.lif_57	11.23	3646.61	0.002	0.477
15d.1.29V15.lif_58	11.439	3714.56	0.002	0.477
15d.1.29V15.lif_59	11.66	3786.09	0.002	0.477
15d.1.29V15.lif_60	11.925	3872.16	0.002	0.477
15d.1.29V15.lif_61	12.047	3911.97	0.002	0.477
15d.1.29V15.lif_62	12.323	4001.62	0	0
15d.1.29V15.lif_63	12.445	4041.2	0	0
15d.1.29V15.lif_64	12.577	4083.87	0	0
15d.1.29V15.lif_65	12.721	4130.84	0	0
15d.1.29V15.lif_66	12.888	4184.96	0	0
15d.1.29V15.lif_67	12.923	4196.4	0	0
15d.1.29V15.lif_68	13.112	4257.68	0	0
15d.1.29V15.lif_69	13.17	4276.51	0	0
15d.1.29V15.lif_70	13.235	4297.49	0	0
15d.1.29V15.lif_71	13.265	4307.51	0	0
15d.1.29V15.lif_72	13.361	4338.5	0	0
15d.1.29V15.lif_73	13.389	4347.8	0	0
15d.1.29V15.lif_74	13.493	4381.42	0	0
15d.1.29V15.lif_75	13.56	4403.11	0	0
15d.1.29V15.lif_76	13.561	4403.59	0	0
15d.1.29V15.lif_77	13.583	4410.74	0	0
15d.1.29V15.lif_78	13.655	4434.11	0	0
15d.1.29V15.lif_79	13.638	4428.62	0	0
15d.1.29V15.lif_80	13.665	4437.45	0	0
15d.1.29V15.lif_81	13.621	4422.9	0	0
15d.1.29V15.lif_82	13.514	4388.33	0	0
15d.1.29V15.lif_83	13.568	4405.74	0	0
15d.1.29V15.lif_84	13.453	4368.31	0	0
15d.1.29V15.lif_85	13.461	4371.17	0	0
15d.1.29V15.lif_86	13.386	4346.85	0	0
15d.1.29V15.lif_87	13.303	4319.67	0	0
15d.1.29V15.lif_88	13.226	4294.87	0	0
15d.1.29V15.lif_89	13.081	4247.66	0.000794	0.238
15d.1.29V15.lif_90	12.946	4203.8	0.004	1.192
15d.1.29V15.lif_91	12.794	4154.44	0.002	0.477
15d.1.29V15.lif_92	12.648	4107	0	0
15d.1.29V15.lif_93	12.516	4064.08	0	0
15d.1.29V15.lif_94	12.362	4014.25	0	0
15d.1.29V15.lif_95	12.122	3936.29	0	0
15d.1.29V15.lif_96	11.962	3884.32	0	0
15d.1.29V15.lif_97	11.723	3806.59	0	0
15d.1.29V15.lif_98	11.524	3742.22	0	0
15d.1.29V15.lif_99	11.221	3643.51	0	0
15d.1.29V15.lif_100	11.018	3577.71	0	0
15d.1.29V15.lif_101	10.754	3492.12	0	0
15d.1.29V15.lif_102	10.462	3397.23	0	0
15d.1.29V15.lif_103	10.215	3316.88	0	0
15d.1.29V15.lif_104	9.93	3224.37	0	0
15d.1.29V15.lif_105	9.657	3135.92	0	0
15d.1.29V15.lif_106	9.288	3015.99	0.003	0.954
15d.1.29V15.lif_107	9.067	2944.23	0.000794	0.238
15d.1.29V15.lif_108	8.635	2803.8	0.002	0.477
15d.1.29V15.lif_109	8.235	2674.1	0.000794	0.238
15d.1.29V15.lif_110	7.961	2584.93	0.002	0.715
15d.1.29V15.lif_111	7.516	2440.69	0.002	0.715
15d.1.29V15.lif_112	7.12	2311.95	0.003	0.954
15d.1.29V15.lif_113	6.795	2206.56	0.003	0.954
15d.1.29V15.lif_114	6.358	2064.7	0.004	1.192
15d.1.29V15.lif_115	5.994	1946.21	0.004	1.192
15d.1.29V15.lif_116	5.574	1810.07	0.005	1.431
15d.1.29V15.lif_117	5.152	1672.98	0.005	1.431
15d.1.29V15.lif_118	4.731	1536.13	0.006	1.669
15d.1.29V15.lif_119	4.33	1406.19	0.006	1.669
15d.1.29V15.lif_120	3.881	1260.28	0.009	2.623
15d.1.29V15.lif_121	3.486	1132.01	0.01	2.861
15d.1.29V15.lif_122	3.175	1030.92	0.009	2.623
15d.1.29V15.lif_123	2.803	910.282	0.009	2.623
15d.1.29V15.lif_124	2.445	793.934	0.01	3.099
15d.1.29V15.lif_125	2.258	733.137	0.011	3.338
15d.1.29V15.lif_126	1.967	638.723	0.013	4.053
15d.1.29V15.lif_127	1.709	555.038	0.015	4.53
15d.1.29V15.lif_128	1.512	490.904	0.012	3.576
15d.1.29V15.lif_129	1.345	436.783	0.013	4.053
15d.1.29V15.lif_130	1.181	383.377	0.015	4.53
15d.1.29V15.lif_131	0.974	316.381	0.015	4.53
15d.1.29V15.lif_132	0.899	292.063	0.017	5.245
15d.1.29V15.lif_133	0.772	250.578	0.021	6.199
15d.1.29V15.lif_134	0.728	236.273	0.025	7.629
15d.1.29V15.lif_135	0.631	204.802	0.024	7.153
15d.1.29V15.lif_136	0.534	173.33	0.034	10.252
15d.1.29V15.lif_137	0.479	155.687	0.028	8.345
15d.1.29V15.lif_138	0.441	143.051	0.028	8.345
15d.1.29V15.lif_139	0.383	124.454	0.035	10.49
15d.1.29V15.lif_140	0.371	120.401	0.039	11.683
15d.1.29V15.lif_141	0.327	106.096	0.041	12.398
15d.1.29V15.lif_142	0.294	95.606	0.043	12.875
15d.1.29V15.lif_143	0.264	85.592	0.042	12.636
15d.1.29V15.lif_144	0.249	80.824	0.042	12.636
15d.1.29V15.lif_145	0.223	72.479	0.044	13.351
15d.1.29V15.lif_146	0.199	64.611	0.049	14.782
15d.1.29V15.lif_147	0.166	53.883	0.043	12.875
15d.1.29V15.lif_148	0.13	42.2	0.048	14.305
15d.1.29V15.lif_149	0.125	40.531	0.048	14.544
15d.1.29V15.lif_150	0.109	35.524	0.054	16.212
15d.1.29V15.lif_151	0.096	31.233	0.056	16.689
15d.1.29V15.lif_152	0.065	21.219	0.056	16.689
15d.1.29V15.lif_153	0.059	19.312	0.06	18.12
15d.1.29V15.lif_154	0.059	19.312	0.067	20.027
15d.1.29V15.lif_155	0.048	15.497	0.071	21.458
15d.1.30V15.lif_1	0.046	13.59	0.002	0.715
15d.1.30V15.lif_2	0.045	13.113	0.001	0.477
15d.1.30V15.lif_3	0.038	11.206	0	0
15d.1.30V15.lif_4	0.04	11.921	0	0
15d.1.30V15.lif_5	0.036	10.729	0	0
15d.1.30V15.lif_6	0.035	10.252	0	0
15d.1.30V15.lif_7	0.037	10.967	0	0
15d.1.30V15.lif_8	0.033	9.775	0	0
15d.1.30V15.lif_9	0.025	7.391	0	0
15d.1.30V15.lif_10	0.035	10.252	0	0
15d.1.30V15.lif_11	0.028	8.106	0	0
15d.1.30V15.lif_12	0.028	8.106	0	0
15d.1.30V15.lif_13	0.033	9.775	0	0
15d.1.30V15.lif_14	0.034	10.014	0	0
15d.1.30V15.lif_15	0.028	8.106	0	0
15d.1.30V15.lif_16	0.032	9.298	0	0
15d.1.30V15.lif_17	0.032	9.298	0	0
15d.1.30V15.lif_18	0.036	10.49	0	0
15d.1.30V15.lif_19	0.039	11.444	0	0
15d.1.30V15.lif_20	0.037	10.967	0	0
15d.1.30V15.lif_21	0.043	12.636	0	0
15d.1.30V15.lif_22	0.039	11.444	0	0
15d.1.30V15.lif_23	0.041	12.159	0	0
15d.1.30V15.lif_24	0.048	14.067	0	0
15d.1.30V15.lif_25	0.055	16.212	0	0
15d.1.30V15.lif_26	0.058	17.166	0	0
15d.1.30V15.lif_27	0.062	18.358	0	0
15d.1.30V15.lif_28	0.057	16.689	0	0
15d.1.30V15.lif_29	0.079	23.365	0	0
15d.1.30V15.lif_30	0.084	24.796	0	0
15d.1.30V15.lif_31	0.087	25.749	0	0
15d.1.30V15.lif_32	0.096	28.133	0	0
15d.1.30V15.lif_33	0.108	31.948	0	0
15d.1.30V15.lif_34	0.124	36.478	0	0
15d.1.30V15.lif_35	0.13	38.385	0	0
15d.1.30V15.lif_36	0.145	42.677	0	0
15d.1.30V15.lif_37	0.144	42.439	0	0
15d.1.30V15.lif_38	0.158	46.492	0	0
15d.1.30V15.lif_39	0.176	51.975	0	0
15d.1.30V15.lif_40	0.184	54.121	0	0
15d.1.30V15.lif_41	0.189	55.79	0	0
15d.1.30V15.lif_42	0.194	57.22	0	0
15d.1.30V15.lif_43	0.194	57.22	0	0
15d.1.30V15.lif_44	0.206	60.797	0	0
15d.1.30V15.lif_45	0.202	59.366	0	0
15d.1.30V15.lif_46	0.225	66.28	0	0
15d.1.30V15.lif_47	0.222	65.327	0	0
15d.1.30V15.lif_48	0.229	67.472	0	0
15d.1.30V15.lif_49	0.238	70.095	0	0
15d.1.30V15.lif_50	0.254	74.863	0	0
15d.1.30V15.lif_51	0.255	75.102	0	0
15d.1.30V15.lif_52	0.257	75.817	0	0
15d.1.30V15.lif_53	0.27	79.393	0	0
15d.1.30V15.lif_54	0.271	79.87	0	0
15d.1.30V15.lif_55	0.279	82.254	0	0
15d.1.30V15.lif_56	0.283	83.208	0	0
15d.1.30V15.lif_57	0.291	85.592	0	0
15d.1.30V15.lif_58	0.282	82.97	0	0
15d.1.30V15.lif_59	0.295	86.784	0	0
15d.1.30V15.lif_60	0.297	87.5	0	0
15d.1.30V15.lif_61	0.287	84.639	0	0
15d.1.30V15.lif_62	0.291	85.592	0	0
15d.1.30V15.lif_63	0.279	82.254	0	0
15d.1.30V15.lif_64	0.285	83.923	0	0
15d.1.30V15.lif_65	0.287	84.4	0	0
15d.1.30V15.lif_66	0.29	85.354	0	0
15d.1.30V15.lif_67	0.289	85.115	0	0
15d.1.30V15.lif_68	0.295	86.784	0	0
15d.1.30V15.lif_69	0.287	84.639	0	0
15d.1.30V15.lif_70	0.295	86.784	0	0
15d.1.30V15.lif_71	0.304	89.645	0	0
15d.1.30V15.lif_72	0.292	86.069	0	0
15d.1.30V15.lif_73	0.292	86.069	0	0
15d.1.30V15.lif_74	0.312	92.03	0	0
15d.1.30V15.lif_75	0.321	94.414	0	0
15d.1.30V15.lif_76	0.325	95.844	0	0
15d.1.30V15.lif_77	0.308	90.599	0	0
15d.1.30V15.lif_78	0.334	98.228	0	0
15d.1.30V15.lif_79	0.334	98.228	0	0
15d.1.30V15.lif_80	0.351	103.235	0	0
15d.1.30V15.lif_81	0.355	104.427	0	0
15d.1.30V15.lif_82	0.363	106.812	0	0
15d.1.30V15.lif_83	0.349	102.758	0	0
15d.1.30V15.lif_84	0.372	109.673	0	0
15d.1.30V15.lif_85	0.365	107.527	0	0
15d.1.30V15.lif_86	0.386	113.726	0	0
15d.1.30V15.lif_87	0.389	114.679	0	0
15d.1.30V15.lif_88	0.402	118.494	0	0
15d.1.30V15.lif_89	0.391	115.156	0	0
15d.1.30V15.lif_90	0.408	120.163	0	0
15d.1.30V15.lif_91	0.383	112.772	0	0
15d.1.30V15.lif_92	0.406	119.686	0	0
15d.1.30V15.lif_93	0.385	113.487	0	0
15d.1.30V15.lif_94	0.407	119.925	0	0
15d.1.30V15.lif_95	0.396	116.587	0	0
15d.1.30V15.lif_96	0.402	118.494	0	0
15d.1.30V15.lif_97	0.401	118.256	0	0
15d.1.30V15.lif_98	0.416	122.547	0	0
15d.1.30V15.lif_99	0.405	119.209	0	0
15d.1.30V15.lif_100	0.419	123.501	0	0
15d.1.30V15.lif_101	0.414	121.832	0	0
15d.1.30V15.lif_102	0.39	114.918	0	0
15d.1.30V15.lif_103	0.418	123.024	0	0
15d.1.30V15.lif_104	0.427	125.885	0	0
15d.1.30V15.lif_105	0.414	122.07	0	0
15d.1.30V15.lif_106	0.418	123.024	0	0
15d.1.30V15.lif_107	0.431	126.839	0	0
15d.1.30V15.lif_108	0.416	122.547	0	0
15d.1.30V15.lif_109	0.423	124.454	0	0
15d.1.30V15.lif_110	0.44	129.7	0	0
15d.1.30V15.lif_111	0.429	126.362	0	0
15d.1.30V15.lif_112	0.41	120.64	0	0
15d.1.30V15.lif_113	0.403	118.732	0	0
15d.1.30V15.lif_114	0.431	127.077	0	0
15d.1.30V15.lif_115	0.412	121.355	0	0
15d.1.30V15.lif_116	0.397	116.825	0	0
15d.1.30V15.lif_117	0.396	116.587	0	0
15d.1.30V15.lif_118	0.379	111.58	0	0
15d.1.30V15.lif_119	0.402	118.494	0	0
15d.1.30V15.lif_120	0.382	112.534	0	0
15d.1.30V15.lif_121	0.376	110.865	0	0
15d.1.30V15.lif_122	0.38	112.057	0	0
15d.1.30V15.lif_123	0.351	103.235	0	0
15d.1.30V15.lif_124	0.349	102.758	0	0
15d.1.30V15.lif_125	0.351	103.235	0	0
15d.1.30V15.lif_126	0.338	99.659	0	0
15d.1.30V15.lif_127	0.323	95.129	0	0
15d.1.30V15.lif_128	0.309	91.076	0	0
15d.1.30V15.lif_129	0.317	93.222	0	0
15d.1.30V15.lif_130	0.299	87.976	0	0
15d.1.30V15.lif_131	0.294	86.546	0	0
15d.1.30V15.lif_132	0.283	83.208	0	0
15d.1.30V15.lif_133	0.276	81.301	0	0
15d.1.30V15.lif_134	0.277	81.539	0	0
15d.1.30V15.lif_135	0.271	79.87	0	0
15d.1.30V15.lif_136	0.279	82.254	0	0
15d.1.30V15.lif_137	0.251	73.91	0	0
15d.1.30V15.lif_138	0.258	76.056	0	0
15d.1.30V15.lif_139	0.236	69.38	0	0
15d.1.30V15.lif_140	0.239	70.333	0	0
15d.1.30V15.lif_141	0.249	73.195	0	0
15d.1.30V15.lif_142	0.229	67.472	0	0
15d.1.30V15.lif_143	0.226	66.519	0	0
15d.1.30V15.lif_144	0.251	73.91	0	0
15d.1.30V15.lif_145	0.243	71.526	0	0
15d.1.30V15.lif_146	0.226	66.519	0	0
15d.1.30V15.lif_147	0.211	62.227	0	0
15d.1.30V15.lif_148	0.216	63.658	0	0
15d.1.30V15.lif_149	0.195	57.459	0	0
15d.1.30V15.lif_150	0.196	57.697	0	0
15d.1.30V15.lif_151	0.202	59.605	0	0
15d.1.30V15.lif_152	0.186	54.836	0	0
15d.1.30V15.lif_153	0.176	51.975	0	0
15d.1.30V15.lif_154	0.15	44.107	0	0
15d.1.30V15.lif_155	0.164	48.399	0	0
15d.1.30V15.lif_156	0.155	45.538	0	0
15d.1.30V15.lif_157	0.132	38.862	0	0
15d.1.30V15.lif_158	0.127	37.432	0	0
15d.1.30V15.lif_159	0.127	37.432	0	0
15d.1.30V15.lif_160	0.118	34.809	0	0
15d.1.30V15.lif_161	0.112	32.902	0	0
15d.1.30V15.lif_162	0.107	31.471	0	0
15d.1.30V15.lif_163	0.094	27.657	0	0
15d.1.30V15.lif_164	0.066	19.312	0	0
15d.1.30V15.lif_165	0.078	22.888	0	0
15d.1.30V15.lif_166	0.083	24.319	0	0
15d.1.30V15.lif_167	0.057	16.928	0	0
15d.1.30V15.lif_168	0.054	15.974	0	0
15d.1.30V15.lif_169	0.048	14.067	0	0
15d.1.30V15.lif_170	0.045	13.113	0	0
15d.1.30V15.lif_171	0.041	12.159	0	0
15d.1.30V15.lif_172	0.049	14.544	0	0
15d.1.30V15.lif_173	0.032	9.537	0	0
15d.1.30V15.lif_174	0.03	8.821	0	0
15d.1.30V15.lif_175	0.046	13.59	0	0
15d.1.30V15.lif_176	0.028	8.106	0	0
15d.1.30V15.lif_177	0.022	6.437	0	0
15d.1.30V15.lif_178	0.023	6.676	0	0
15d.1.30V15.lif_179	0.023	6.676	0	0
15d.1.30V15.lif_180	0.017	5.007	0	0
15d.1.30V15.lif_181	0.019	5.722	0	0
15d.1.30V15.lif_182	0.016	4.768	0	0
15d.1.30V15.lif_183	0.016	4.768	0	0
15d.1.30V15.lif_184	0.018	5.245	0	0
15d.1.30V15.lif_185	0.017	5.007	0	0
15d.1.30V15.lif_186	0.019	5.722	0	0
15d.1.30V15.lif_187	0.019	5.484	0	0
15d.1.30V15.lif_188	0.017	5.007	0	0
15d.1.30V15.lif_189	0.017	5.007	0	0
15d.1.30V15.lif_190	0.015	4.292	0	0
15d.1.30V15.lif_191	0.015	4.292	0	0
15d.1.30V15.lif_192	0.013	3.815	0	0
15d.2.5VI15.lif_1	0	0	0	0
15d.2.5VI15.lif_2	0	0	0	0
15d.2.5VI15.lif_3	0	0	0	0
15d.2.5VI15.lif_4	0	0	0	0
15d.2.5VI15.lif_5	0	0	0	0
15d.2.5VI15.lif_6	0.0009393	0.238	0	0
15d.2.5VI15.lif_7	0	0	0	0
15d.2.5VI15.lif_8	0	0	0	0
15d.2.5VI15.lif_9	0	0	0	0
15d.2.5VI15.lif_10	0.0009393	0.238	0	0
15d.2.5VI15.lif_11	0	0	0	0
15d.2.5VI15.lif_12	0.0009393	0.238	0	0
15d.2.5VI15.lif_13	0.0009393	0.238	0	0
15d.2.5VI15.lif_14	0.005	1.192	0	0
15d.2.5VI15.lif_15	0.003	0.715	0	0
15d.2.5VI15.lif_16	0.011	2.861	0	0
15d.2.5VI15.lif_17	0.017	4.292	0	0
15d.2.5VI15.lif_18	0.023	5.722	0	0
15d.2.5VI15.lif_19	0.025	6.437	0	0
15d.2.5VI15.lif_20	0.036	9.06	0	0
15d.2.5VI15.lif_21	0.04	10.252	0	0
15d.2.5VI15.lif_22	0.049	12.398	0	0
15d.2.5VI15.lif_23	0.054	13.828	0	0
15d.2.5VI15.lif_24	0.059	15.02	0	0
15d.2.5VI15.lif_25	0.074	18.835	0	0
15d.2.5VI15.lif_26	0.08	20.266	0	0
15d.2.5VI15.lif_27	0.102	25.988	0	0
15d.2.5VI15.lif_28	0.106	26.941	0	0
15d.2.5VI15.lif_29	0.123	31.233	0	0
15d.2.5VI15.lif_30	0.13	32.902	0	0
15d.2.5VI15.lif_31	0.148	37.67	0	0
15d.2.5VI15.lif_32	0.16	40.531	0	0
15d.2.5VI15.lif_33	0.178	45.061	0	0
15d.2.5VI15.lif_34	0.193	48.876	0	0
15d.2.5VI15.lif_35	0.222	56.267	0	0
15d.2.5VI15.lif_36	0.239	60.558	0	0
15d.2.5VI15.lif_37	0.252	63.896	0	0
15d.2.5VI15.lif_38	0.288	73.195	0	0
15d.2.5VI15.lif_39	0.324	82.254	0	0
15d.2.5VI15.lif_40	0.344	87.261	0	0
15d.2.5VI15.lif_41	0.386	97.99	0	0
15d.2.5VI15.lif_42	0.395	100.374	0	0
15d.2.5VI15.lif_43	0.441	111.818	0	0
15d.2.5VI15.lif_44	0.474	120.401	0	0
15d.2.5VI15.lif_45	0.507	128.746	0	0
15d.2.5VI15.lif_46	0.521	132.322	0	0
15d.2.5VI15.lif_47	0.565	143.528	0	0
15d.2.5VI15.lif_48	0.572	145.197	0	0
15d.2.5VI15.lif_49	0.607	154.018	0	0
15d.2.5VI15.lif_50	0.643	163.317	0	0
15d.2.5VI15.lif_51	0.643	163.317	0	0
15d.2.5VI15.lif_52	0.673	170.946	0	0
15d.2.5VI15.lif_53	0.703	178.337	0	0
15d.2.5VI15.lif_54	0.729	185.013	0	0
15d.2.5VI15.lif_55	0.768	195.026	0	0
15d.2.5VI15.lif_56	0.777	197.172	0	0
15d.2.5VI15.lif_57	0.799	202.894	0	0
15d.2.5VI15.lif_58	0.828	210.047	0	0
15d.2.5VI15.lif_59	0.833	211.477	0	0
15d.2.5VI15.lif_60	0.853	216.484	0	0
15d.2.5VI15.lif_61	0.876	222.445	0	0
15d.2.5VI15.lif_62	0.874	221.729	0	0
15d.2.5VI15.lif_63	0.908	230.551	0	0
15d.2.5VI15.lif_64	0.913	231.743	0	0
15d.2.5VI15.lif_65	0.93	236.034	0	0
15d.2.5VI15.lif_66	0.944	239.611	0	0
15d.2.5VI15.lif_67	0.944	239.611	0	0
15d.2.5VI15.lif_68	0.946	240.088	0	0
15d.2.5VI15.lif_69	0.983	249.386	0	0
15d.2.5VI15.lif_70	0.997	252.962	0	0
15d.2.5VI15.lif_71	1.019	258.684	0	0
15d.2.5VI15.lif_72	1.044	265.121	0	0
15d.2.5VI15.lif_73	1.051	266.79	0	0
15d.2.5VI15.lif_74	1.082	274.658	0	0
15d.2.5VI15.lif_75	1.104	280.142	0	0
15d.2.5VI15.lif_76	1.136	288.248	0	0
15d.2.5VI15.lif_77	1.14	289.44	0	0
15d.2.5VI15.lif_78	1.146	290.871	0	0
15d.2.5VI15.lif_79	1.196	303.507	0	0
15d.2.5VI15.lif_80	1.215	308.514	0	0
15d.2.5VI15.lif_81	1.249	317.097	0	0
15d.2.5VI15.lif_82	1.262	320.435	0	0
15d.2.5VI15.lif_83	1.314	333.548	0.001	0.477
15d.2.5VI15.lif_84	1.331	337.839	0	0
15d.2.5VI15.lif_85	1.372	348.33	0.003	0.954
15d.2.5VI15.lif_86	1.388	352.383	0.004	1.669
15d.2.5VI15.lif_87	1.429	362.635	0.006	2.384
15d.2.5VI15.lif_88	1.464	371.695	0.009	3.338
15d.2.5VI15.lif_89	1.49	378.132	0.013	5.007
15d.2.5VI15.lif_90	1.509	382.9	0.015	5.484
15d.2.5VI15.lif_91	1.558	395.536	0.021	7.629
15d.2.5VI15.lif_92	1.569	398.159	0.024	8.821
15d.2.5VI15.lif_93	1.657	420.57	0.025	9.298
15d.2.5VI15.lif_94	1.625	412.464	0.028	10.49
15d.2.5VI15.lif_95	1.644	417.233	0.033	12.398
15d.2.5VI15.lif_96	1.647	417.948	0.034	12.636
15d.2.5VI15.lif_97	1.683	427.246	0.035	13.113
15d.2.5VI15.lif_98	1.715	435.352	0.039	14.305
15d.2.5VI15.lif_99	1.713	434.875	0.04	15.02
15d.2.5VI15.lif_100	1.699	431.299	0.044	16.451
15d.2.5VI15.lif_101	1.744	442.743	0.045	16.689
15d.2.5VI15.lif_102	1.746	443.22	0.048	17.881
15d.2.5VI15.lif_103	1.744	442.743	0.046	17.166
15d.2.5VI15.lif_104	1.746	443.22	0.047	17.405
15d.2.5VI15.lif_105	1.752	444.651	0.049	18.358
15d.2.5VI15.lif_106	1.768	448.704	0.051	18.835
15d.2.5VI15.lif_107	1.773	450.134	0.051	18.835
15d.2.5VI15.lif_108	1.759	446.558	0.051	18.835
15d.2.5VI15.lif_109	1.757	446.081	0.051	18.835
15d.2.5VI15.lif_110	1.725	437.975	0.048	17.881
15d.2.5VI15.lif_111	1.732	439.644	0.049	18.358
15d.2.5VI15.lif_112	1.692	429.392	0.048	17.881
15d.2.5VI15.lif_113	1.717	435.829	0.051	19.073
15d.2.5VI15.lif_114	1.674	424.862	0.049	18.12
15d.2.5VI15.lif_115	1.68	426.531	0.049	18.12
15d.2.5VI15.lif_116	1.647	417.948	0.049	18.12
15d.2.5VI15.lif_117	1.641	416.517	0.049	18.358
15d.2.5VI15.lif_118	1.609	408.411	0.052	19.312
15d.2.5VI15.lif_119	1.622	411.749	0.047	17.405
15d.2.5VI15.lif_120	1.605	407.457	0.048	17.881
15d.2.5VI15.lif_121	1.627	412.941	0.051	18.835
15d.2.5VI15.lif_122	1.603	406.981	0.044	16.451
15d.2.5VI15.lif_123	1.594	404.596	0.048	17.643
15d.2.5VI15.lif_124	1.597	405.312	0.047	17.405
15d.2.5VI15.lif_125	1.549	393.152	0.044	16.212
15d.2.5VI15.lif_126	1.573	399.351	0.038	14.067
15d.2.5VI15.lif_127	1.546	392.437	0.035	12.875
15d.2.5VI15.lif_128	1.552	393.867	0.033	12.398
15d.2.5VI15.lif_129	1.535	389.576	0.033	12.159
15d.2.5VI15.lif_130	1.544	391.96	0.028	10.49
15d.2.5VI15.lif_131	1.514	384.331	0.034	12.636
15d.2.5VI15.lif_132	1.489	377.893	0.026	9.775
15d.2.5VI15.lif_133	1.502	381.231	0.028	10.252
15d.2.5VI15.lif_134	1.498	380.278	0.022	8.106
15d.2.5VI15.lif_135	1.479	375.509	0.017	6.437
15d.2.5VI15.lif_136	1.488	377.655	0.017	6.199
15d.2.5VI15.lif_137	1.454	369.072	0.013	5.007
15d.2.5VI15.lif_138	1.452	368.595	0.011	4.053
15d.2.5VI15.lif_139	1.426	361.919	0.009	3.338
15d.2.5VI15.lif_140	1.428	362.396	0.008	2.861
15d.2.5VI15.lif_141	1.423	361.204	0.006	2.146
15d.2.5VI15.lif_142	1.404	356.436	0.002	0.715
15d.2.5VI15.lif_143	1.387	352.144	0.004	1.669
15d.2.5VI15.lif_144	1.389	352.621	0	0
15d.2.5VI15.lif_145	1.389	352.621	0.0006423	0.238
15d.2.5VI15.lif_146	1.386	351.906	0	0
15d.2.5VI15.lif_147	1.369	347.614	0	0
15d.2.5VI15.lif_148	1.357	344.515	0	0
15d.2.5VI15.lif_149	1.376	349.283	0.003	0.954
15d.2.5VI15.lif_150	1.38	350.237	0	0
15d.2.5VI15.lif_151	1.326	336.647	0	0
15d.2.5VI15.lif_152	1.335	338.793	0	0
15d.2.5VI15.lif_153	1.312	333.071	0	0
15d.2.5VI15.lif_154	1.289	327.11	0	0
15d.2.5VI15.lif_155	1.268	321.865	0	0
15d.2.5VI15.lif_156	1.266	321.388	0	0
15d.2.5VI15.lif_157	1.257	319.004	0	0
15d.2.5VI15.lif_158	1.209	306.845	0	0
15d.2.5VI15.lif_159	1.209	306.845	0	0
15d.2.5VI15.lif_160	1.168	296.593	0	0
15d.2.5VI15.lif_161	1.144	290.394	0	0
15d.2.5VI15.lif_162	1.135	288.01	0	0
15d.2.5VI15.lif_163	1.125	285.625	0	0
15d.2.5VI15.lif_164	1.099	278.95	0	0
15d.2.5VI15.lif_165	1.08	274.181	0	0
15d.2.5VI15.lif_166	1.044	265.121	0	0
15d.2.5VI15.lif_167	1.06	268.936	0	0
15d.2.5VI15.lif_168	1.02	258.923	0	0
15d.2.5VI15.lif_169	0.98	248.671	0	0
15d.2.5VI15.lif_170	0.95	241.041	0	0
15d.2.5VI15.lif_171	0.93	236.034	0	0
15d.2.5VI15.lif_172	0.9	228.405	0	0
15d.2.5VI15.lif_173	0.88	223.398	0	0
15d.2.5VI15.lif_174	0.851	216.007	0	0
15d.2.5VI15.lif_175	0.843	214.1	0	0
15d.2.5VI15.lif_176	0.819	207.901	0	0
15d.2.5VI15.lif_177	0.807	204.802	0	0
15d.2.5VI15.lif_178	0.795	201.702	0	0
15d.2.5VI15.lif_179	0.756	191.927	0	0
15d.2.5VI15.lif_180	0.719	182.39	0	0
15d.2.5VI15.lif_181	0.706	179.291	0	0
15d.2.5VI15.lif_182	0.68	172.615	0	0
15d.2.5VI15.lif_183	0.676	171.661	0	0
15d.2.5VI15.lif_184	0.635	161.171	0	0
15d.2.5VI15.lif_185	0.632	160.456	0	0
15d.2.5VI15.lif_186	0.59	149.727	0	0
15d.2.5VI15.lif_187	0.577	146.389	0	0
15d.2.5VI15.lif_188	0.536	136.137	0	0
15d.2.5VI15.lif_189	0.543	137.806	0	0
15d.2.5VI15.lif_190	0.498	126.362	0	0
15d.2.5VI15.lif_191	0.486	123.262	0	0
15d.2.5VI15.lif_192	0.458	116.348	0	0
15d.2.5VI15.lif_193	0.456	115.633	0	0
15d.2.5VI15.lif_194	0.411	104.427	0	0
15d.2.5VI15.lif_195	0.376	95.367	0	0
15d.2.5VI15.lif_196	0.364	92.506	0	0
15d.2.5VI15.lif_197	0.337	85.592	0	0
15d.2.5VI15.lif_198	0.319	81.062	0	0
15d.2.5VI15.lif_199	0.301	76.294	0	0
15d.2.5VI15.lif_200	0.301	76.294	0	0
15d.2.5VI15.lif_201	0.25	63.419	0	0
15d.2.5VI15.lif_202	0.257	65.327	0	0
15d.2.5VI15.lif_203	0.25	63.419	0	0
15d.2.5VI15.lif_204	0.251	63.658	0	0
15d.2.5VI15.lif_205	0.239	60.558	0	0
15d.2.5VI15.lif_206	0.216	54.836	0	0
15d.2.5VI15.lif_207	0.232	58.889	0	0
15d.2.5VI15.lif_208	0.208	52.691	0	0
15d.2.5VI15.lif_209	0.212	53.883	0.0006423	0.238
15d.2.5VI15.lif_210	0.213	54.121	0.001	0.477
15d.2.5VI15.lif_211	0.225	57.22	0.002	0.715
15d.2.5VI15.lif_212	0.209	53.167	0.003	1.192
15d.2.5VI15.lif_213	0.222	56.267	0.003	1.192
15d.2.5VI15.lif_214	0.215	54.598	0.003	1.192
15d.2.5VI15.lif_215	0.227	57.697	0.004	1.431
15d.2.5VI15.lif_216	0.222	56.267	0.004	1.431
15d.2.5VI15.lif_217	0.24	61.035	0.004	1.431
15d.2.5VI15.lif_218	0.253	64.135	0.004	1.669
15d.2.5VI15.lif_219	0.248	62.943	0.004	1.669
15d.2.5VI15.lif_220	0.25	63.419	0.006	2.146
15d.2.5VI15.lif_221	0.255	64.85	0.006	2.146
15d.2.5VI15.lif_222	0.248	62.943	0.006	2.146
15d.2.5VI15.lif_223	0.271	68.903	0.006	2.146
15d.2.5VI15.lif_224	0.27	68.426	0.006	2.146
15d.2.5VI15.lif_225	0.285	72.241	0.008	2.861
15d.2.5VI15.lif_226	0.286	72.718	0.008	3.099
15d.2.5VI15.lif_227	0.294	74.625	0.009	3.338
15d.2.5VI15.lif_228	0.28	71.049	0.008	2.861
15d.2.26V15.lif_1	0.009	3.576	0	0
15d.2.26V15.lif_2	0.009	3.338	0	0
15d.2.26V15.lif_3	0.009	3.576	0	0
15d.2.26V15.lif_4	0.011	4.292	0	0
15d.2.26V15.lif_5	0.008	3.099	0	0
15d.2.26V15.lif_6	0.013	4.768	0	0
15d.2.26V15.lif_7	0.014	5.245	0	0
15d.2.26V15.lif_8	0.013	4.768	0	0
15d.2.26V15.lif_9	0.017	6.437	0	0
15d.2.26V15.lif_10	0.014	5.245	0	0
15d.2.26V15.lif_11	0.021	8.106	0	0
15d.2.26V15.lif_12	0.024	9.06	0	0
15d.2.26V15.lif_13	0.03	11.444	0	0
15d.2.26V15.lif_14	0.041	15.736	0	0
15d.2.26V15.lif_15	0.054	20.504	0	0
15d.2.26V15.lif_16	0.058	21.935	0	0
15d.2.26V15.lif_17	0.066	25.272	0	0
15d.2.26V15.lif_18	0.078	29.564	0	0
15d.2.26V15.lif_19	0.095	36.24	0	0
15d.2.26V15.lif_20	0.103	39.339	0	0
15d.2.26V15.lif_21	0.125	47.684	0	0
15d.2.26V15.lif_22	0.135	51.498	0	0
15d.2.26V15.lif_23	0.147	56.028	0	0
15d.2.26V15.lif_24	0.155	58.889	0	0
15d.2.26V15.lif_25	0.156	59.366	0	0
15d.2.26V15.lif_26	0.168	63.896	0	0
15d.2.26V15.lif_27	0.164	62.466	0	0
15d.2.26V15.lif_28	0.172	65.565	0	0
15d.2.26V15.lif_29	0.178	67.949	0	0
15d.2.26V15.lif_30	0.166	63.181	0	0
15d.2.26V15.lif_31	0.172	65.565	0	0
15d.2.26V15.lif_32	0.17	64.611	0	0
15d.2.26V15.lif_33	0.161	61.274	0	0
15d.2.26V15.lif_34	0.153	58.413	0	0
15d.2.26V15.lif_35	0.149	56.744	0	0
15d.2.26V15.lif_36	0.144	54.836	0	0
15d.2.26V15.lif_37	0.139	52.929	0	0
15d.2.26V15.lif_38	0.135	51.498	0	0
15d.2.26V15.lif_39	0.13	49.591	0	0
15d.2.26V15.lif_40	0.128	48.637	0	0
15d.2.26V15.lif_41	0.113	43.154	0	0
15d.2.26V15.lif_42	0.111	42.2	0	0
15d.2.26V15.lif_43	0.099	37.909	0	0
15d.2.26V15.lif_44	0.094	35.763	0	0
15d.2.26V15.lif_45	0.097	36.955	0	0
15d.2.26V15.lif_46	0.093	35.524	0	0
15d.2.26V15.lif_47	0.096	36.716	0	0
15d.2.26V15.lif_48	0.099	37.67	0	0
15d.2.26V15.lif_49	0.099	37.67	0	0
15d.2.26V15.lif_50	0.106	40.293	0	0
15d.2.26V15.lif_51	0.099	37.909	0	0
15d.2.26V15.lif_52	0.111	42.439	0	0
15d.2.26V15.lif_53	0.109	41.485	0	0
15d.2.26V15.lif_54	0.11	41.723	0	0
15d.2.26V15.lif_55	0.108	41.246	0	0
15d.2.26V15.lif_56	0.11	41.962	0	0
15d.2.26V15.lif_57	0.108	41.246	0	0
15d.2.26V15.lif_58	0.105	39.816	0	0
15d.2.26V15.lif_59	0.099	37.909	0	0
15d.2.26V15.lif_60	0.091	34.571	0	0
15d.2.26V15.lif_61	0.089	33.855	0	0
15d.2.26V15.lif_62	0.081	30.994	0	0
15d.2.26V15.lif_63	0.071	27.18	0	0
15d.2.26V15.lif_64	0.069	26.464	0	0
15d.2.26V15.lif_65	0.066	25.272	0	0
15d.2.26V15.lif_66	0.05	19.073	0	0
15d.2.26V15.lif_67	0.053	20.027	0	0
15d.2.26V15.lif_68	0.046	17.405	0	0
15d.2.26V15.lif_69	0.039	15.02	0	0
15d.2.26V15.lif_70	0.031	11.921	0	0
15d.2.26V15.lif_71	0.023	8.583	0	0
15d.2.26V15.lif_72	0.02	7.629	0	0
15d.2.26V15.lif_73	0.019	7.153	0	0
15d.2.26V15.lif_74	0.014	5.245	0	0
15d.2.26V15.lif_75	0.01	3.815	0	0
15d.2.26V15.lif_76	0.011	4.053	0	0
15d.2.26V15.lif_77	0.009	3.338	0	0
15d.2.26V15.lif_78	0.007	2.623	0	0
15d.2.26V15.lif_79	0.009	3.338	0	0
15d.2.26V15.lif_80	0.009	3.338	0	0
15d.2.26V15.lif_81	0.006	2.146	0	0
15d.2.26V15.lif_82	0.008	2.861	0	0
15d.2.26V15.lif_83	0.005	1.907	0	0
15d.2.26V15.lif_84	0.005	1.907	0	0
15d.2.26V15.lif_85	0.004	1.669	0	0
15d.2.26V15.lif_86	0.004	1.431	0	0
15d.2.29V15.lif_1	0	0	0	0
15d.2.29V15.lif_2	0.0005245	0.238	0	0
15d.2.29V15.lif_3	0	0	0	0
15d.2.29V15.lif_4	0	0	0	0
15d.2.29V15.lif_5	0	0	0	0
15d.2.29V15.lif_6	0.002	0.715	0	0
15d.2.29V15.lif_7	0.002	0.954	0	0
15d.2.29V15.lif_8	0.001	0.477	0	0
15d.2.29V15.lif_9	0.002	0.954	0	0
15d.2.29V15.lif_10	0.006	2.861	0	0
15d.2.29V15.lif_11	0.008	3.815	0	0
15d.2.29V15.lif_12	0.009	4.053	0	0
15d.2.29V15.lif_13	0.012	5.245	0	0
15d.2.29V15.lif_14	0.015	6.914	0	0
15d.2.29V15.lif_15	0.026	11.683	0	0
15d.2.29V15.lif_16	0.024	10.967	0	0
15d.2.29V15.lif_17	0.03	13.59	0	0
15d.2.29V15.lif_18	0.033	14.782	0.001	0.238
15d.2.29V15.lif_19	0.046	20.981	0	0
15d.2.29V15.lif_20	0.05	22.888	0.001	0.238
15d.2.29V15.lif_21	0.057	25.988	0.001	0.238
15d.2.29V15.lif_22	0.071	32.425	0.001	0.238
15d.2.29V15.lif_23	0.083	37.67	0.001	0.238
15d.2.29V15.lif_24	0.097	43.869	0	0
15d.2.29V15.lif_25	0.106	48.399	0.001	0.238
15d.2.29V15.lif_26	0.115	52.452	0	0
15d.2.29V15.lif_27	0.134	60.797	0.001	0.238
15d.2.29V15.lif_28	0.138	62.943	0	0
15d.2.29V15.lif_29	0.159	72.479	0	0
15d.2.29V15.lif_30	0.168	76.294	0	0
15d.2.29V15.lif_31	0.187	84.877	0	0
15d.2.29V15.lif_32	0.21	95.606	0	0
15d.2.29V15.lif_33	0.222	101.089	0	0
15d.2.29V15.lif_34	0.243	110.626	0	0
15d.2.29V15.lif_35	0.266	121.117	0	0
15d.2.29V15.lif_36	0.283	128.746	0	0
15d.2.29V15.lif_37	0.306	139.236	0	0
15d.2.29V15.lif_38	0.307	139.713	0	0
15d.2.29V15.lif_39	0.331	150.442	0	0
15d.2.29V15.lif_40	0.373	169.516	0	0
15d.2.29V15.lif_41	0.398	180.721	0	0
15d.2.29V15.lif_42	0.412	187.397	0	0
15d.2.29V15.lif_43	0.445	202.179	0	0
15d.2.29V15.lif_44	0.489	222.206	0	0
15d.2.29V15.lif_45	0.528	240.088	0	0
15d.2.29V15.lif_46	0.542	246.525	0	0
15d.2.29V15.lif_47	0.59	267.982	0	0
15d.2.29V15.lif_48	0.611	277.758	0	0
15d.2.29V15.lif_49	0.642	291.586	0	0
15d.2.29V15.lif_50	0.662	301.123	0	0
15d.2.29V15.lif_51	0.737	335.217	0	0
15d.2.29V15.lif_52	0.774	351.906	0	0
15d.2.29V15.lif_53	0.794	360.966	0	0
15d.2.29V15.lif_54	0.838	380.993	0	0
15d.2.29V15.lif_55	0.871	395.775	0	0
15d.2.29V15.lif_56	0.888	403.643	0	0
15d.2.29V15.lif_57	0.942	428.2	0	0
15d.2.29V15.lif_58	0.954	433.445	0	0
15d.2.29V15.lif_59	1.004	456.333	0	0
15d.2.29V15.lif_60	1.043	473.976	0	0
15d.2.29V15.lif_61	1.044	474.691	0	0
15d.2.29V15.lif_62	1.061	482.321	0	0
15d.2.29V15.lif_63	1.08	490.904	0	0
15d.2.29V15.lif_64	1.085	493.288	0	0
15d.2.29V15.lif_65	1.145	520.229	0	0
15d.2.29V15.lif_66	1.15	522.614	0	0
15d.2.29V15.lif_67	1.19	540.733	0	0
15d.2.29V15.lif_68	1.204	547.409	0	0
15d.2.29V15.lif_69	1.243	564.814	0	0
15d.2.29V15.lif_70	1.226	557.184	0	0
15d.2.29V15.lif_71	1.218	553.846	0	0
15d.2.29V15.lif_72	1.209	549.555	0	0
15d.2.29V15.lif_73	1.221	554.8	0	0
15d.2.29V15.lif_74	1.227	557.661	0	0
15d.2.29V15.lif_75	1.22	554.562	0	0
15d.2.29V15.lif_76	1.214	551.939	0	0
15d.2.29V15.lif_77	1.159	526.905	0	0
15d.2.29V15.lif_78	1.177	534.773	0	0
15d.2.29V15.lif_79	1.161	527.859	0	0
15d.2.29V15.lif_80	1.157	525.713	0	0
15d.2.29V15.lif_81	1.099	499.725	0	0
15d.2.29V15.lif_82	1.091	495.672	0	0
15d.2.29V15.lif_83	1.069	485.897	0	0
15d.2.29V15.lif_84	1.032	468.969	0	0
15d.2.29V15.lif_85	1.006	457.287	0	0
15d.2.29V15.lif_86	0.964	437.975	0	0
15d.2.29V15.lif_87	0.933	424.147	0	0
15d.2.29V15.lif_88	0.881	400.543	0	0
15d.2.29V15.lif_89	0.88	400.066	0	0
15d.2.29V15.lif_90	0.843	383.139	0	0
15d.2.29V15.lif_91	0.798	362.635	0	0
15d.2.29V15.lif_92	0.78	354.528	0	0
15d.2.29V15.lif_93	0.739	335.932	0	0
15d.2.29V15.lif_94	0.728	330.925	0	0
15d.2.29V15.lif_95	0.68	309.229	0	0
15d.2.29V15.lif_96	0.632	287.294	0	0
15d.2.29V15.lif_97	0.631	286.818	0	0
15d.2.29V15.lif_98	0.574	260.83	0	0
15d.2.29V15.lif_99	0.549	249.386	0	0
15d.2.29V15.lif_100	0.515	233.889	0	0
15d.2.29V15.lif_101	0.478	217.438	0	0
15d.2.29V15.lif_102	0.444	201.702	0	0
15d.2.29V15.lif_103	0.41	186.443	0	0
15d.2.29V15.lif_104	0.408	185.49	0	0
15d.2.29V15.lif_105	0.375	170.231	0	0
15d.2.29V15.lif_106	0.358	162.84	0	0
15d.2.29V15.lif_107	0.332	150.681	0	0
15d.2.29V15.lif_108	0.322	146.389	0	0
15d.2.29V15.lif_109	0.298	135.422	0	0
15d.2.29V15.lif_110	0.282	128.031	0	0
15d.2.29V15.lif_111	0.259	117.779	0	0
15d.2.29V15.lif_112	0.265	120.401	0	0
15d.2.29V15.lif_113	0.253	114.918	0	0
15d.2.29V15.lif_114	0.238	108.242	0	0
15d.2.29V15.lif_115	0.239	108.48	0	0
15d.2.29V15.lif_116	0.229	104.189	0	0
15d.2.29V15.lif_117	0.216	97.99	0	0
15d.2.29V15.lif_118	0.213	97.036	0	0
15d.2.29V15.lif_119	0.189	85.831	0	0
15d.2.29V15.lif_120	0.186	84.4	0	0
15d.2.29V15.lif_121	0.189	85.831	0	0
15d.2.29V15.lif_122	0.167	76.056	0	0
15d.2.29V15.lif_123	0.158	72.002	0	0
15d.2.29V15.lif_124	0.144	65.565	0	0
15d.2.29V15.lif_125	0.142	64.373	0	0
15d.2.29V15.lif_126	0.14	63.419	0	0
15d.2.29V15.lif_127	0.131	59.366	0	0
15d.2.29V15.lif_128	0.116	52.929	0	0
15d.2.29V15.lif_129	0.109	49.353	0	0
15d.2.29V15.lif_130	0.09	41.008	0	0
15d.2.29V15.lif_131	0.089	40.531	0	0
15d.2.29V15.lif_132	0.08	36.478	0	0
15d.2.29V15.lif_133	0.068	30.994	0	0
15d.2.29V15.lif_134	0.065	29.564	0	0
15d.2.29V15.lif_135	0.057	25.988	0	0
15d.2.29V15.lif_136	0.049	22.173	0	0
15d.2.29V15.lif_137	0.048	21.696	0	0
15d.2.29V15.lif_138	0.033	15.02	0	0
15d.2.29V15.lif_139	0.035	15.736	0	0
15d.2.29V15.lif_140	0.036	16.212	0	0
15d.2.29V15.lif_141	0.025	11.206	0	0
15d.2.29V15.lif_142	0.023	10.252	0	0
15d.2.29V15.lif_143	0.019	8.821	0	0
15d.2.29V15.lif_144	0.022	9.775	0	0
15d.2.29V15.lif_145	0.016	7.391	0	0
15d.2.29V15.lif_146	0.013	5.96	0	0
15d.2.29V15.lif_147	0.01	4.768	0	0
15d.2.29V15.lif_148	0.009	4.053	0	0
15d.2.29V15.lif_149	0.006	2.623	0	0
15d.2.29V15.lif_150	0.005	2.146	0	0
15d.2.29V15.lif_151	0.002	0.954	0	0
15d.2.29V15.lif_152	0.002	0.715	0	0
15d.2.29V15.lif_153	0.004	1.907	0	0
15d.2.29V15.lif_154	0.003	1.431	0	0
15d.2.29V15.lif_155	0.001	0.477	0	0
15d.2.29V15.lif_156	0.002	0.954	0	0
15d.2.29V15.lif_157	0.0005245	0.238	0	0
15d.2.29V15.lif_158	0	0	0	0
15d.2.29V15.lif_159	0.0005245	0.238	0	0
15d.2.29V15.lif_160	0	0	0	0
15d.2.29V15.lif_161	0	0	0	0
15d.2.29V15.lif_162	0	0	0	0
15d.2.29V15.lif_163	0	0	0	0
15d.2.29V15.lif_164	0	0	0	0
15d.2.29V15.lif_165	0	0	0	0
15d.2.29V15.lif_166	0	0	0	0
15d.2.30V15.lif_1	0	0	0	0
15d.2.30V15.lif_2	0	0	0	0
15d.2.30V15.lif_3	0.0006525	0.238	0	0
15d.2.30V15.lif_4	0.0006525	0.238	0	0
15d.2.30V15.lif_5	0	0	0	0
15d.2.30V15.lif_6	0.001	0.477	0	0
15d.2.30V15.lif_7	0.003	1.192	0	0
15d.2.30V15.lif_8	0.003	0.954	0	0
15d.2.30V15.lif_9	0.003	1.192	0	0
15d.2.30V15.lif_10	0.003	1.192	0	0
15d.2.30V15.lif_11	0.003	1.192	0	0
15d.2.30V15.lif_12	0.004	1.431	0	0
15d.2.30V15.lif_13	0.005	1.907	0	0
15d.2.30V15.lif_14	0.005	1.669	0	0
15d.2.30V15.lif_15	0.008	3.099	0.0009184	0.238
15d.2.30V15.lif_16	0.007	2.384	0	0
15d.2.30V15.lif_17	0.011	4.053	0	0
15d.2.30V15.lif_18	0.01	3.576	0	0
15d.2.30V15.lif_19	0.007	2.384	0	0
15d.2.30V15.lif_20	0.009	3.338	0	0
15d.2.30V15.lif_21	0.009	3.338	0	0
15d.2.30V15.lif_22	0.009	3.338	0	0
15d.2.30V15.lif_23	0.019	6.914	0	0
15d.2.30V15.lif_24	0.021	7.629	0	0
15d.2.30V15.lif_25	0.021	7.629	0	0
15d.2.30V15.lif_26	0.02	7.391	0	0
15d.2.30V15.lif_27	0.02	7.153	0	0
15d.2.30V15.lif_28	0.024	8.821	0	0
15d.2.30V15.lif_29	0.029	10.729	0	0
15d.2.30V15.lif_30	0.032	11.683	0	0
15d.2.30V15.lif_31	0.042	15.497	0	0
15d.2.30V15.lif_32	0.043	15.736	0	0
15d.2.30V15.lif_33	0.057	20.981	0	0
15d.2.30V15.lif_34	0.055	20.027	0	0
15d.2.30V15.lif_35	0.059	21.458	0	0
15d.2.30V15.lif_36	0.061	22.173	0	0
15d.2.30V15.lif_37	0.065	23.842	0	0
15d.2.30V15.lif_38	0.083	30.279	0	0
15d.2.30V15.lif_39	0.085	31.233	0	0
15d.2.30V15.lif_40	0.093	34.094	0	0
15d.2.30V15.lif_41	0.1	36.478	0	0
15d.2.30V15.lif_42	0.099	36.24	0	0
15d.2.30V15.lif_43	0.122	44.584	0	0
15d.2.30V15.lif_44	0.121	44.346	0	0
15d.2.30V15.lif_45	0.131	47.684	0	0
15d.2.30V15.lif_46	0.138	50.545	0	0
15d.2.30V15.lif_47	0.138	50.545	0	0
15d.2.30V15.lif_48	0.159	58.174	0	0
15d.2.30V15.lif_49	0.155	56.744	0	0
15d.2.30V15.lif_50	0.172	62.943	0	0
15d.2.30V15.lif_51	0.17	62.227	0	0
15d.2.30V15.lif_52	0.183	66.996	0	0
15d.2.30V15.lif_53	0.178	65.088	0	0
15d.2.30V15.lif_54	0.189	69.141	0	0
15d.2.30V15.lif_55	0.193	70.572	0	0
15d.2.30V15.lif_56	0.201	73.433	0	0
15d.2.30V15.lif_57	0.21	76.771	0	0
15d.2.30V15.lif_58	0.217	79.155	0	0
15d.2.30V15.lif_59	0.225	82.254	0	0
15d.2.30V15.lif_60	0.224	81.778	0	0
15d.2.30V15.lif_61	0.239	87.5	0	0
15d.2.30V15.lif_62	0.248	90.599	0	0
15d.2.30V15.lif_63	0.236	86.308	0	0
15d.2.30V15.lif_64	0.241	87.976	0	0
15d.2.30V15.lif_65	0.246	89.884	0	0
15d.2.30V15.lif_66	0.257	93.937	0	0
15d.2.30V15.lif_67	0.246	89.884	0	0
15d.2.30V15.lif_68	0.259	94.652	0	0
15d.2.30V15.lif_69	0.261	95.367	0	0
15d.2.30V15.lif_70	0.261	95.367	0	0
15d.2.30V15.lif_71	0.262	95.606	0	0
15d.2.30V15.lif_72	0.247	90.361	0	0
15d.2.30V15.lif_73	0.27	98.705	0	0
15d.2.30V15.lif_74	0.26	95.129	0	0
15d.2.30V15.lif_75	0.257	93.937	0	0
15d.2.30V15.lif_76	0.245	89.407	0	0
15d.2.30V15.lif_77	0.244	89.169	0	0
15d.2.30V15.lif_78	0.242	88.453	0	0
15d.2.30V15.lif_79	0.242	88.453	0	0
15d.2.30V15.lif_80	0.241	88.215	0	0
15d.2.30V15.lif_81	0.236	86.069	0	0
15d.2.30V15.lif_82	0.226	82.493	0	0
15d.2.30V15.lif_83	0.221	80.585	0	0
15d.2.30V15.lif_84	0.223	81.539	0	0
15d.2.30V15.lif_85	0.22	80.347	0	0
15d.2.30V15.lif_86	0.224	82.016	0	0
15d.2.30V15.lif_87	0.228	83.447	0	0
15d.2.30V15.lif_88	0.232	84.639	0	0
15d.2.30V15.lif_89	0.233	85.115	0	0
15d.2.30V15.lif_90	0.223	81.301	0	0
15d.2.30V15.lif_91	0.222	81.062	0	0
15d.2.30V15.lif_92	0.219	79.87	0	0
15d.2.30V15.lif_93	0.24	87.738	0	0
15d.2.30V15.lif_94	0.235	85.831	0	0
15d.2.30V15.lif_95	0.236	86.069	0	0
15d.2.30V15.lif_96	0.24	87.738	0	0
15d.2.30V15.lif_97	0.248	90.599	0	0
15d.2.30V15.lif_98	0.261	95.367	0	0
15d.2.30V15.lif_99	0.279	101.805	0	0
15d.2.30V15.lif_100	0.256	93.699	0	0
15d.2.30V15.lif_101	0.275	100.613	0	0
15d.2.30V15.lif_102	0.275	100.374	0	0
15d.2.30V15.lif_103	0.281	102.758	0	0
15d.2.30V15.lif_104	0.269	98.228	0	0
15d.2.30V15.lif_105	0.292	106.812	0	0
15d.2.30V15.lif_106	0.297	108.48	0	0
15d.2.30V15.lif_107	0.299	109.196	0	0
15d.2.30V15.lif_108	0.317	115.871	0	0
15d.2.30V15.lif_109	0.301	110.149	0	0
15d.2.30V15.lif_110	0.328	119.925	0	0
15d.2.30V15.lif_111	0.327	119.448	0	0
15d.2.30V15.lif_112	0.325	118.732	0	0
15d.2.30V15.lif_113	0.338	123.501	0	0
15d.2.30V15.lif_114	0.346	126.362	0	0
15d.2.30V15.lif_115	0.347	126.839	0	0
15d.2.30V15.lif_116	0.334	122.07	0	0
15d.2.30V15.lif_117	0.341	124.454	0	0
15d.2.30V15.lif_118	0.338	123.501	0	0
15d.2.30V15.lif_119	0.354	129.223	0	0
15d.2.30V15.lif_120	0.352	128.746	0	0
15d.2.30V15.lif_121	0.335	122.547	0	0
15d.2.30V15.lif_122	0.348	127.077	0	0
15d.2.30V15.lif_123	0.357	130.415	0	0
15d.2.30V15.lif_124	0.339	123.739	0	0
15d.2.30V15.lif_125	0.329	120.163	0	0
15d.2.30V15.lif_126	0.337	123.262	0	0
15d.2.30V15.lif_127	0.339	123.978	0	0
15d.2.30V15.lif_128	0.308	112.534	0	0
15d.2.30V15.lif_129	0.321	117.302	0	0
15d.2.30V15.lif_130	0.299	109.196	0	0
15d.2.30V15.lif_131	0.301	110.149	0	0
15d.2.30V15.lif_132	0.266	97.036	0	0
15d.2.30V15.lif_133	0.253	92.268	0	0
15d.2.30V15.lif_134	0.251	91.791	0	0
15d.2.30V15.lif_135	0.228	83.447	0	0
15d.2.30V15.lif_136	0.225	82.254	0	0
15d.2.30V15.lif_137	0.212	77.486	0	0
15d.2.30V15.lif_138	0.183	66.757	0	0
15d.2.30V15.lif_139	0.184	67.234	0	0
15d.2.30V15.lif_140	0.173	63.181	0	0
15d.2.30V15.lif_141	0.152	55.552	0	0
15d.2.30V15.lif_142	0.14	51.26	0	0
15d.2.30V15.lif_143	0.127	46.253	0	0
15d.2.30V15.lif_144	0.111	40.531	0	0
15d.2.30V15.lif_145	0.104	37.909	0	0
15d.2.30V15.lif_146	0.095	34.571	0	0
15d.2.30V15.lif_147	0.074	26.941	0	0
15d.2.30V15.lif_148	0.072	26.226	0	0
15d.2.30V15.lif_149	0.066	24.08	0	0
15d.2.30V15.lif_150	0.062	22.65	0	0
15d.2.30V15.lif_151	0.057	20.981	0	0
15d.2.30V15.lif_152	0.044	15.974	0	0
15d.2.30V15.lif_153	0.046	16.689	0	0
15d.2.30V15.lif_154	0.038	13.828	0	0
15d.2.30V15.lif_155	0.027	9.775	0	0
15d.2.30V15.lif_156	0.02	7.391	0	0
15d.2.30V15.lif_157	0.014	5.007	0	0
15d.2.30V15.lif_158	0.012	4.292	0	0
15d.2.30V15.lif_159	0.01	3.576	0	0
15d.2.XXV15.lif_1	0.002	0.715	0	0
15d.2.XXV15.lif_2	0	0	0	0
15d.2.XXV15.lif_3	0	0	0	0
15d.2.XXV15.lif_4	0.002	0.715	0	0
15d.2.XXV15.lif_5	0.003	1.192	0	0
15d.2.XXV15.lif_6	0.004	1.669	0	0
15d.2.XXV15.lif_7	0.004	1.907	0	0
15d.2.XXV15.lif_8	0.005	2.146	0	0
15d.2.XXV15.lif_9	0.005	2.384	0	0
15d.2.XXV15.lif_10	0.006	2.623	0	0
15d.2.XXV15.lif_11	0.007	3.099	0	0
15d.2.XXV15.lif_12	0.009	3.815	0	0
15d.2.XXV15.lif_13	0.009	4.053	0	0
15d.2.XXV15.lif_14	0.013	5.722	0	0
15d.2.XXV15.lif_15	0.013	5.722	0	0
15d.2.XXV15.lif_16	0.015	6.437	0	0
15d.2.XXV15.lif_17	0.014	6.199	0	0
15d.2.XXV15.lif_18	0.016	6.914	0	0
15d.2.XXV15.lif_19	0.016	7.153	0	0
15d.2.XXV15.lif_20	0.02	8.821	0	0
15d.2.XXV15.lif_21	0.021	9.06	0	0
15d.2.XXV15.lif_22	0.022	9.775	0	0
15d.2.XXV15.lif_23	0.023	10.014	0	0
15d.2.XXV15.lif_24	0.025	11.206	0	0
15d.2.XXV15.lif_25	0.027	11.683	0	0
15d.2.XXV15.lif_26	0.027	11.921	0	0
15d.2.XXV15.lif_27	0.025	11.206	0	0
15d.2.XXV15.lif_28	0.031	13.828	0	0
15d.2.XXV15.lif_29	0.03	13.113	0	0
15d.2.XXV15.lif_30	0.03	13.113	0	0
15d.2.XXV15.lif_31	0.03	13.113	0	0
15d.2.XXV15.lif_32	0.034	14.782	0	0
15d.2.XXV15.lif_33	0.035	15.259	0	0
15d.2.XXV15.lif_34	0.032	14.067	0	0
15d.2.XXV15.lif_35	0.038	16.928	0	0
15d.2.XXV15.lif_36	0.034	15.02	0	0
15d.2.XXV15.lif_37	0.036	15.736	0	0
15d.2.XXV15.lif_38	0.036	15.736	0	0
15d.2.XXV15.lif_39	0.036	15.736	0	0
15d.2.XXV15.lif_40	0.035	15.259	0	0
15d.2.XXV15.lif_41	0.036	15.736	0	0
15d.2.XXV15.lif_42	0.036	15.974	0	0
15d.2.XXV15.lif_43	0.032	14.305	0	0
15d.2.XXV15.lif_44	0.038	16.689	0	0
15d.2.XXV15.lif_45	0.036	15.736	0	0
15d.2.XXV15.lif_46	0.04	17.405	0	0
15d.2.XXV15.lif_47	0.04	17.643	0	0
15d.2.XXV15.lif_48	0.037	16.212	0	0
15d.2.XXV15.lif_49	0.038	16.928	0	0
15d.2.XXV15.lif_50	0.045	20.027	0	0
15d.2.XXV15.lif_51	0.043	19.073	0	0
15d.2.XXV15.lif_52	0.047	20.742	0	0
15d.2.XXV15.lif_53	0.043	18.835	0	0
15d.2.XXV15.lif_54	0.044	19.312	0	0
15d.2.XXV15.lif_55	0.048	20.981	0	0
15d.2.XXV15.lif_56	0.049	21.458	0	0
15d.2.XXV15.lif_57	0.045	19.789	0	0
15d.2.XXV15.lif_58	0.048	21.219	0	0
15d.2.XXV15.lif_59	0.054	23.603	0	0
15d.2.XXV15.lif_60	0.053	23.365	0	0
15d.2.XXV15.lif_61	0.058	25.511	0	0
15d.2.XXV15.lif_62	0.062	27.18	0	0
15d.2.XXV15.lif_63	0.064	28.133	0	0
15d.2.XXV15.lif_64	0.059	25.988	0	0
15d.2.XXV15.lif_65	0.062	27.418	0	0
15d.2.XXV15.lif_66	0.063	27.657	0	0
15d.2.XXV15.lif_67	0.06	26.464	0	0
15d.2.XXV15.lif_68	0.073	31.948	0	0
15d.2.XXV15.lif_69	0.064	28.372	0	0
15d.2.XXV15.lif_70	0.078	34.332	0	0
15d.2.XXV15.lif_71	0.084	36.955	0	0
15d.2.XXV15.lif_72	0.08	35.048	0	0
15d.2.XXV15.lif_73	0.098	43.392	0	0
15d.2.XXV15.lif_74	0.101	44.584	0	0
15d.2.XXV15.lif_75	0.1	44.107	0	0
15d.2.XXV15.lif_76	0.104	46.015	0	0
15d.2.XXV15.lif_77	0.112	49.353	0	0
15d.2.XXV15.lif_78	0.115	50.783	0	0
15d.2.XXV15.lif_79	0.127	56.028	0	0
15d.2.XXV15.lif_80	0.132	57.936	0	0
15d.2.XXV15.lif_81	0.147	64.611	0	0
15d.2.XXV15.lif_82	0.163	72.002	0	0
15d.2.XXV15.lif_83	0.15	66.042	0	0
15d.2.XXV15.lif_84	0.172	75.579	0	0
15d.2.XXV15.lif_85	0.18	79.393	0	0
15d.2.XXV15.lif_86	0.186	81.778	0	0
15d.2.XXV15.lif_87	0.204	89.884	0	0
15d.2.XXV15.lif_88	0.208	91.791	0	0
15d.2.XXV15.lif_89	0.232	102.282	0	0
15d.2.XXV15.lif_90	0.236	104.189	0	0
15d.2.XXV15.lif_91	0.258	113.726	0	0
15d.2.XXV15.lif_92	0.262	115.395	0	0
15d.2.XXV15.lif_93	0.287	126.362	0	0
15d.2.XXV15.lif_94	0.316	138.998	0	0
15d.2.XXV15.lif_95	0.306	134.945	0	0
15d.2.XXV15.lif_96	0.328	144.482	0	0
15d.2.XXV15.lif_97	0.354	156.164	0	0
15d.2.XXV15.lif_98	0.343	150.919	0	0
15d.2.XXV15.lif_99	0.392	172.853	0	0
15d.2.XXV15.lif_100	0.409	180.006	0	0
15d.2.XXV15.lif_101	0.432	190.496	0	0
15d.2.XXV15.lif_102	0.452	199.318	0	0
15d.2.XXV15.lif_103	0.49	215.769	0	0
15d.2.XXV15.lif_104	0.489	215.292	0	0
15d.2.XXV15.lif_105	0.52	228.882	0	0
15d.2.XXV15.lif_106	0.526	231.743	0	0
15d.2.XXV15.lif_107	0.546	240.326	0	0
15d.2.XXV15.lif_108	0.588	259.161	0	0
15d.2.XXV15.lif_109	0.597	263.214	0	0
15d.2.XXV15.lif_110	0.618	272.274	0	0
15d.2.XXV15.lif_111	0.645	283.957	0	0
15d.2.XXV15.lif_112	0.683	300.884	0	0
15d.2.XXV15.lif_113	0.709	312.328	0	0
15d.2.XXV15.lif_114	0.738	325.203	0	0
15d.2.XXV15.lif_115	0.757	333.309	0	0
15d.2.XXV15.lif_116	0.793	349.283	0	0
15d.2.XXV15.lif_117	0.803	353.575	0	0
15d.2.XXV15.lif_118	0.862	379.562	0	0
15d.2.XXV15.lif_119	0.883	389.099	0	0
15d.2.XXV15.lif_120	0.918	404.596	0	0
15d.2.XXV15.lif_121	0.94	414.133	0	0
15d.2.XXV15.lif_122	0.99	436.306	0	0
15d.2.XXV15.lif_123	1.01	445.127	0	0
15d.2.XXV15.lif_124	1.053	463.963	0	0
15d.2.XXV15.lif_125	1.103	486.135	0	0
15d.2.XXV15.lif_126	1.144	503.778	0	0
15d.2.XXV15.lif_127	1.176	518.084	0	0
15d.2.XXV15.lif_128	1.224	539.303	0	0
15d.2.XXV15.lif_129	1.271	559.807	0	0
15d.2.XXV15.lif_130	1.297	571.251	0	0
15d.2.XXV15.lif_131	1.343	591.516	0	0
15d.2.XXV15.lif_132	1.39	612.497	0	0
15d.2.XXV15.lif_133	1.423	626.802	0	0
15d.2.XXV15.lif_134	1.474	649.214	0	0
15d.2.XXV15.lif_135	1.496	659.227	0	0
15d.2.XXV15.lif_136	1.538	677.347	0	0
15d.2.XXV15.lif_137	1.573	693.083	0	0
15d.2.XXV15.lif_138	1.62	713.825	0	0
15d.2.XXV15.lif_139	1.663	732.422	0	0
15d.2.XXV15.lif_140	1.682	741.005	0	0
15d.2.XXV15.lif_141	1.745	768.661	0	0
15d.2.XXV15.lif_142	1.759	775.099	0	0
15d.2.XXV15.lif_143	1.81	797.272	0	0
15d.2.XXV15.lif_144	1.847	813.484	0	0
15d.2.XXV15.lif_145	1.88	828.028	0	0
15d.2.XXV15.lif_146	1.92	845.671	0	0
15d.2.XXV15.lif_147	1.952	859.737	0	0
15d.2.XXV15.lif_148	1.98	872.374	0	0
15d.2.XXV15.lif_149	2.001	881.433	0	0
15d.2.XXV15.lif_150	2.038	897.884	0	0
15d.2.XXV15.lif_151	2.065	909.567	0	0
15d.2.XXV15.lif_152	2.062	908.375	0	0
15d.2.XXV15.lif_153	2.106	927.925	0	0
15d.2.XXV15.lif_154	2.115	931.978	0	0
15d.2.XXV15.lif_155	2.148	946.283	0	0
15d.2.XXV15.lif_156	2.175	958.204	0	0
15d.2.XXV15.lif_157	2.203	970.364	0	0
15d.2.XXV15.lif_158	2.19	964.642	0	0
15d.2.XXV15.lif_159	2.213	975.132	0	0
15d.2.XXV15.lif_160	2.202	969.887	0	0
15d.2.XXV15.lif_161	2.224	979.9	0	0
15d.2.XXV15.lif_162	2.221	978.47	0	0
15d.2.XXV15.lif_163	2.243	988.245	0	0
15d.2.XXV15.lif_164	2.235	984.43	0	0
15d.2.XXV15.lif_165	2.223	979.424	0	0
15d.2.XXV15.lif_166	2.236	985.146	0	0
15d.2.XXV15.lif_167	2.239	986.576	0	0
15d.2.XXV15.lif_168	2.229	981.808	0	0
15d.2.XXV15.lif_169	2.183	961.781	0	0
15d.2.XXV15.lif_170	2.204	971.079	0	0
15d.2.XXV15.lif_171	2.186	962.973	0	0
15d.2.XXV15.lif_172	2.164	953.436	0	0
15d.2.XXV15.lif_173	2.152	948.191	0	0
15d.2.XXV15.lif_174	2.117	932.455	0	0
15d.2.XXV15.lif_175	2.079	916.004	0	0
15d.2.XXV15.lif_176	2.094	922.441	0	0
15d.2.XXV15.lif_177	2.039	898.361	0	0
15d.2.XXV15.lif_178	2.013	886.679	0	0
15d.2.XXV15.lif_179	1.962	864.506	0	0
15d.2.XXV15.lif_180	1.923	847.34	0	0
15d.2.XXV15.lif_181	1.872	824.69	0	0
15d.2.XXV15.lif_182	1.844	812.292	0	0
15d.2.XXV15.lif_183	1.785	786.304	0	0
15d.2.XXV15.lif_184	1.712	754.118	0	0
15d.2.XXV15.lif_185	1.683	741.243	0	0
15d.2.XXV15.lif_186	1.612	710.249	0	0
15d.2.XXV15.lif_187	1.571	691.891	0	0
15d.2.XXV15.lif_188	1.509	664.711	0	0
15d.2.XXV15.lif_189	1.458	642.538	0	0
15d.2.XXV15.lif_190	1.372	604.391	0	0
15d.2.XXV15.lif_191	1.329	585.318	0	0
15d.2.XXV15.lif_192	1.29	568.39	0	0
15d.2.XXV15.lif_193	1.228	541.21	0	0
15d.2.XXV15.lif_194	1.173	516.891	0	0
15d.2.XXV15.lif_195	1.11	488.997	0	0
15d.2.XXV15.lif_196	1.063	468.254	0	0
15d.2.XXV15.lif_197	1.017	447.989	0	0
15d.2.XXV15.lif_198	0.968	426.531	0	0
15d.2.XXV15.lif_199	0.927	408.411	0	0
15d.2.XXV15.lif_200	0.856	376.94	0	0
15d.2.XXV15.lif_201	0.805	354.767	0	0
15d.2.XXV15.lif_202	0.77	339.27	0	0
15d.2.XXV15.lif_203	0.719	316.62	0	0
15d.2.XXV15.lif_204	0.661	291.109	0	0
15d.2.XXV15.lif_205	0.617	271.797	0	0
15d.2.XXV15.lif_206	0.574	252.962	0	0
15d.2.XXV15.lif_207	0.537	236.511	0	0
15d.2.XXV15.lif_208	0.491	216.484	0	0
15d.2.XXV15.lif_209	0.467	205.755	0	0
15d.2.XXV15.lif_210	0.415	182.629	0	0
15d.2.XXV15.lif_211	0.39	171.9	0	0
15d.2.XXV15.lif_212	0.342	150.681	0	0
15d.2.XXV15.lif_213	0.317	139.713	0	0
15d.2.XXV15.lif_214	0.281	123.739	0	0
15d.2.XXV15.lif_215	0.262	115.633	0	0
15d.2.XXV15.lif_216	0.232	102.043	0	0
15d.2.XXV15.lif_217	0.198	87.261	0	0
15d.2.XXV15.lif_218	0.193	85.115	0	0
15d.2.XXV15.lif_219	0.165	72.479	0	0
15d.2.XXV15.lif_220	0.156	68.903	0	0
15d.2.XXV15.lif_221	0.137	60.32	0	0
15d.2.XXV15.lif_222	0.116	51.26	0	0
15d.2.XXV15.lif_223	0.104	45.776	0	0
15d.2.XXV15.lif_224	0.088	38.862	0	0
15d.2.XXV15.lif_225	0.076	33.379	0	0
15d.2.XXV15.lif_226	0.067	29.564	0	0
15d.2.XXV15.lif_227	0.062	27.418	0	0
15d.2.XXV15.lif_228	0.054	23.842	0	0
15d.3.26V15.lif_1	0.255	81.539	0	0
15d.3.26V15.lif_2	0.186	59.366	0	0
15d.3.26V15.lif_3	0.186	59.605	0	0
15d.3.26V15.lif_4	0.198	63.419	0	0
15d.3.26V15.lif_5	0.207	66.28	0	0
15d.3.26V15.lif_6	0.219	70.095	0	0
15d.3.26V15.lif_7	0.21	67.234	0	0
15d.3.26V15.lif_8	0.215	68.665	0	0
15d.3.26V15.lif_9	0.21	67.234	0	0
15d.3.26V15.lif_10	0.193	61.75	0	0
15d.3.26V15.lif_11	0.2	63.896	0	0
15d.3.26V15.lif_12	0.179	57.22	0	0
15d.3.26V15.lif_13	0.156	49.829	0	0
15d.3.26V15.lif_14	0.14	44.823	0	0
15d.3.26V15.lif_15	0.121	38.624	0	0
15d.3.26V15.lif_16	0.091	29.087	0	0
15d.3.26V15.lif_17	0.077	24.796	0	0
15d.3.26V15.lif_18	0.074	23.603	0	0
15d.3.26V15.lif_19	0.061	19.55	0	0
15d.3.26V15.lif_20	0.055	17.643	0	0
15d.3.26V15.lif_21	0.06	19.312	0	0
15d.3.26V15.lif_22	0.058	18.597	0	0
15d.3.26V15.lif_23	0.066	20.981	0	0
15d.3.26V15.lif_24	0.075	23.842	0	0
15d.3.26V15.lif_25	0.078	25.034	0	0
15d.3.26V15.lif_26	0.08	25.511	0	0
15d.3.26V15.lif_27	0.075	24.08	0	0
15d.3.26V15.lif_28	0.077	24.557	0	0
15d.3.26V15.lif_29	0.089	28.61	0	0
15d.3.26V15.lif_30	0.077	24.557	0	0
15d.3.26V15.lif_31	0.092	29.564	0	0
15d.3.26V15.lif_32	0.077	24.557	0	0
15d.3.26V15.lif_33	0.084	26.941	0	0
15d.3.26V15.lif_34	0.077	24.796	0	0
15d.3.26V15.lif_35	0.084	26.941	0	0
15d.3.26V15.lif_36	0.089	28.61	0	0
15d.3.26V15.lif_37	0.094	30.041	0	0
15d.3.26V15.lif_38	0.11	35.286	0	0
15d.3.26V15.lif_39	0.106	33.855	0	0
15d.3.26V15.lif_40	0.111	35.524	0	0
15d.3.26V15.lif_41	0.127	40.77	0	0
15d.3.26V15.lif_42	0.124	39.577	0	0
15d.3.26V15.lif_43	0.13	41.723	0	0
15d.3.26V15.lif_44	0.128	41.008	0	0
15d.3.26V15.lif_45	0.133	42.677	0	0
15d.3.26V15.lif_46	0.133	42.439	0	0
15d.3.26V15.lif_47	0.127	40.77	0	0
15d.3.26V15.lif_48	0.124	39.577	0	0
15d.3.26V15.lif_49	0.11	35.286	0	0
15d.3.26V15.lif_50	0.113	36.001	0	0
15d.3.26V15.lif_51	0.096	30.756	0	0
15d.3.26V15.lif_52	0.107	34.332	0	0
15d.3.26V15.lif_53	0.095	30.518	0	0
15d.3.26V15.lif_54	0.087	27.895	0	0
15d.3.26V15.lif_55	0.08	25.511	0	0
15d.3.26V15.lif_56	0.076	24.319	0	0
15d.3.26V15.lif_57	0.071	22.65	0	0
15d.3.26V15.lif_58	0.058	18.597	0	0
15d.3.26V15.lif_59	0.054	17.405	0	0
15d.3.26V15.lif_60	0.045	14.544	0	0
15d.3.26V15.lif_61	0.031	9.775	0	0
15d.3.26V15.lif_62	0.033	10.49	0	0
15d.3.26V15.lif_63	0.031	10.014	0	0
15d.3.26V15.lif_64	0.028	9.06	0	0
15d.3.26V15.lif_65	0.028	8.821	0	0
15d.3.26V15.lif_66	0.033	10.49	0	0
15d.3.26V15.lif_67	0.039	12.636	0	0
15d.3.26V15.lif_68	0.046	14.782	0	0
15d.3.26V15.lif_69	0.06	19.073	0	0
15d.3.26V15.lif_70	0.066	20.981	0	0
15d.3.26V15.lif_71	0.073	23.365	0	0
15d.3.26V15.lif_72	0.085	27.18	0	0
15d.3.26V15.lif_73	0.093	29.802	0	0
15d.3.26V15.lif_74	0.098	31.471	0	0
15d.3.26V15.lif_75	0.107	34.332	0	0
15d.3.26V15.lif_76	0.103	32.902	0	0
15d.3.26V15.lif_77	0.104	33.379	0	0
15d.3.26V15.lif_78	0.11	35.286	0	0
15d.3.26V15.lif_79	0.116	37.193	0	0
15d.3.26V15.lif_80	0.118	37.909	0	0
15d.3.26V15.lif_81	0.131	41.962	0	0
15d.3.26V15.lif_82	0.118	37.909	0	0
15d.3.26V15.lif_83	0.112	35.763	0	0
15d.3.26V15.lif_84	0.114	36.478	0	0
15d.3.26V15.lif_85	0.124	39.577	0	0
15d.3.26V15.lif_86	0.111	35.524	0	0
15d.3.26V15.lif_87	0.106	33.855	0	0
15d.3.26V15.lif_88	0.093	29.802	0	0
15d.3.26V15.lif_89	0.099	31.71	0	0
15d.3.26V15.lif_90	0.093	29.802	0	0
15d.3.26V15.lif_91	0.082	26.226	0	0
15d.3.26V15.lif_92	0.082	26.226	0	0
15d.3.26V15.lif_93	0.073	23.365	0	0
15d.3.26V15.lif_94	0.074	23.603	0	0
15d.3.26V15.lif_95	0.072	22.888	0	0
15d.3.26V15.lif_96	0.071	22.65	0	0
15d.3.26V15.lif_97	0.069	21.935	0	0
15d.3.26V15.lif_98	0.081	25.988	0	0
15d.3.26V15.lif_99	0.077	24.557	0	0
15d.3.26V15.lif_100	0.087	27.895	0	0
15d.3.26V15.lif_101	0.089	28.372	0	0
15d.3.26V15.lif_102	0.086	27.418	0	0
15d.3.26V15.lif_103	0.092	29.325	0	0
15d.3.26V15.lif_104	0.098	31.471	0	0
15d.3.26V15.lif_105	0.084	26.941	0	0
15d.3.26V15.lif_106	0.095	30.518	0	0
15d.3.26V15.lif_107	0.103	32.902	0	0
15d.3.26V15.lif_108	0.105	33.617	0	0
15d.3.26V15.lif_109	0.111	35.524	0	0
15d.3.26V15.lif_110	0.104	33.379	0	0
15d.3.26V15.lif_111	0.098	31.471	0	0
15d.3.26V15.lif_112	0.095	30.518	0	0
15d.3.26V15.lif_113	0.102	32.663	0	0
15d.3.26V15.lif_114	0.1	31.948	0	0
15d.3.26V15.lif_115	0.095	30.518	0	0
15d.3.26V15.lif_116	0.104	33.379	0	0
15d.3.26V15.lif_117	0.099	31.71	0	0
15d.3.26V15.lif_118	0.092	29.325	0	0
15d.3.26V15.lif_119	0.09	28.849	0	0
15d.3.26V15.lif_120	0.099	31.71	0	0
15d.3.26V15.lif_121	0.092	29.564	0	0
15d.3.26V15.lif_122	0.092	29.325	0	0
15d.3.26V15.lif_123	0.085	27.18	0	0
15d.3.26V15.lif_124	0.075	24.08	0	0
15d.3.26V15.lif_125	0.083	26.464	0	0
15d.3.26V15.lif_126	0.074	23.603	0	0
15d.3.26V15.lif_127	0.068	21.696	0	0
15d.3.26V15.lif_128	0.069	21.935	0	0
15d.3.26V15.lif_129	0.08	25.511	0	0
15d.3.26V15.lif_130	0.083	26.464	0	0
15d.3.26V15.lif_131	0.082	26.226	0	0
15d.3.26V15.lif_132	0.085	27.18	0	0
15d.3.26V15.lif_133	0.106	33.855	0	0
15d.3.26V15.lif_134	0.114	36.478	0	0
15d.3.26V15.lif_135	0.131	41.962	0	0
15d.3.26V15.lif_136	0.133	42.677	0	0
15d.3.26V15.lif_137	0.153	49.114	0	0
15d.3.26V15.lif_138	0.165	52.929	0	0
15d.3.26V15.lif_139	0.18	57.697	0	0
15d.3.26V15.lif_140	0.185	59.128	0	0
15d.3.26V15.lif_141	0.197	63.181	0	0
15d.3.26V15.lif_142	0.213	68.188	0	0
15d.3.26V15.lif_143	0.232	74.387	0	0
15d.3.26V15.lif_144	0.24	76.771	0	0
15d.3.26V15.lif_145	0.24	76.771	0	0
15d.3.26V15.lif_146	0.26	83.208	0	0
15d.3.26V15.lif_147	0.271	86.784	0	0
15d.3.26V15.lif_148	0.263	84.162	0	0
15d.3.26V15.lif_149	0.278	88.93	0	0
15d.3.26V15.lif_150	0.276	88.453	0	0
15d.3.26V15.lif_151	0.282	90.361	0	0
15d.3.26V15.lif_152	0.279	89.169	0	0
15d.3.26V15.lif_153	0.259	82.97	0	0
15d.3.26V15.lif_154	0.268	85.831	0	0
15d.3.26V15.lif_155	0.259	82.731	0	0
15d.3.26V15.lif_156	0.244	78.201	0	0
15d.3.26V15.lif_157	0.231	73.91	0	0
15d.3.26V15.lif_158	0.206	66.042	0	0
15d.3.26V15.lif_159	0.192	61.512	0	0
15d.3.26V15.lif_160	0.183	58.413	0	0
15d.3.26V15.lif_161	0.174	55.79	0	0
15d.3.26V15.lif_162	0.17	54.359	0	0
15d.3.26V15.lif_163	0.161	51.498	0	0
15d.3.26V15.lif_164	0.159	51.022	0	0
15d.3.26V15.lif_165	0.151	48.161	0	0
15d.3.26V15.lif_166	0.151	48.399	0	0
15d.3.26V15.lif_167	0.139	44.346	0	0
15d.3.26V15.lif_168	0.142	45.3	0	0
15d.3.26V15.lif_169	0.13	41.485	0	0
15d.3.26V15.lif_170	0.115	36.716	0	0
15d.3.26V15.lif_171	0.112	35.763	0	0
15d.3.26V15.lif_172	0.092	29.564	0	0
15d.3.26V15.lif_173	0.08	25.749	0	0
15d.3.28V15.lif - Series004_1	0.002	0.715	0	0
15d.3.28V15.lif - Series004_2	0.0009776	0.358	0	0
15d.3.28V15.lif - Series004_3	0.003	0.954	0	0
15d.3.28V15.lif - Series004_4	0.002	0.715	0	0
15d.3.28V15.lif - Series004_5	0.003	1.073	0	0
15d.3.28V15.lif - Series004_6	0.004	1.609	0	0
15d.3.28V15.lif - Series004_7	0.011	3.874	0	0
15d.3.28V15.lif - Series004_8	0.015	5.484	0	0
15d.3.28V15.lif - Series004_9	0.021	7.808	0	0
15d.3.28V15.lif - Series004_10	0.031	11.504	0	0
15d.3.28V15.lif - Series004_11	0.045	16.51	0	0
15d.3.28V15.lif - Series004_12	0.071	25.868	0	0
15d.3.28V15.lif - Series004_13	0.104	38.147	0	0
15d.3.28V15.lif - Series004_14	0.132	48.459	0	0
15d.3.28V15.lif - Series004_15	0.183	66.876	0	0
15d.3.28V15.lif - Series004_16	0.234	85.592	0	0
15d.3.28V15.lif - Series004_17	0.289	105.619	0	0
15d.3.28V15.lif - Series004_18	0.362	132.501	0	0
15d.3.28V15.lif - Series004_19	0.444	162.601	0	0
15d.3.28V15.lif - Series004_20	0.536	195.92	0	0
15d.3.28V15.lif - Series004_21	0.652	238.419	0	0
15d.3.28V15.lif - Series004_22	0.753	275.433	0	0
15d.3.28V15.lif - Series004_23	0.883	322.998	0	0
15d.3.28V15.lif - Series004_24	1.006	367.999	0	0
15d.3.28V15.lif - Series004_25	1.176	430.226	0	0
15d.3.28V15.lif - Series004_26	1.344	491.798	0	0
15d.3.28V15.lif - Series004_27	1.516	554.681	0	0
15d.3.28V15.lif - Series004_28	1.667	609.696	0	0
15d.3.28V15.lif - Series004_29	1.877	686.765	0	0
15d.3.28V15.lif - Series004_30	2.113	773.072	0	0
15d.3.28V15.lif - Series004_31	2.378	869.93	0	0
15d.3.28V15.lif - Series004_32	2.651	969.887	0	0
15d.3.28V15.lif - Series004_33	3.012	1101.73	0	0
15d.3.28V15.lif - Series004_34	3.284	1201.51	0	0
15d.3.28V15.lif - Series004_35	3.63	1327.99	0	0
15d.3.28V15.lif - Series004_36	3.908	1429.5	0	0
15d.3.28V15.lif - Series004_37	4.161	1522.36	0	0
15d.3.28V15.lif - Series004_38	4.438	1623.45	0	0
[truncated: 2,527 more rows]

## Sheet: 25 DPM raw
	px w/i	area w/i	pixel w/o	area w/o
AO25d.1.5VI15.lif - Series004_9	13.778	8191.82	0	0
AO25d.1.5VI15.lif - Series004_10	20.647	12275.7	0.023	0
AO25d.1.5VI15.lif - Series004_11	26.444	15722.5	0.125	0
AO25d.1.5VI15.lif - Series004_12	29.839	17740.7	0.431	0
AO25d.1.5VI15.lif - Series004_13	32.055	19058.2	0.697	0
AO25d.1.5VI15.lif - Series004_14	33.078	19666.7	1.136	0.715
AO25d.1.5VI15.lif - Series004_15	32.235	19165.3	1.652	3.815
AO25d.1.5VI15.lif - Series004_16	29.768	17699	1.974	13.113
AO25d.1.5VI15.lif - Series003_12	7.1	3934.86	0	21.219
AO25d.1.5VI15.lif - Series003_13	7.614	4219.53	0	34.571
AO25d.1.5VI15.lif - Series003_14	8.229	4560.47	0	50.306
AO25d.1.5VI15.lif - Series003_15	9.758	5407.57	0	60.081
AO25d.1.5VI15.lif - Series003_16	10.228	5668.4	0	0
AO25d.1.5VI15.lif - Series003_17	9.945	5511.28	0	0
AO25d.1.5VI15.lif - Series003_18	9.455	5239.96	0	0
AO25d.1.5VI15.lif - Series003_19	8.81	4882.1	0	0
AO25d.1.5VI15.lif - Series001_8	0.03	14.544	0	0
AO25d.1.5VI15.lif - Series001_9	0.413	198.364	0	0
AO25d.1.5VI15.lif - Series001_10	1.047	502.825	0.053	0
AO25d.1.5VI15.lif - Series001_16	18.859	9058.48	0.19	0
AO25d.1.5VI15.lif - Series001_17	18.637	8951.9	0.008	0
AO25d.1.5VI15.lif - Series001_18	16.708	8025.65	0	0
AO25d.1.5VI15.lif - Series001_19	13.832	6643.77	0	0
AO25d.1.5VI15.lif - Series001_20	10.977	5272.63	0	0
AO25d.2.5VI15.lif - Series005_11	9.368	5275.97	0.448	0
AO25d.2.5VI15.lif - Series005_12	10.28	5789.99	0.174	0
AO25d.2.5VI15.lif - Series005_13	11.871	6685.73	0.1	0
AO25d.2.5VI15.lif - Series005_14	13.361	7524.97	0.108	0
AO25d.2.5VI15.lif - Series005_15	13.382	7536.89	0.139	7.629
AO25d.2.5VI15.lif - Series005_16	12.213	6878.14	0.073	27.418
AO25d.2.5VI15.lif - Series005_17	9.866	5556.35	0.081	1.192
AO25d.2.5VI15.lif - Series005_18	7.337	4132.51	0.004	0
AO25d.2.5VI15.lif - Series003_14	20.509	11636.7	0.389	0
AO25d.2.5VI15.lif - Series003_15	22.041	12506.5	0.004	0
AO25d.2.5VI15.lif - Series003_16	20.327	11534	0	0
AO25d.2.5VI15.lif - Series003_17	16.694	9472.37	0	0.238
AO25d.2.5VI15.lif - Series003_18	12.077	6852.63	0	31.948
AO25d.2.5VI15.lif - Series003_19	6.878	3902.67	0	48.637
AO25d.2.5VI15.lif - Series003_20	2.786	1580.71	0	63.896
AO25d.2.5VI15.lif - Series003_21	0.558	316.62	0	73.91
AO25d.2.5VI15.lif - Series001_12	11.547	7068.63	0	61.274
AO25d.2.5VI15.lif - Series001_13	12.164	7446.05	0.167	27.657
AO25d.2.5VI15.lif - Series001_14	11.907	7288.69	0.352	10.729
AO25d.2.5VI15.lif - Series001_15	11.564	7078.65	0.501	6.199
AO25d.2.5VI15.lif - Series001_16	11.395	6975.17	0.649	6.676
AO25d.2.5VI15.lif - Series001_17	13.429	8220.2	0.241	8.583
AO25d.2.5VI15.lif - Series001_18	14.64	8961.92	0.315	4.53
AO25d.2.5VI15.lif - Series001_19	14.961	9158.13	0.278	5.007
AO25d.2.5VI15.lif - Series001_20	14.029	8588.08	0.185	0.238
AO25d.2.5VI15.lif - Series001_21	12.009	7351.4	0.074	0
AO25d.2.5VI15.lif - Series001_22	9.581	5864.86	0	0
AO25d.2.5VI15.lif - Series001_23	7.131	4365.21	0	0
AO25d.2.5VI15.lif - Series001_24	4.514	2763.51	0	0
AO25d.2.5VI15.lif - Series001_25	2.134	1306.3	0	0
AO25d.2.5VI15.lif - Series001_26	0.679	415.802	0.371	0
AO25d.2.5VI15.lif - Series001_27	0.152	93.222	0.482	2.146
AO25d.3.5VI15.lif - Series007_4	0.062	38.385	0	49.829
AO25d.3.5VI15.lif - Series007_5	1.164	722.647	0	22.411
AO25d.3.5VI15.lif - Series007_6	4.93	3061.77	0	0.238
AO25d.3.5VI15.lif - Series007_7	10.009	6216.53	0	0
AO25d.3.5VI15.lif - Series007_8	15.772	9795.9	0	0
AO25d.3.5VI15.lif - Series007_9	22.327	13866.9	0	0
AO25d.3.5VI15.lif - Series007_10	26.941	16732.9	0	0
AO25d.3.5VI15.lif - Series007_11	28.709	17831.1	0	0
AO25d.3.5VI15.lif - Series007_12	28.046	17419.1	0	0
AO25d.3.5VI15.lif - Series007_13	25.587	15891.8	0	2.146
AO25d.3.5VI15.lif - Series007_14	23.213	14417.2	0	52.929
AO25d.3.5VI15.lif - Series007_15	21.899	13601.5	0	7.153
AO25d.3.5VI15.lif - Series007_16	19.094	11859.2	0	0
AO25d.3.5VI15.lif - Series007_17	16.133	10020	0	2.146
AO25d.3.5VI15.lif - Series007_18	11.934	7411.96	0	4.53
AO25d.3.5VI15.lif - Series007_19	7.703	4784.11	0	6.437
AO25d.3.5VI15.lif - Series005_13	4.253	2641.44	0	8.345
AO25d.3.5VI15.lif - Series005_13	0.052	29.564	0	3.099
AO25d.3.5VI15.lif - Series005_14	0.476	268.936	0	4.053
AO25d.3.5VI15.lif - Series005_15	1.726	974.655	0	3.576
AO25d.3.5VI15.lif - Series005_16	4.317	2437.83	0	2.384
AO25d.3.5VI15.lif - Series005_17	8.045	4543.3	0.008	0.954
AO25d.3.5VI15.lif - Series005_18	13.628	7696.63	0.079	0
AO25d.3.5VI15.lif - Series005_19	18.862	10652.1	0.182	0
AO25d.3.5VI15.lif - Series005_20	21.66	12232.3	0.281	0
AO25d.3.5VI15.lif - Series005_21	20.693	11686.3	0.297	0
AO25d.3.5VI15.lif - Series005_22	17.21	9719.37	0.226	4.768
AO25d.3.5VI15.lif - Series005_23	13.179	7442.95	0.23	6.199
AO25d.3.5VI15.lif - Series005_24	10.005	5650.28	0.158	0
AO25d.3.5VI15.lif - Series005_25	7.486	4227.88	0.036	0
AO25d.3.5VI15.lif - Series005_26	5.161	2914.67	0	0
AO25d.3.5VI15.lif - Series005_27	2.831	1598.6	0	0
AO25d.3.5VI15.lif - Series001_1	11.792	6648.78	0.062	0
AO25d.3.5VI15.lif - Series001_2	9.651	5441.67	0.012	0
AO25d.3.5VI15.lif - Series001_3	6.159	3472.57	0.012	0
AO25d.3.5VI15.lif - Series001_4	3.642	2053.26	0.043	0
AO25d.3.5VI15.lif - Series001_5	1.91	1076.94	0.051	0
AO25d.3.5VI15.lif - Series001_6	0.78	439.882	0.008	0
AO25d.3.5VI15.lif - Series001_7	0.262	147.82	0	0
AO25d.3.5VI15.lif - Series001_8	0.083	46.968	0	0
AOB25d.1.8VI15.lif - Series010_5	7.185	2531.53	0	0
AOB25d.1.8VI15.lif - Series010_6	9.802	3453.49	0	0
AOB25d.1.8VI15.lif - Series010_7	11.974	4219.06	0	0
AOB25d.1.8VI15.lif - Series010_8	13.452	4739.76	0	0
AOB25d.1.8VI15.lif - Series010_9	13.918	4903.79	0	0
AOB25d.1.8VI15.lif - Series010_10	13.227	4660.37	0	0.715
AOB25d.1.8VI15.lif - Series010_11	11.158	3931.52	0	0
AOB25d.1.8VI15.lif - Series010_12	8.504	2996.45	0	0
AOB25d.1.8VI15.lif - Series008_3	17.343	9853.6	0.147	0
AOB25d.1.8VI15.lif - Series008_4	18.746	10650.6	0.147	0
AOB25d.1.8VI15.lif - Series008_5	19.929	11322.7	0.113	0.477
AOB25d.1.8VI15.lif - Series008_6	20.95	11902.8	0.063	4.768
AOB25d.1.8VI15.lif - Series008_7	20.848	11844.9	0.029	10.967
AOB25d.1.8VI15.lif - Series008_8	19.724	11206.6	0.013	16.928
AOB25d.1.8VI15.lif - Series008_9	17.667	10037.9	0.008	17.881
AOB25d.1.8VI15.lif - Series008_10	15.199	8635.28	0	13.59
AOB25d.1.8VI15.lif - Series006_7	18.066	10607	0.157	13.828
AOB25d.1.8VI15.lif - Series006_8	22.158	13009.1	0.019	9.537
AOB25d.1.8VI15.lif - Series006_9	25.651	15060.2	0.006	2.146
AOB25d.1.8VI15.lif - Series006_10	27.466	16125.4	0.132	0
AOB25d.1.8VI15.lif - Series006_11	27.272	16012	0.164	0
AOB25d.1.8VI15.lif - Series006_12	25.558	15005.4	0.447	3.815
AOB25d.1.8VI15.lif - Series006_13	23.887	14024.5	0.522	0.715
AOB25d.1.8VI15.lif - Series006_14	23.115	13571.3	0.503	0.715
AOB25d.1.8VI15.lif - Series004_5	14.434	7199.76	0	2.623
AOB25d.1.8VI15.lif - Series004_6	15.507	7735.01	0	3.099
AOB25d.1.8VI15.lif - Series004_7	15.633	7797.72	0.019	0.477
AOB25d.1.8VI15.lif - Series004_8	13.002	6485.46	0.07	0
AOB25d.1.8VI15.lif - Series004_9	12.243	6106.85	0.076	0
AOB25d.1.8VI15.lif - Series004_10	11.152	5562.54	0.021	0
AOB25d.1.8VI15.lif - Series004_11	12.262	6116.15	0.374	0
AOB25d.1.8VI15.lif - Series004_12	11.753	5862.47	0.023	0
AOB25d.1.8VI15.lif - Series002_6	4.334	2161.03	0	0
AOB25d.1.8VI15.lif - Series002_7	4.998	2491.71	0	0
AOB25d.1.8VI15.lif - Series002_8	5.598	2790.93	0	0
AOB25d.1.8VI15.lif - Series002_9	6.212	3097.06	0	0
AOB25d.1.8VI15.lif - Series002_10	7.077	3528.59	0	0
AOB25d.1.8VI15.lif - Series002_11	7.929	3953.46	0	0
AOB25d.1.8VI15.lif - Series002_12	8.634	4304.65	0	0
AOB25d.1.8VI15.lif - Series002_13	9.77	4871.13	0	0
AOB25d.2.8VI15.lif - Series010_5	20.593	11522.3	0	0
AOB25d.2.8VI15.lif - Series010_6	24.167	13522.4	0	0
AOB25d.2.8VI15.lif - Series010_7	27.715	15507.2	0.029	0
AOB25d.2.8VI15.lif - Series010_8	30.31	16959.2	0.029	0
AOB25d.2.8VI15.lif - Series010_9	31.449	17596.5	0.033	0
AOB25d.2.8VI15.lif - Series010_10	30.621	17133.5	0.033	8.345
AOB25d.2.8VI15.lif - Series010_11	27.006	15110.7	0.029	8.345
AOB25d.2.8VI15.lif - Series010_12	22.513	12596.6	0.033	6.437
AOB25d.2.8VI15.lif - Series008_9	28.933	10298.5	0	3.576
AOB25d.2.8VI15.lif - Series008_10	33.227	11827	0	1.669
AOB25d.2.8VI15.lif - Series008_11	36.126	12858.9	0	0.715
AOB25d.2.8VI15.lif - Series008_12	38.029	13536.5	0	0.477
AOB25d.2.8VI15.lif - Series008_13	38.19	13593.7	0	0
AOB25d.2.8VI15.lif - Series008_14	35.828	12753	0	0
AOB25d.2.8VI15.lif - Series008_15	31.758	11304.1	0	0
AOB25d.2.8VI15.lif - Series008_16	26.321	9368.9	0	0
AOB25d.2.8VI15.lif - Series006_6	27.941	16312.6	0	0
AOB25d.2.8VI15.lif - Series006_7	30.152	17603.4	0	0
AOB25d.2.8VI15.lif - Series006_8	31.314	18281.9	0	0
AOB25d.2.8VI15.lif - Series006_9	32.413	18923.3	0	0
AOB25d.2.8VI15.lif - Series006_10	32.239	18822	0	0
AOB25d.2.8VI15.lif - Series006_11	30.108	17577.6	0.735	0
AOB25d.2.8VI15.lif - Series006_12	25.783	15052.6	1.384	3.099
AOB25d.2.8VI15.lif - Series006_13	20.226	11808.6	0.538	5.96
AOB25d.2.8VI15.lif - Series004_9	25.034	7030.73	0	0.715
AOB25d.2.8VI15.lif - Series004_10	29.562	8302.45	0	0.238
AOB25d.2.8VI15.lif - Series004_11	33.002	9268.76	0	5.007
AOB25d.2.8VI15.lif - Series004_12	35.825	10061.5	0	6.199
AOB25d.2.8VI15.lif - Series004_13	37.501	10532.1	0	16.928
AOB25d.2.8VI15.lif - Series004_14	36.917	10368.3	0	19.789
AOB25d.2.8VI15.lif - Series004_15	33.315	9356.5	0	19.073
AOB25d.2.8VI15.lif - Series004_16	28.136	7902.15	0.016	21.696
AOB25d.2.8VI15.lif - Series001_7	25.974	8869.89	0	16.451
AOB25d.2.8VI15.lif - Series001_8	31.653	10808.9	0	0
AOB25d.2.8VI15.lif - Series001_9	34.298	11712.1	0	0
AOB25d.2.8VI15.lif - Series001_10	38.371	13103	0	0
AOB25d.2.8VI15.lif - Series001_11	39.576	13514.5	0	0
AOB25d.2.8VI15.lif - Series001_12	39.421	13461.6	0	2.384
AOB25d.2.8VI15.lif - Series001_13	35.5	12122.9	0	8.821
AOB25d.2.8VI15.lif - Series001_14	33.642	11488.2	0	9.537
AOB25d.3.8VI15.lif - Series011_9	33.786	16740.1	0.103	2.623
AOB25d.3.8VI15.lif - Series011_10	38.738	19193.9	0.12	47.207
AOB25d.3.8VI15.lif - Series011_11	41.556	20590.1	0.131	2.861
AOB25d.3.8VI15.lif - Series011_12	39.724	19682.2	0.098	0
AOB25d.3.8VI15.lif - Series011_13	34.515	17101.3	0.044	0.477
AOB25d.3.8VI15.lif - Series011_14	26.457	13109	0.002	0
AOB25d.3.8VI15.lif - Series011_15	17.441	8641.48	0	0
AOB25d.3.8VI15.lif - Series011_16	7.387	3660.2	0	1.907
AOB25d.3.8VI15.lif - Series009_9	41.805	12306.5	0	0
AOB25d.3.8VI15.lif - Series009_10	44.7	13158.8	0	0
AOB25d.3.8VI15.lif - Series009_11	45.27	13326.6	0	0
AOB25d.3.8VI15.lif - Series009_12	42.606	12542.5	0	0
AOB25d.3.8VI15.lif - Series009_13	37.15	10936.3	0	0
AOB25d.3.8VI15.lif - Series009_14	28.952	8522.75	0	0
AOB25d.3.8VI15.lif - Series009_15	16.407	4829.88	0	0
AOB25d.3.8VI15.lif - Series009_16	5.956	1753.33	0	0
AOB25d.3.8VI15.lif - Series007_6	36.679	17643.9	0.103	0
AOB25d.3.8VI15.lif - Series007_7	40.619	19539.1	0.139	0
AOB25d.3.8VI15.lif - Series007_8	43.704	21023	0.166	0
AOB25d.3.8VI15.lif - Series007_9	45.478	21876.3	0.19	0
AOB25d.3.8VI15.lif - Series007_10	44.698	21501.1	0.181	0
AOB25d.3.8VI15.lif - Series007_11	41.274	19854.1	0.129	0
AOB25d.3.8VI15.lif - Series007_12	35.816	17228.6	0.091	0
AOB25d.3.8VI15.lif - Series007_13	28.447	13684	0.05	0
AOB25d.3.8VI15.lif - Series004_3	25.881	14295.8	0	0
AOB25d.3.8VI15.lif - Series004_4	27.467	15171.5	0	1.907
AOB25d.3.8VI15.lif - Series004_5	27.466	15171.1	0	1.907
AOB25d.3.8VI15.lif - Series004_6	25.389	14023.8	0	2.146
AOB25d.3.8VI15.lif - Series004_7	22.871	12632.8	0	2.146
AOB25d.3.8VI15.lif - Series004_8	21.325	11779.1	0	1.907
AOB25d.3.8VI15.lif - Series004_9	19.384	10706.7	0.01	2.146
AOB25d.3.8VI15.lif - Series004_10	17.294	9552.24	0.053	1.431
AOB25d.3.8VI15.lif - Series002_3	20.614	7858.99	0.131	0.238
AOB25d.3.8VI15.lif - Series002_4	18.823	7175.92	0.044	0
AOB25d.3.8VI15.lif - Series002_5	16.606	6330.97	0.0009781	0
AOB25d.3.8VI15.lif - Series002_6	14.825	5651.71	0	0
AOB25d.3.8VI15.lif - Series002_7	13.047	4973.89	0	0
AOB25d.3.8VI15.lif - Series002_8	11.71	4464.39	0	0
AOB25d.3.8VI15.lif - Series002_9	11.318	4314.9	0.007	0
AOB25d.3.8VI15.lif - Series002_10	10.92	4163.03	0.05	0
AOB25d.1nf.12VI15day7.lif - Series006_1	6.049	2846.72	0	0
AOB25d.1nf.12VI15day7.lif - Series006_2	20.184	9499.31	0	0
AOB25d.1nf.12VI15day7.lif - Series006_3	15.167	7138.01	0.002	0
AOB25d.1nf.12VI15day7.lif - Series006_4	7.14	3360.51	0	0
AOB25d.1nf.12VI15day7.lif - Series006_1	6.049	2846.72	0	0
AOB25d.1nf.12VI15day7.lif - Series006_2	20.184	9499.31	0	0
AOB25d.1nf.12VI15day7.lif - Series006_3	15.167	7138.01	0.002	0
AOB25d.1nf.12VI15day7.lif - Series006_4	7.14	3360.51	0	0
AOB25d.1nf.12VI15day7.lif - Series005_1	14.207	7128.95	0	0
AOB25d.1nf.12VI15day7.lif - Series005_2	13.654	6851.2	0	0
AOB25d.1nf.12VI15day7.lif - Series005_3	5.291	2654.79	0.017	0
AOB25d.1nf.12VI15day7.lif - Series005_4	1.152	578.165	0.021	0
AOB25d.1nf.12VI15day7.lif - Series005_1	14.207	7128.95	0	0
AOB25d.1nf.12VI15day7.lif - Series005_2	13.654	6851.2	0	0
AOB25d.1nf.12VI15day7.lif - Series005_3	5.291	2654.79	0.017	0
AOB25d.1nf.12VI15day7.lif - Series005_4	1.152	578.165	0.021	0
AOB25d.1nf.12VI15day7.lif - Series004_1	5.987	2235.65	0	0
AOB25d.1nf.12VI15day7.lif - Series004_2	10.145	3788.47	0	30.279
AOB25d.1nf.12VI15day7.lif - Series004_3	13.722	5124.09	0.006	56.982
AOB25d.1nf.12VI15day7.lif - Series004_4	4.554	1700.64	0.102	22.173
AOB25d.1nf.12VI15day7.lif - Series004_1	5.987	2235.65	0	13.113
AOB25d.1nf.12VI15day7.lif - Series004_2	10.145	3788.47	0	3.815
AOB25d.1nf.12VI15day7.lif - Series004_3	13.722	5124.09	0.006	0.238
AOB25d.1nf.12VI15day7.lif - Series004_4	4.554	1700.64	0.102	0
AOB25d.1nf.12VI15day7.lif - Series003_1	3.875	2040.62	0	0
AOB25d.1nf.12VI15day7.lif - Series003_2	14.499	7635.12	0	0
AOB25d.1nf.12VI15day7.lif - Series003_3	14.584	7679.7	0	0
AOB25d.1nf.12VI15day7.lif - Series003_4	9.874	5199.67	0	0
AOB25d.1nf.12VI15day7.lif - Series003_1	3.875	2040.62	0	0
AOB25d.1nf.12VI15day7.lif - Series003_2	14.499	7635.12	0	0
AOB25d.1nf.12VI15day7.lif - Series003_3	14.584	7679.7	0	0
AOB25d.1nf.12VI15day7.lif - Series003_4	9.874	5199.67	0	0
AOB25d.1nf.12VI15day7.lif - Series002_1	8.656	4011.87	0.035	0
AOB25d.1nf.12VI15day7.lif - Series002_2	10.319	4782.68	0.006	0
AOB25d.1nf.12VI15day7.lif - Series002_3	11.105	5147.22	0	0
AOB25d.1nf.12VI15day7.lif - Series002_4	4.204	1948.36	0	0
AOB25d.1nf.12VI15day7.lif - Series002_1	8.656	4011.87	0.035	5.484
AOB25d.1nf.12VI15day7.lif - Series002_2	10.319	4782.68	0.006	0
AOB25d.1nf.12VI15day7.lif - Series002_3	11.105	5147.22	0	0
AOB25d.1nf.12VI15day7.lif - Series002_4	4.204	1948.36	0	0
AOB25d.1nf.12VI15day7.lif - Series001_1	1.847	1096.72	0	0
AOB25d.1nf.12VI15day7.lif - Series001_2	8.992	5339.86	0	0
AOB25d.1nf.12VI15day7.lif - Series001_3	12.268	7285.12	0	0
AOB25d.1nf.12VI15day7.lif - Series001_4	12.22	7256.27	0	0
AOB25d.1nf.12VI15day7.lif - Series001_1	1.847	1096.72	0	0
AOB25d.1nf.12VI15day7.lif - Series001_2	8.992	5339.86	0	0
AOB25d.1nf.12VI15day7.lif - Series001_3	12.268	7285.12	0	0
AOB25d.1nf.12VI15day7.lif - Series001_4	12.22	7256.27	0	0
AOB25d.2f.12VI15.7day.lif - Series008_1	0	0	0	0
AOB25d.2f.12VI15.7day.lif - Series008_2	0.016	7.629	0.003	0
AOB25d.2f.12VI15.7day.lif - Series008_3	16.749	7857.56	0.184	0
AOB25d.2f.12VI15.7day.lif - Series008_4	8.552	4011.87	0	0
AOB25d.2f.12VI15.7day.lif - Series008_5	0.494	231.981	0	0
AOB25d.2f.12VI15.7day.lif - Series008_6	0.018	8.583	0	0
AOB25d.2f.12VI15.7day.lif - Series008_5	0.494	231.981	0	0
AOB25d.2f.12VI15.7day.lif - Series008_6	0.018	8.583	0	0.715
AOB25d.2f.12VI15.7day.lif - Series007_1	4.795	2974.03	0	6.199
AOB25d.2f.12VI15.7day.lif - Series007_2	8.83	5476.71	0	13.351
AOB25d.2f.12VI15.7day.lif - Series007_3	11.91	7386.68	0.3	15.497
AOB25d.2f.12VI15.7day.lif - Series007_4	5.874	3643.04	0.8	16.928
AOB25d.2f.12VI15.7day.lif - Series007_5	0.862	534.773	0	12.636
AOB25d.2f.12VI15.7day.lif - Series007_6	0.057	35.048	0	5.722
AOB25d.2f.12VI15.7day.lif - Series007_5	0.862	534.773	0	0.238
AOB25d.2f.12VI15.7day.lif - Series007_6	0.057	35.048	0	0
AOB25d.2f.12VI15.7day.lif - Series006_1	0	0	0	0
AOB25d.2f.12VI15.7day.lif - Series006_2	0.011	6.676	0	0
AOB25d.2f.12VI15.7day.lif - Series006_3	0.87	517.607	0	0
AOB25d.2f.12VI15.7day.lif - Series006_4	2.716	1615.52	0	0
AOB25d.2f.12VI15.7day.lif - Series006_5	1.181	702.62	0	0
AOB25d.2f.12VI15.7day.lif - Series006_6	0.248	147.343	0	0
AOB25d.2f.12VI15.7day.lif - Series006_5	1.181	702.62	0	0
AOB25d.2f.12VI15.7day.lif - Series006_6	0.248	147.343	0	0
AOB25d.2f.12VI15.7day.lif - Series005_1	6.307	3281.36	0	0
AOB25d.2f.12VI15.7day.lif - Series005_2	19.258	10019.8	0.011	0
AOB25d.2f.12VI15.7day.lif - Series005_3	11.346	5903.24	0	0
AOB25d.2f.12VI15.7day.lif - Series005_4	2.854	1485.11	0	0
AOB25d.2f.12VI15.7day.lif - Series005_5	1.034	538.111	0.116	0
AOB25d.2f.12VI15.7day.lif - Series005_6	0.328	170.708	0.164	0
AOB25d.2f.12VI15.7day.lif - Series005_5	1.034	538.111	0.116	0
AOB25d.2f.12VI15.7day.lif - Series005_6	0.328	170.708	0.164	0.715
AOB25d.2f.12VI15.7day.lif - Series004_1	0.988	277.281	0	2.146
AOB25d.2f.12VI15.7day.lif - Series004_2	2.267	636.578	0	8.106
AOB25d.2f.12VI15.7day.lif - Series004_3	14.921	4189.49	0.021	14.782
AOB25d.2f.12VI15.7day.lif - Series004_4	13.949	3916.74	0.007	20.027
AOB25d.2f.12VI15.7day.lif - Series004_5	4.391	1232.86	0	23.842
AOB25d.2f.12VI15.7day.lif - Series004_6	1.393	391.006	0	27.418
AOB25d.2f.12VI15.7day.lif - Series004_5	4.391	1232.86	0	25.988
AOB25d.2f.12VI15.7day.lif - Series004_6	1.393	391.006	0	18.597
AOB25d.2f.12VI15.7day.lif - Series003_1	0.011	5.245	0	13.113
AOB25d.2f.12VI15.7day.lif - Series003_2	0.724	341.415	0	7.153
AOB25d.2f.12VI15.7day.lif - Series003_3	8.239	3886.94	0	3.099
AOB25d.2f.12VI15.7day.lif - Series003_4	10.796	5093.34	0	0
AOB25d.2f.12VI15.7day.lif - Series003_5	5.421	2557.52	0	0
AOB25d.2f.12VI15.7day.lif - Series003_4	10.796	5093.34	0	0
AOB25d.2f.12VI15.7day.lif - Series003_5	5.421	2557.52	0	0
AOB25d.2f.12VI15.7day.lif - Series003_6	1.358	640.869	0	0
AOB25d.2f.12VI15.7day.lif - Series002_1	0.862	343.084	0	0
AOB25d.2f.12VI15.7day.lif - Series002_2	1.221	486.135	0	0
AOB25d.2f.12VI15.7day.lif - Series002_3	4.427	1762.63	0	0
AOB25d.2f.12VI15.7day.lif - Series002_4	4.754	1892.81	0	0.715
AOB25d.2f.12VI15.7day.lif - Series002_3	4.427	1762.63	0	3.815
AOB25d.2f.12VI15.7day.lif - Series002_4	4.754	1892.81	0	15.259
AOB25d.2f.12VI15.7day.lif - Series002_5	2.55	1015.19	0	26.226
AOB25d.2f.12VI15.7day.lif - Series002_6	3.196	1272.2	0	35.763
AOB25d.2f.12VI15.7day.lif - Series001_1	4.973	1772.64	0.067	38.624
AOB25d.2f.12VI15.7day.lif - Series001_2	6.925	2468.59	0	38.385
AOB25d.2f.12VI15.7day.lif - Series001_3	9.176	3271.1	0	36.955
AOB25d.2f.12VI15.7day.lif - Series001_4	3.228	1150.61	0.005	31.948
AOB25d.2f.12VI15.7day.lif - Series001_3	9.176	3271.1	0	10.729
AOB25d.2f.12VI15.7day.lif - Series001_4	3.228	1150.61	0.005	0.238
AOB25d.2f.12VI15.7day.lif - Series001_5	1.395	497.103	0	0
AOB25d.2f.12VI15.7day.lif - Series001_6	2.192	781.536	0.096	0
AOB25d.3f.12VI15.7day.lif - Series005_1	5.503	3065.82	0	0
AOB25d.3f.12VI15.7day.lif - Series005_2	7.677	4276.99	0	1.669
AOB25d.3f.12VI15.7day.lif - Series005_3	5.53	3081.08	0	12.159
AOB25d.3f.12VI15.7day.lif - Series005_4	4.577	2550.12	0	15.259
AOB25d.3f.12VI15.7day.lif - Series005_5	2.979	1659.87	0.021	19.55
AOB25d.3f.12VI15.7day.lif - Series005_3	5.53	3081.08	0	32.902
AOB25d.3f.12VI15.7day.lif - Series005_4	4.577	2550.12	0	54.121
AOB25d.3f.12VI15.7day.lif - Series005_5	2.979	1659.87	0.021	0
AOB25d.3f.12VI15.7day.lif - Series004_1	1.533	881.91	0	0
AOB25d.3f.12VI15.7day.lif - Series004_2	1.294	744.82	0	0.238
AOB25d.3f.12VI15.7day.lif - Series004_3	2.677	1540.18	0	0
AOB25d.3f.12VI15.7day.lif - Series004_4	3.167	1822.23	0	0
AOB25d.3f.12VI15.7day.lif - Series004_3	2.677	1540.18	0	0
AOB25d.3f.12VI15.7day.lif - Series004_4	3.167	1822.23	0	2.146
AOB25d.3f.12VI15.7day.lif - Series004_5	1.008	579.834	0	2.623
AOB25d.3f.12VI15.7day.lif - Series004_6	0.504	290.155	0.014	0
AOB25d.3f.12VI15.7day.lif - Series003_1	0.07	34.332	0	0
AOB25d.3f.12VI15.7day.lif - Series003_2	6.908	3408.43	0	1.431
AOB25d.3f.12VI15.7day.lif - Series003_3	16.901	8339.64	0	25.749
AOB25d.3f.12VI15.7day.lif - Series003_4	10.638	5249.26	0	0
AOB25d.3f.12VI15.7day.lif - Series003_3	16.901	8339.64	0	0
AOB25d.3f.12VI15.7day.lif - Series003_4	10.638	5249.26	0	0
AOB25d.3f.12VI15.7day.lif - Series003_5	4.674	2306.22	0	0
AOB25d.3f.12VI15.7day.lif - Series003_6	2.818	1390.46	0	5.722
AOB25d.3f.12VI15.7day.lif - Series002_1	0	0	0	0.954
AOB25d.3f.12VI15.7day.lif - Series002_2	0.001	0.238	0	0
AOB25d.3f.12VI15.7day.lif - Series002_3	7.118	1535.42	0.053	0
AOB25d.3f.12VI15.7day.lif - Series002_4	9.408	2029.42	0.008	0
AOB25d.3f.12VI15.7day.lif - Series002_3	7.118	1535.42	0.053	0
AOB25d.3f.12VI15.7day.lif - Series002_4	9.408	2029.42	0.008	0
AOB25d.3f.12VI15.7day.lif - Series002_5	7.182	1549.24	0.01	0
AOB25d.3f.12VI15.7day.lif - Series002_6	5.022	1083.37	0	0
AOB25d.3f.12VI15.7day.lif - Series001_1	7.419	4540.92	0	0.477
AOB25d.3f.12VI15.7day.lif - Series001_2	21.74	13306.4	0	28.61
AOB25d.3f.12VI15.7day.lif - Series001_3	9.332	5711.56	0	0
AOB25d.3f.12VI15.7day.lif - Series001_4	5.954	3644.47	0	0
AOB25d.3f.12VI15.7day.lif - Series001_3	9.332	5711.56	0	0
AOB25d.3f.12VI15.7day.lif - Series001_4	5.954	3644.47	0	0
AOB25d.3f.12VI15.7day.lif - Series001_5	4.614	2824.07	0	0
AOB25d.3f.12VI15.7day.lif - Series001_6	2.297	1405.72	0	1.431
AOB25d.3f.12VI15.7day.lif - Series000_1	6.742	4197.6	0.1	3.815
AOB25d.3f.12VI15.7day.lif - Series000_2	6.944	4323.24	0	0
AOB25d.3f.12VI15.7day.lif - Series000_3	2.782	1732.35	0	0
AOB25d.3f.12VI15.7day.lif - Series000_2	6.944	4323.24	0	0
AOB25d.3f.12VI15.7day.lif - Series000_3	2.782	1732.35	0	0
AOB25d.3f.12VI15.7day.lif - Series000_4	4.341	2702.95	0	0
AOB25d.3f.12VI15.7day.lif - Series000_5	1.621	1008.99	0	0
AOB25d.3f.12VI15.7day.lif - Series000_6	0.16	99.659	0	0
AOB25df.1.15VI15day10.lif - Series007_1	4.966	2904.89	0	0
AOB25df.1.15VI15day10.lif - Series007_2	7.438	4350.9	0.066	0
AOB25df.1.15VI15day10.lif - Series007_3	4.831	2826.21	1.013	1.192
AOB25df.1.15VI15day10.lif - Series007_4	2.249	1315.83	0.048	0
AOB25df.1.15VI15day10.lif - Series007_5	0.999	584.126	0	0
AOB25df.1.15VI15day10.lif - Series007_3	4.831	2826.21	1.013	12.159
AOB25df.1.15VI15day10.lif - Series007_4	2.249	1315.83	0.048	17.166
AOB25df.1.15VI15day10.lif - Series007_5	0.999	584.126	0	0
AOB25df.1.15VI15day10.lif - Series006_1	0.026	15.259	0	0
AOB25df.1.15VI15day10.lif - Series006_2	0.273	162.363	0	7.153
AOB25df.1.15VI15day10.lif - Series006_3	4.738	2821.92	0	2.384
AOB25df.1.15VI15day10.lif - Series006_4	10.919	6502.87	0	0
AOB25df.1.15VI15day10.lif - Series006_2	0.273	162.363	0	0
AOB25df.1.15VI15day10.lif - Series006_3	4.738	2821.92	0	0
AOB25df.1.15VI15day10.lif - Series006_4	10.919	6502.87	0	0
AOB25df.1.15VI15day10.lif - Series006_5	4.991	2972.6	0.13	0
AOB25df.1.15VI15day10.lif - Series005_1	4.892	1943.59	0.021	0
AOB25df.1.15VI15day10.lif - Series005_2	8.405	3339.29	0	0
AOB25df.1.15VI15day10.lif - Series005_3	9.439	3750.32	0	0
AOB25df.1.15VI15day10.lif - Series005_4	5.289	2101.18	0	0
AOB25df.1.15VI15day10.lif - Series005_5	2.417	960.112	0	0
AOB25df.1.15VI15day10.lif - Series005_3	9.439	3750.32	0	0
AOB25df.1.15VI15day10.lif - Series005_4	5.289	2101.18	0	0
AOB25df.1.15VI15day10.lif - Series005_5	2.417	960.112	0	0
AOB25df.1.15VI15day10.lif - Series004_1	0.39	179.052	0	0
AOB25df.1.15VI15day10.lif - Series004_2	1.232	566.483	0	17.881
AOB25df.1.15VI15day10.lif - Series004_3	2.142	984.669	0	0
AOB25df.1.15VI15day10.lif - Series004_4	1.9	873.566	0	0
AOB25df.1.15VI15day10.lif - Series004_5	1.187	545.74	0	1.431
AOB25df.1.15VI15day10.lif - Series004_3	2.142	984.669	0	0
AOB25df.1.15VI15day10.lif - Series004_4	1.9	873.566	0	25.749
AOB25df.1.15VI15day10.lif - Series004_5	1.187	545.74	0	0
AOB25df.1.15VI15day10.lif - Series003_1	0.129	71.764	0	0
AOB25df.1.15VI15day10.lif - Series003_2	0.143	79.393	0	0
AOB25df.1.15VI15day10.lif - Series003_3	4.003	2219.68	0	0
AOB25df.1.15VI15day10.lif - Series003_4	5.159	2860.55	0	1.431
AOB25df.1.15VI15day10.lif - Series003_5	3.679	2040.15	0	0
AOB25df.1.15VI15day10.lif - Series003_3	4.003	2219.68	0	0
AOB25df.1.15VI15day10.lif - Series003_4	5.159	2860.55	0	0
AOB25df.1.15VI15day10.lif - Series003_5	3.679	2040.15	0	0
AOB25df.1.15VI15day10.lif - Series001_1	0.513	213.146	0.017	0
AOB25df.1.15VI15day10.lif - Series001_2	0.778	323.057	0	0.715
AOB25df.1.15VI15day10.lif - Series001_3	0.274	113.726	0.033	0
AOB25df.1.15VI15day10.lif - Series001_4	0.009	3.815	0	0
AOB25df.1.15VI15day10.lif - Series001_5	0.002	0.715	0	0
AOB25df.1.15VI15day10.lif - Series001_3	0.274	113.726	0.033	0
AOB25df.1.15VI15day10.lif - Series001_4	0.009	3.815	0	0
AOB25df.1.15VI15day10.lif - Series001_5	0.002	0.715	0	0
AOB25df.1.15VI15day10.lif - Series000_1	1.169	627.756	0	0
AOB25df.1.15VI15day10.lif - Series000_2	0.366	196.695	0	0
AOB25df.1.15VI15day10.lif - Series000_3	0.297	159.264	0	21.696
AOB25df.1.15VI15day10.lif - Series000_4	0.699	375.271	0	3.338
AOB25df.1.15VI15day10.lif - Series000_5	0.226	121.117	0	4.053
AOB25df.1.15VI15day10.lif - Series000_6	0.081	43.631	0	0
AOB25df.1.15VI15day10.lif - Series000_5	0.226	121.117	0	0
AOB25df.1.15VI15day10.lif - Series000_6	0.081	43.631	0	0
AOB25df.2.15VI15.lif - Series007_1	20.302	11750	0.17	0
AOB25df.2.15VI15.lif - Series007_2	25.745	14900	0.753	0
AOB25df.2.15VI15.lif - Series007_3	19.095	11051.4	0.897	0
AOB25df.2.15VI15.lif - Series007_4	9.245	5350.35	0.464	0
AOB25df.2.15VI15.lif - Series007_3	19.095	11051.4	0.897	0.238
AOB25df.2.15VI15.lif - Series007_4	9.245	5350.35	0.464	0
AOB25df.2.15VI15.lif - Series007_4	9.245	5350.35	0.464	0
AOB25df.2.15VI15.lif - Series007_5	4.103	2374.89	0.325	0
AOB25df.2.15VI15.lif - Series006_1	0.325	178.814	0	0
AOB25df.2.15VI15.lif - Series006_2	6.477	3562.69	0	0
AOB25df.2.15VI15.lif - Series006_3	17.198	9460.21	0	0
AOB25df.2.15VI15.lif - Series006_4	13.666	7517.34	0	2.623
AOB25df.2.15VI15.lif - Series006_5	7.647	4206.66	0.003	40.531
AOB25df.2.15VI15.lif - Series006_3	17.198	9460.21	0	1.907
AOB25df.2.15VI15.lif - Series006_4	13.666	7517.34	0	0
AOB25df.2.15VI15.lif - Series006_5	7.647	4206.66	0.003	0
AOB25df.2.15VI15.lif - Series005_1	8.999	5250.69	0.321	0
AOB25df.2.15VI15.lif - Series005_2	12.839	7490.87	0.327	0
AOB25df.2.15VI15.lif - Series005_3	9.567	5581.86	0.804	0
AOB25df.2.15VI15.lif - Series005_4	6.102	3560.3	0.011	3.815
AOB25df.2.15VI15.lif - Series005_5	5.944	3468.04	0	4.768
AOB25df.2.15VI15.lif - Series005_3	9.567	5581.86	0.804	0
AOB25df.2.15VI15.lif - Series005_4	6.102	3560.3	0.011	0
AOB25df.2.15VI15.lif - Series005_5	5.944	3468.04	0	0
AOB25df.2.15VI15.lif - Series004_1	16.643	10028.4	0	0
AOB25df.2.15VI15.lif - Series004_2	24.625	14838.2	0	0
AOB25df.2.15VI15.lif - Series004_3	11.778	7096.77	0	0
AOB25df.2.15VI15.lif - Series004_4	8.46	5097.87	0	0
AOB25df.2.15VI15.lif - Series004_5	5.128	3090.14	0	0
AOB25df.2.15VI15.lif - Series004_3	11.778	7096.77	0	0
AOB25df.2.15VI15.lif - Series004_4	8.46	5097.87	0	0
AOB25df.2.15VI15.lif - Series004_5	5.128	3090.14	0	0
AOB25df.2.15VI15.lif - Series003_1	12.719	6410.36	0	0
AOB25df.2.15VI15.lif - Series003_2	14.422	7268.43	0	0
AOB25df.2.15VI15.lif - Series003_3	10.294	5188.23	0	0
AOB25df.2.15VI15.lif - Series003_4	4.324	2179.15	0	3.576
AOB25df.2.15VI15.lif - Series003_5	1.679	846.148	0	0
AOB25df.2.15VI15.lif - Series003_3	10.294	5188.23	0	6.914
AOB25df.2.15VI15.lif - Series003_4	4.324	2179.15	0	0
AOB25df.2.15VI15.lif - Series003_5	1.679	846.148	0	0
AOB25df.2.15VI15.lif - Series002_1	7.087	2960.2	0.189	0
AOB25df.2.15VI15.lif - Series002_2	6.612	2761.84	0.176	0
AOB25df.2.15VI15.lif - Series002_3	7.914	3305.43	0.013	0
AOB25df.2.15VI15.lif - Series002_4	8.003	3342.63	0	0
AOB25df.2.15VI15.lif - Series002_5	5.078	2121.21	0	0
AOB25df.2.15VI15.lif - Series002_3	7.914	3305.43	0.013	0
AOB25df.2.15VI15.lif - Series002_4	8.003	3342.63	0	7.868
AOB25df.2.15VI15.lif - Series002_5	5.078	2121.21	0	34.809
AOB25df.2.15VI15.lif - Series001_1	3.401	1590.73	0	41.485
AOB25df.2.15VI15.lif - Series001_2	4.543	2125.03	0	21.458
AOB25df.2.15VI15.lif - Series001_3	3.81	1782.42	0	15.02
AOB25df.2.15VI15.lif - Series001_4	1.019	476.837	0	0
AOB25df.2.15VI15.lif - Series001_5	0.182	85.115	0.006	0
AOB25df.2.15VI15.lif - Series001_3	3.81	1782.42	0	0
AOB25df.2.15VI15.lif - Series001_4	1.019	476.837	0	0
AOB25df.2.15VI15.lif - Series001_5	0.182	85.115	0.006	0.238
AOB25df.2.15VI15.lif - Series000_1	7.831	3140.93	0	13.351
AOB25df.2.15VI15.lif - Series000_2	12.063	4838.47	0	13.59
AOB25df.2.15VI15.lif - Series000_3	12.028	4824.4	0	33.379
AOB25df.2.15VI15.lif - Series000_4	6.48	2599.24	0	0.477
AOB25df.2.15VI15.lif - Series000_5	4.236	1699.21	0	0
AOB25df.2.15VI15.lif - Series000_3	12.028	4824.4	0	0
AOB25df.2.15VI15.lif - Series000_4	6.48	2599.24	0	0
AOB25df.2.15VI15.lif - Series000_5	4.236	1699.21	0	0
AOB25df.3.15VI15.lif - Series008_1	5.269	1622.44	0.0007519	0
AOB25df.3.15VI15.lif - Series008_2	7.124	2193.69	0.023	0
AOB25df.3.15VI15.lif - Series008_3	8.635	2658.84	0.026	0
AOB25df.3.15VI15.lif - Series008_4	8.691	2676.25	0	0
AOB25df.3.15VI15.lif - Series008_5	7.15	2201.56	0	0
AOB25df.3.15VI15.lif - Series008_3	8.635	2658.84	0.026	0
AOB25df.3.15VI15.lif - Series008_4	8.691	2676.25	0	0
AOB25df.3.15VI15.lif - Series008_5	7.15	2201.56	0	39.101
AOB25df.3.15VI15.lif - Series007_1	3.352	1803.4	0.033	36.478
AOB25df.3.15VI15.lif - Series007_2	8.373	4504.44	0.049	2.623
AOB25df.3.15VI15.lif - Series007_3	8.375	4505.87	0	0
AOB25df.3.15VI15.lif - Series007_4	6.177	3323.08	0	0
AOB25df.3.15VI15.lif - Series007_5	4.108	2210.14	0	0
AOB25df.3.15VI15.lif - Series007_3	8.375	4505.87	0	0
AOB25df.3.15VI15.lif - Series007_4	6.177	3323.08	0	0
AOB25df.3.15VI15.lif - Series007_5	4.108	2210.14	0	0
AOB25df.3.15VI15.lif - Series006_1	5.263	2718.21	0.622	0.954
AOB25df.3.15VI15.lif - Series006_2	6.36	3284.45	0.573	0
AOB25df.3.15VI15.lif - Series006_3	7.338	3789.66	0.264	0
AOB25df.3.15VI15.lif - Series006_4	8.825	4557.61	0	0
AOB25df.3.15VI15.lif - Series006_2	6.36	3284.45	0.573	0
AOB25df.3.15VI15.lif - Series006_3	7.338	3789.66	0.264	0
AOB25df.3.15VI15.lif - Series006_4	8.825	4557.61	0	0.238
AOB25df.3.15VI15.lif - Series006_5	9.061	4679.68	0.051	7.153
AOB25df.3.15VI15.lif - Series003_1	23.296	11823.7	0	8.106
AOB25df.3.15VI15.lif - Series003_2	33.053	16776.1	0	0
AOB25df.3.15VI15.lif - Series003_3	14.262	7238.39	0	0
AOB25df.3.15VI15.lif - Series003_4	6.005	3047.7	0	2.861
AOB25df.3.15VI15.lif - Series003_5	3.102	1574.52	0	4.292
AOB25df.3.15VI15.lif - Series003_3	14.262	7238.39	0	0
AOB25df.3.15VI15.lif - Series003_4	6.005	3047.7	0	0
AOB25df.3.15VI15.lif - Series003_5	3.102	1574.52	0	0
AOB25df.3.15VI15.lif - Series002_1	8.312	2574.2	0	67.472
AOB25df.3.15VI15.lif - Series002_2	14.667	4542.59	0.014	62.227
AOB25df.3.15VI15.lif - Series002_3	13.476	4173.76	0.005	28.61
AOB25df.3.15VI15.lif - Series002_4	7.803	2416.85	0	0
AOB25df.3.15VI15.lif - Series002_5	3.132	970.125	0	5.484
AOB25df.3.15VI15.lif - Series002_3	13.476	4173.76	0.005	0
AOB25df.3.15VI15.lif - Series002_4	7.803	2416.85	0	0
AOB25df.3.15VI15.lif - Series002_5	3.132	970.125	0	0
AOB25df.3.15VI15.lif - Series001_1	4.96	2484.08	0	0
AOB25df.3.15VI15.lif - Series001_2	4.045	2025.6	0	0
AOB25df.3.15VI15.lif - Series001_3	4.81	2408.74	0	0
AOB25df.3.15VI15.lif - Series001_4	3.58	1792.67	0	4.292
AOB25df.3.15VI15.lif - Series001_2	4.045	2025.6	0	1.431
AOB25df.3.15VI15.lif - Series001_3	4.81	2408.74	0	0
AOB25df.3.15VI15.lif - Series001_4	3.58	1792.67	0	0
AOB25df.3.15VI15.lif - Series001_5	3.478	1741.89	0	0
AOB25df.3.15VI15.lif - Series000_1	4.498	2131.7	0	0
AOB25df.3.15VI15.lif - Series000_2	7.2	3412.49	0	0
AOB25df.3.15VI15.lif - Series000_3	5.754	2727.03	0	0
AOB25df.3.15VI15.lif - Series000_4	3.771	1787.19	0	0
AOB25df.3.15VI15.lif - Series000_5	1.26	597	0	0
AOB25df.3.15VI15.lif - Series000_3	5.754	2727.03	0	0
AOB25df.3.15VI15.lif - Series000_4	3.771	1787.19	0	0
AOB25df.3.15VI15.lif - Series000_5	1.26	597	0	0
AOB25d.2f.21VI15 15dtimepoint.lif - Series007_1	1.891	816.107	0	0
AOB25d.2f.21VI15 15dtimepoint.lif - Series007_2	1.868	806.332	0	0
AOB25d.2f.21VI15 15dtimepoint.lif - Series007_3	3.537	1527.07	0	0
AOB25d.2f.21VI15 15dtimepoint.lif - Series007_4	5.635	2432.59	0	0
AOB25d.2f.21VI15 15dtimepoint.lif - Series007_5	7.385	3188.13	0	0
AOB25d.2f.21VI15 15dtimepoint.lif - Series007_6	9.039	3902.2	0	0
AOB25d.2f.21VI15 15dtimepoint.lif - Series007_7	10.072	4347.8	0	0
AOB25d.2f.21VI15 15dtimepoint.lif - Series007_8	10.353	4469.16	0	0
AOB25d.2f.21VI15 15dtimepoint.lif - Series006_1	4.824	2833.61	0	0
AOB25d.2f.21VI15 15dtimepoint.lif - Series006_2	6.359	3735.3	0	0
AOB25d.2f.21VI15 15dtimepoint.lif - Series006_3	9.38	5509.85	0	0
AOB25d.2f.21VI15 15dtimepoint.lif - Series006_4	12.235	7186.89	0.006	0
AOB25d.2f.21VI15 15dtimepoint.lif - Series006_5	14.01	8229.49	0	0
AOB25d.2f.21VI15 15dtimepoint.lif - Series006_6	14.962	8788.35	0.006	0
AOB25d.2f.21VI15 15dtimepoint.lif - Series006_7	15.63	9180.78	0.076	0
AOB25d.2f.21VI15 15dtimepoint.lif - Series006_8	14.82	8705.38	0.177	0
AOB25d.2f.21VI15 15dtimepoint.lif - Series005_1	1.968	1070.02	0.012	0
AOB25d.2f.21VI15 15dtimepoint.lif - Series005_2	2.466	1340.87	0	0.238
AOB25d.2f.21VI15 15dtimepoint.lif - Series005_3	3.931	2137.66	0	0
AOB25d.2f.21VI15 15dtimepoint.lif - Series005_4	6.207	3375.53	0	0.238
AOB25d.2f.21VI15 15dtimepoint.lif - Series005_5	9.046	4919.77	0	2.861
AOB25d.2f.21VI15 15dtimepoint.lif - Series005_6	11.71	6368.16	0	6.676
AOB25d.2f.21VI15 15dtimepoint.lif - Series005_7	14.066	7649.42	0.003	8.345
AOB25d.2f.21VI15 15dtimepoint.lif - Series005_8	16.195	8807.66	0.029	6.676
AOB25d.2f.21VI15 15dtimepoint.lif - Series004_3	6.898	2839.8	0.004	2.861
AOB25d.2f.21VI15 15dtimepoint.lif - Series004_4	9.116	3752.95	0.026	1.431
AOB25d.2f.21VI15 15dtimepoint.lif - Series004_5	11.157	4592.9	0.038	0
AOB25d.2f.21VI15 15dtimepoint.lif - Series004_6	12.838	5285.26	0.041	0.954
AOB25d.2f.21VI15 15dtimepoint.lif - Series004_7	13.556	5580.9	0.028	0
AOB25d.2f.21VI15 15dtimepoint.lif - Series004_8	14.121	5813.36	0	0
AOB25d.2f.21VI15 15dtimepoint.lif - Series004_9	14.054	5785.7	0	0
AOB25d.2f.21VI15 15dtimepoint.lif - Series004_10	13.019	5359.65	0	0
AOB25d.2f.21VI15 15dtimepoint.lif - Series002_1	10.004	5627.15	0.031	0
AOB25d.2f.21VI15 15dtimepoint.lif - Series002_2	9.275	5216.84	0.046	0.238
AOB25d.2f.21VI15 15dtimepoint.lif - Series002_3	8.486	4772.9	0.072	2.384
AOB25d.2f.21VI15 15dtimepoint.lif - Series002_4	8.336	4688.98	0.057	8.345
AOB25d.2f.21VI15 15dtimepoint.lif - Series002_5	8.157	4588.13	0.053	18.12
AOB25d.2f.21VI15 15dtimepoint.lif - Series002_6	7.605	4277.47	0.053	39.577
AOB25d.2f.21VI15 15dtimepoint.lif - Series002_7	6.632	3730.54	0.107	0
AOB25d.2f.21VI15 15dtimepoint.lif - Series002_8	5.656	3181.22	0.175	0
AOB25d.3f.1VII15.lif - Series005_1	8.885	4667.52	0.007	0.954
AOB25d.3f.1VII15.lif - Series005_2	9.392	4933.83	0.005	5.484
AOB25d.3f.1VII15.lif - Series005_3	8.641	4539.49	0	8.106
AOB25d.3f.1VII15.lif - Series005_4	7.853	4125.36	0	8.821
AOB25d.3f.1VII15.lif - Series005_5	6.954	3653.05	0	5.96
AOB25d.3f.1VII15.lif - Series005_6	6.033	3169.54	0	0
AOB25d.3f.1VII15.lif - Series005_7	5.091	2674.34	0	0
AOB25d.3f.1VII15.lif - Series005_8	4.123	2165.79	0	0
AOB25d.3f.1VII15.lif - Series004_1	13.454	5322.46	0.153	0
AOB25d.3f.1VII15.lif - Series004_2	14.744	5833.15	0.185	0
AOB25d.3f.1VII15.lif - Series004_3	13.523	5349.87	0.212	0
AOB25d.3f.1VII15.lif - Series004_4	11.245	4448.65	0.174	1.907
AOB25d.3f.1VII15.lif - Series004_5	9.143	3617.05	0.088	2.861
AOB25d.3f.1VII15.lif - Series004_6	7.533	2980.23	0.014	4.53
AOB25d.3f.1VII15.lif - Series004_7	6.467	2558.47	0	3.576
AOB25d.3f.1VII15.lif - Series004_8	5.412	2141	0	3.338
AOB25d.3f.1VII15.lif - Series003_3	16.022	4457.47	0.14	3.338
AOB25d.3f.1VII15.lif - Series003_4	12.896	3587.96	0.023	6.676
AOB25d.3f.1VII15.lif - Series003_5	9.793	2724.65	0	10.967
AOB25d.3f.1VII15.lif - Series003_6	7.85	2183.91	0	10.967
AOB25d.3f.1VII15.lif - Series003_7	6.621	1842.02	0	17.166
AOB25d.3f.1VII15.lif - Series003_8	4.993	1389.27	0.018	50.306
AOB25d.3f.1VII15.lif - Series003_9	3.518	978.708	0.03	27.657
AOB25d.3f.1VII15.lif - Series003_10	2.324	646.591	0.031	9.537
AOB25d.3f.1VII15.lif - Series002_1	0.284	94.891	0	6.437
AOB25d.3f.1VII15.lif - Series002_2	0.59	197.411	0	0.715
AOB25d.3f.1VII15.lif - Series002_3	0.875	292.54	0	0.477
AOB25d.3f.1VII15.lif - Series002_4	1.187	396.967	0	0
AOB25d.3f.1VII15.lif - Series002_5	1.259	421.047	0	0
AOB25d.3f.1VII15.lif - Series002_6	0.957	319.958	0	0
AOB25d.3f.1VII15.lif - Series002_7	0.639	213.623	0	0
AOB25d.3f.1VII15.lif - Series002_8	0.352	117.779	0	0
AOB25d.3f.1VII15.lif - Series001_1	1.906	806.57	0.09	0
AOB25d.3f.1VII15.lif - Series001_2	5.271	2230.17	0.143	0
AOB25d.3f.1VII15.lif - Series001_3	10.42	4408.36	0.157	0
AOB25d.3f.1VII15.lif - Series001_4	14.46	6117.82	0.097	35.048
AOB25d.3f.1VII15.lif - Series001_5	15.062	6372.45	0.047	42.439
AOB25d.3f.1VII15.lif - Series001_6	12.456	5269.77	0.027	48.637
AOB25d.3f.1VII15.lif - Series001_7	9.079	3840.92	0.019	39.816
AOB25d.3f.1VII15.lif - Series001_8	6.827	2888.2	0.002	20.266
AOB25d.3f.21VI15 15dtimepoint.lif - Series007_6	4.637	2700.09	0	3.099
AOB25d.3f.21VI15 15dtimepoint.lif - Series007_7	8.564	4986.52	0	0
AOB25d.3f.21VI15 15dtimepoint.lif - Series007_8	11.917	6938.93	0	0
AOB25d.3f.21VI15 15dtimepoint.lif - Series007_9	14.409	8389.47	0.05	0
AOB25d.3f.21VI15 15dtimepoint.lif - Series007_10	15.446	8993.39	0.117	0
AOB25d.3f.21VI15 15dtimepoint.lif - Series007_11	14.955	8707.52	0.184	48.399
AOB25d.3f.21VI15 15dtimepoint.lif - Series007_12	13.025	7583.86	0.279	7.868
AOB25d.3f.21VI15 15dtimepoint.lif - Series007_13	11.414	6645.92	0.541	0
AOB25d.3f.21VI15 15dtimepoint.lif - Series006_1	19.401	11671.3	0	0
AOB25d.3f.21VI15 15dtimepoint.lif - Series006_2	20.384	12262.3	0	0
AOB25d.3f.21VI15 15dtimepoint.lif - Series006_3	20.76	12488.6	0	6.199
AOB25d.3f.21VI15 15dtimepoint.lif - Series006_4	19.86	11946.9	0	10.49
AOB25d.3f.21VI15 15dtimepoint.lif - Series006_5	18.133	10908.1	0	10.729
AOB25d.3f.21VI15 15dtimepoint.lif - Series006_6	16.277	9791.85	0	0
AOB25d.3f.21VI15 15dtimepoint.lif - Series006_7	14.261	8579.25	0	0
AOB25d.3f.21VI15 15dtimepoint.lif - Series006_8	12.171	7321.84	0	0
AOB25d.3f.21VI15 15dtimepoint.lif - Series005_3	14.927	7951.26	0.036	0
AOB25d.3f.21VI15 15dtimepoint.lif - Series005_4	14.013	7464.17	0.046	0
AOB25d.3f.21VI15 15dtimepoint.lif - Series005_5	12.94	6892.44	0.062	0
AOB25d.3f.21VI15 15dtimepoint.lif - Series005_6	12.063	6425.38	0.075	0
AOB25d.3f.21VI15 15dtimepoint.lif - Series005_7	11.158	5943.3	0.116	0
AOB25d.3f.21VI15 15dtimepoint.lif - Series005_8	10.063	5360.13	0.114	0
AOB25d.3f.21VI15 15dtimepoint.lif - Series005_9	8.488	4521.37	0.093	0
AOB25d.3f.21VI15 15dtimepoint.lif - Series005_10	6.83	3638.27	0.041	18.12
AOB25d.3f.21VI15 15dtimepoint.lif - Series004_5	12.749	3667.12	0.008	28.849
AOB25d.3f.21VI15 15dtimepoint.lif - Series004_6	15.688	4512.55	0.016	31.71
AOB25d.3f.21VI15 15dtimepoint.lif - Series004_7	17.317	4981.28	0.009	19.55
AOB25d.3f.21VI15 15dtimepoint.lif - Series004_8	17.283	4971.5	0.004	9.537
AOB25d.3f.21VI15 15dtimepoint.lif - Series004_9	15.452	4444.6	0.018	5.484
AOB25d.3f.21VI15 15dtimepoint.lif - Series004_10	13.437	3865	0.024	3.815
AOB25d.3f.21VI15 15dtimepoint.lif - Series004_11	11.788	3390.79	0.025	0.477
AOB25d.3f.21VI15 15dtimepoint.lif - Series004_12	10.572	3041.03	0.025	0
AOB25d.3f.21VI15 15dtimepoint.lif - Series003_3	18.82	7436.04	0.037	0
AOB25d.3f.21VI15 15dtimepoint.lif - Series003_4	19.987	7897.38	0.035	0
AOB25d.3f.21VI15 15dtimepoint.lif - Series003_5	19.056	7529.26	0.023	0
AOB25d.3f.21VI15 15dtimepoint.lif - Series003_6	16.775	6628.27	0.001	0
AOB25d.3f.21VI15 15dtimepoint.lif - Series003_7	14.379	5681.52	0	0
AOB25d.3f.21VI15 15dtimepoint.lif - Series003_8	12.074	4770.76	0	0
AOB25d.3f.21VI15 15dtimepoint.lif - Series003_9	10.055	3973.01	0	0
AOB25d.3f.21VI15 15dtimepoint.lif - Series003_10	8.455	3340.72	0	0
AOB25d.3f.21VI15 15dtimepoint.lif - Series002_1	16.184	9423.26	0	0
AOB25d.3f.21VI15 15dtimepoint.lif - Series002_2	15.768	9181.02	0	2.146
AOB25d.3f.21VI15 15dtimepoint.lif - Series002_3	14.905	8678.44	0	5.007
AOB25d.3f.21VI15 15dtimepoint.lif - Series002_4	14.378	8371.59	0	7.868
AOB25d.3f.21VI15 15dtimepoint.lif - Series002_5	12.734	7414.34	0.1	11.921
AOB25d.3f.21VI15 15dtimepoint.lif - Series002_6	10.905	6349.32	0.123	23.127
AOB25d.3f.21VI15 15dtimepoint.lif - Series002_7	9.309	5420.45	0.084	0
AOB25d.3f.21VI15 15dtimepoint.lif - Series002_8	7.48	4355.43	0.011	0
AOB25d.1nf.1VII15.lif - Series024_1	7.322	3975.15	0.012	0
AOB25d.1nf.1VII15.lif - Series024_2	8.652	4697.32	0	0
AOB25d.1nf.1VII15.lif - Series024_3	8.395	4557.85	0	0
AOB25d.1nf.1VII15.lif - Series024_4	7.417	4026.65	0	0
AOB25d.1nf.1VII15.lif - Series024_5	5.837	3169.06	0	0
AOB25d.1nf.1VII15.lif - Series024_6	4.14	2247.33	0	0
AOB25d.1nf.1VII15.lif - Series024_7	2.891	1569.27	0	0.238
AOB25d.1nf.1VII15.lif - Series024_8	2.625	1425.03	0	0
AOB25d.1nf.1VII15.lif - Series023_1	0.813	221.252	0	0
AOB25d.1nf.1VII15.lif - Series023_2	4.2	1142.5	0	0
AOB25d.1nf.1VII15.lif - Series023_3	12.566	3418.45	0.005	0
AOB25d.1nf.1VII15.lif - Series023_4	20.174	5488.4	0.023	0
AOB25d.1nf.1VII15.lif - Series023_5	21.132	5748.99	0.028	0
AOB25d.1nf.1VII15.lif - Series023_6	15.604	4245.04	0.025	3.338
AOB25d.1nf.1VII15.lif - Series023_7	10.571	2875.8	0.001	4.292
AOB25d.1nf.1VII15.lif - Series023_8	6.832	1858.71	0	5.722
AOB25d.1nf.1VII15.lif - Series021_1	3.449	1554.25	0	6.914
AOB25d.1nf.1VII15.lif - Series021_2	6.88	3100.16	0	10.729
AOB25d.1nf.1VII15.lif - Series021_3	16.171	7286.79	0	10.49
AOB25d.1nf.1VII15.lif - Series021_4	20.997	9461.4	0	8.583
AOB25d.1nf.1VII15.lif - Series021_5	17.913	8071.66	0	3.815
AOB25d.1nf.1VII15.lif - Series021_6	12.749	5744.7	0	0.477
AOB25d.1nf.1VII15.lif - Series021_7	8.031	3618.96	0	0.238
AOB25d.1nf.1VII15.lif - Series021_8	4.83	2176.52	0	0
AOB25d.1nf.1VII15.lif - Series019_1	0.795	377.655	0.044	0
AOB25d.1nf.1VII15.lif - Series019_2	9.394	4460.1	0.197	0
AOB25d.1nf.1VII15.lif - Series019_3	20.587	9774.21	0.214	0
AOB25d.1nf.1VII15.lif - Series019_4	26.026	12356.3	0.033	0
AOB25d.1nf.1VII15.lif - Series019_5	19.799	9399.89	0.013	2.861
AOB25d.1nf.1VII15.lif - Series019_6	12.568	5966.66	0	5.484
AOB25d.1nf.1VII15.lif - Series019_7	7.529	3574.37	0	3.099
AOB25d.1nf.1VII15.lif - Series019_8	5.199	2468.11	0	1.192
AOB25d.1nf.1VII15.lif - Series015_1	1.23	606.537	0	5.96
AOB25d.1nf.1VII15.lif - Series015_2	1.357	669.003	0	8.106
AOB25d.1nf.1VII15.lif - Series015_3	1.458	719.07	0	8.583
AOB25d.1nf.1VII15.lif - Series015_4	1.768	871.897	0	8.345
AOB25d.1nf.1VII15.lif - Series015_5	2.562	1263.14	0	9.06
AOB25d.1nf.1VII15.lif - Series015_6	3.057	1507.28	0	5.007
AOB25d.1nf.1VII15.lif - Series015_7	2.946	1452.45	0	6.914
AOB25d.1nf.1VII15.lif - Series015_8	2.319	1143.22	0	8.583
AOB25d.1nf.1VII15.lif - Series012_4	7.018	3268.48	0.326	8.106
AOB25d.1nf.1VII15.lif - Series012_5	9.081	4229.07	0.061	5.245
AOB25d.1nf.1VII15.lif - Series012_6	10.112	4709.48	0.045	0.238
AOB25d.1nf.1VII15.lif - Series012_7	9.866	4594.56	0.006	0
AOB25d.1nf.1VII15.lif - Series012_8	9.22	4293.92	0.015	0
AOB25d.1nf.1VII15.lif - Series012_9	7.945	3700.26	0.006	0
AOB25d.1nf.1VII15.lif - Series012_10	5.915	2754.93	0	0
AOB25d.1nf.1VII15.lif - Series012_11	4.376	2038	0	0
AOB25d.1nf.21VI15.lif - Series019_1	20.307	8919.72	0	0
AOB25d.1nf.21VI15.lif - Series019_2	23.574	10354.8	0	0
AOB25d.1nf.21VI15.lif - Series019_3	28.014	12305.3	0	0
AOB25d.1nf.21VI15.lif - Series019_4	31.803	13969.7	0	0
AOB25d.1nf.21VI15.lif - Series019_5	34.406	15113.1	0	0
AOB25d.1nf.21VI15.lif - Series019_6	35.013	15379.7	0	0
AOB25d.1nf.21VI15.lif - Series019_6	35.013	15379.7	0	4.292
AOB25d.1nf.21VI15.lif - Series019_7	33.489	14709.9	0	5.245
AOB25d.1nf.21VI15.lif - Series018_1	12.388	7273.44	0	3.576
AOB25d.1nf.21VI15.lif - Series018_2	12.812	7522.58	0	0.477
AOB25d.1nf.21VI15.lif - Series018_3	16.425	9644.03	0	0.238
AOB25d.1nf.21VI15.lif - Series018_4	20.568	12076.6	0	0.238
AOB25d.1nf.21VI15.lif - Series018_4	20.568	12076.6	0	0
AOB25d.1nf.21VI15.lif - Series018_5	24.407	14330.6	0	0
AOB25d.1nf.21VI15.lif - Series018_6	27.273	16013.1	0	0.954
AOB25d.1nf.21VI15.lif - Series018_7	26.845	15762.1	0	0.954
AOB25d.1nf.21VI15.lif - Series017_1	0.211	79.632	0	0
AOB25d.1nf.21VI15.lif - Series017_2	5.479	2067.57	0	0
AOB25d.1nf.21VI15.lif - Series017_3	18.418	6949.9	0	0
AOB25d.1nf.21VI15.lif - Series017_4	26.936	10164	0	0
AOB25d.1nf.21VI15.lif - Series017_5	32.686	12333.4	0	0
AOB25d.1nf.21VI15.lif - Series017_6	37.43	14123.4	0	0
AOB25d.1nf.21VI15.lif - Series017_7	40.614	15325.1	0	0
AOB25d.1nf.21VI15.lif - Series017_7	40.614	15325.1	0	0
AOB25d.1nf.21VI15.lif - Series014_1	29.723	14959.3	0	0
AOB25d.1nf.21VI15.lif - Series014_2	34.634	17431.3	0	1.669
AOB25d.1nf.21VI15.lif - Series014_3	39.775	20018.3	0	8.106
AOB25d.1nf.21VI15.lif - Series014_4	43.061	21672.5	0	9.775
AOB25d.1nf.21VI15.lif - Series014_5	44.78	22537.5	0	8.821
AOB25d.1nf.21VI15.lif - Series014_6	44.879	22587.5	0	0.477
AOB25d.1nf.21VI15.lif - Series014_7	42.359	21318.9	0	0
AOB25d.1nf.21VI15.lif - Series014_7	42.359	21318.9	0	0
AOB25d.1nf.21VI15.lif - Series013_1	28.31	12429.2	0.114	0
AOB25d.1nf.21VI15.lif - Series013_2	31.564	13857.8	0.118	0
AOB25d.1nf.21VI15.lif - Series013_3	34.643	15209.4	0.128	0
AOB25d.1nf.21VI15.lif - Series013_4	36.583	16061.3	0.109	0
AOB25d.1nf.21VI15.lif - Series013_5	36.231	15906.8	0.144	0
AOB25d.1nf.21VI15.lif - Series013_6	33.961	14910.2	0.113	0
AOB25d.1nf.21VI15.lif - Series013_6	33.961	14910.2	0.113	0
AOB25d.1nf.21VI15.lif - Series013_7	29.178	12810.5	0.151	6.676
AOB25d.1nf.21VI15.lif - Series012_1	28.593	10824	0.039	29.564
AOB25d.1nf.21VI15.lif - Series012_2	32.747	12396.6	0.069	32.187
AOB25d.1nf.21VI15.lif - Series012_3	37.266	14107.5	0.078	5.007
AOB25d.1nf.21VI15.lif - Series012_4	40.581	15362.3	0.021	1.907
AOB25d.1nf.21VI15.lif - Series012_4	40.581	15362.3	0.021	0
AOB25d.1nf.21VI15.lif - Series012_5	43.418	16436.1	0.007	0
AOB25d.1nf.21VI15.lif - Series012_6	45.942	17391.4	0.025	0
AOB25d.1nf.21VI15.lif - Series012_7	46.659	17663.2	0.034	0
AOB25d.1nf.21VI15.lif - Series008_2	11.163	2305.98	0.066	0
AOB25d.1nf.21VI15.lif - Series008_3	15.126	3124.71	0.015	0
AOB25d.1nf.21VI15.lif - Series008_4	19.191	3964.42	0	0
AOB25d.1nf.21VI15.lif - Series008_5	22.39	4625.32	0	0
AOB25d.1nf.21VI15.lif - Series008_6	24.244	5008.22	0	0
AOB25d.1nf.21VI15.lif - Series008_7	24.741	5110.98	0	0
AOB25d.1nf.21VI15.lif - Series008_8	23.46	4846.33	0	0
AOB25d.1nf.21VI15.lif - Series008_9	20.197	4172.32	0	0
AOB25d.1nf.21VI15.lif - Series003_7	11.466	4867.08	0.13	0
AOB25d.1nf.21VI15.lif - Series003_8	12.984	5511.52	0.146	0
AOB25d.1nf.21VI15.lif - Series003_9	13.218	5610.7	0.143	0
AOB25d.1nf.21VI15.lif - Series003_10	11.997	5092.38	0.188	51.975
AOB25d.1nf.21VI15.lif - Series003_11	9.783	4152.54	0.139	9.775
AOB25d.1nf.21VI15.lif - Series003_12	7.304	3100.39	0.114	7.153
AOB25d.1nf.21VI15.lif - Series003_13	4.939	2096.65	0.067	0.954
AOB25d.1nf.21VI15.lif - Series003_14	3.378	1433.85	0.061	2.384
AOB25d.2f.1VII15.lif - Series008_1	0.108	10.49	0	0.954
AOB25d.2f.1VII15.lif - Series008_2	0.079	7.629	0	0
AOB25d.2f.1VII15.lif - Series008_3	0.106	10.252	0	0
AOB25d.2f.1VII15.lif - Series008_6	0.214	20.742	0	0
AOB25d.2f.1VII15.lif - Series008_7	0.359	34.809	0	0
AOB25d.2f.1VII15.lif - Series008_8	0.449	43.631	0	0
AOB25d.2f.1VII15.lif - Series008_9	0.324	31.471	0	0
AOB25d.2f.1VII15.lif - Series008_10	0.155	15.02	0	0
AOB25d.2f.1VII15.lif - Series006_11	0.06	10.014	0.004	0
AOB25d.2f.1VII15.lif - Series006_12	0.099	16.451	0.013	0
AOB25d.2f.1VII15.lif - Series006_13	0.096	15.974	0.012	0
AOB25d.2f.1VII15.lif - Series006_14	0.056	9.298	0.013	0
AOB25d.2f.1VII15.lif - Series006_15	0.011	1.907	0.013	0
AOB25d.2f.1VII15.lif - Series006_16	0.022	3.576	0.008	0
AOB25d.2f.1VII15.lif - Series006_17	0.022	3.576	0.009	0
AOB25d.2f.1VII15.lif - Series006_18	0.027	4.53	0.008	0
AOB25d.2f.1VII15.lif - Series005_1	0.102	12.636	0	0
AOB25d.2f.1VII15.lif - Series005_2	0.15	18.597	0	0
AOB25d.2f.1VII15.lif - Series005_3	0.206	25.511	0	0
AOB25d.2f.1VII15.lif - Series005_4	0.244	30.279	0	0
AOB25d.2f.1VII15.lif - Series005_5	0.154	19.073	0	0
AOB25d.2f.1VII15.lif - Series005_6	0.071	8.821	0	0
AOB25d.2f.1VII15.lif - Series005_7	0.058	7.153	0	0
AOB25d.2f.1VII15.lif - Series005_8	0.056	6.914	0	0
AOB25d.2f.1VII15.lif - Series005_10	0.121	15.02	0	0
AOB25d.2f.1VII15.lif - Series005_11	0.131	16.212	0	0
AOB25d.2f.1VII15.lif - Series005_12	0.085	10.49	0	0
AOB25d.2f.1VII15.lif - Series005_13	0.065	8.106	0	0
AOB25d.2f.1VII15.lif - Series005_14	0.087	10.729	0	0
AOB25d.2f.1VII15.lif - Series005_15	0.077	9.537	0	0
AOB25d.2f.1VII15.lif - Series005_16	0.05	6.199	0	0
AOB25d.2f.1VII15.lif - Series005_17	0.012	1.431	0	0
AOB25d.2f.1VII15.lif - Series002_1	0.004	0.477	0	21.219
AOB25d.2f.1VII15.lif - Series002_1	0.012	1.431	0	21.935
AOB25d.2f.1VII15.lif - Series002_1	0.013	2.861	0	23.842
AOB25d.2f.1VII15.lif - Series002_2	0.001	0.238	0	20.266
AOB25d.2f.1VII15.lif - Series002_3	0.002	0.477	0	26.703
AOB25d.2f.1VII15.lif - Series002_4	0.004	0.954	0	20.981
AOB25d.2f.1VII15.lif - Series002_5	0.002	0.477	0	28.133
AOB25d.2f.1VII15.lif - Series002_6	0.001	0.238	0	9.537
AOB25d.2f.1VII15.lif - Series001_1	0	0	0	16.928
AOB25d.2f.1VII15.lif - Series001_1	0	0	0	19.312
AOB25d.2f.1VII15.lif - Series001_2	0	0	0	5.245
AOB25d.2f.1VII15.lif - Series001_3	0.002	0.477	0	1.669
AOB25d.2f.1VII15.lif - Series001_4	0.007	1.907	0	6.199
AOB25d.2f.1VII15.lif - Series001_5	0.0008232	0.238	0	8.345
AOB25d.2f.1VII15.lif - Series001_6	0	0	0	27.418
AOB25d.2f.1VII15.lif - Series001_7	0	0	0	6.199
