# Supplementary material for: Chloroplast digestion and the development of functional kleptoplasty in juvenile Elysia timida (Risso, 1818) as compared to short-term and non-chloroplast-retaining sacoglossan slugs
Source: PLoS One. 2017 Oct 11;12(10):e0182910. doi: 10.1371/journal.pone.0182910 (PMC5636068; doi:10.1371/journal.pone.0182910)
Supplement: S3 Table — (XLSX) [file pone.0182910.s003.xlsx]

## Sheet: 4 DPM
Image name			Specimen averages
AO4d.1.5VI15.lif - Series012_17		cp average	cp average	lys average	lys average
AO4d.1.5VI15.lif - Series012_18		w/o ROI	w/i ROI	w/o ROI	w/I ROI
AO4d.1.5VI15.lif - Series012_19		2.113	975.609	0	0	0.778	359.058	0.241	39.339
AO4d.1.5VI15.lif - Series012_20		1.74	803.471	0	0	0.839	387.192	0.339	55.313
AO4d.1.5VI15.lif - Series012_21		0.732	338.078	0.007	1.192	0.643	296.831	0.347	56.744
AO4d.1.5VI15.lif - Series012_22		0.09	41.485	0.013	2.146	0.429	198.126	0.387	63.181
AO4d.1.5VI15.lif - Series012_23		0.0005164	0.238	0	0	0.296	136.852	0.248	40.531
AO4d.1.5VI15.lif - Series012_24		0	0	0	0	0.054	24.796	0.042	6.914
AO4d.1.5VI15.lif - Series008_4		0	0	0	0	0.0005164	0.238	0	0
AO4d.1.5VI15.lif - Series008_5		0	0	0	0	0	0	0	0
AO4d.1.5VI15.lif - Series008_6		2.777	1342.77	0.027	3.815	0.321	154.972	0.069	9.775
AO4d.1.5VI15.lif - Series008_7		2.117	1023.77	0.052	7.391	0.603	291.586	0.045	6.437
AO4d.1.5VI15.lif - Series008_8		1.721	832.319	0.025	3.576	0.755	365.257	0.088	12.398
AO4d.1.5VI15.lif - Series008_9		0.645	312.09	0.002	0.238	0.794	383.854	0.094	13.351
AO4d.1.5VI15.lif - Series008_10		0.071	34.094	0	0	0.383	185.251	0.029	4.053
AO4d.1.5VI15.lif - Series008_11		0	0	0	0	0.068	32.663	0.005	0.715
AO4d.2.5VI15.lif_1		0	0	0	0	0	0	0	0
AO4d.2.5VI15.lif_2		0	0	0	0	0	0	0	0
AO4d.2.5VI15.lif_3		3.303	1530.17	0.001	0.238	0.549	254.154	0.078	12.636
AO4d.2.5VI15.lif_4		2.499	1157.52	0.004	0.715	0.805	372.648	0.116	18.835
AO4d.2.5VI15.lif_5		1.033	478.268	0.032	5.245	0.594	275.373	0.15	24.319
AO4d.2.5VI15.lif_6		0.21	97.275	0.05	8.106	0.329	152.588	0.218	35.286
AO4d.2.5VI15.lif_7		0.017	7.868	0.024	3.815	0.141	65.088	0.195	31.471
AO4d.2.5VI15.lif_8		0	0	0	0	0.172	79.87	0.209	33.855
AO4d.2.5VI15.lif_9		0	0	0	0	0.005	2.146	0.046	7.391
AO4d.2.5VI15.lif_10		0	0	0	0	0	0	0	0
AO4d.2.5VI15.lif_11		0.789	333.548	0	0	0.578	244.617	0.144	29.087
AO4d.2.5VI15.lif_12		0.764	323.057	0.001	0.238	0.997	421.524	0.203	41.008
AO4d.2.5VI15.lif_13		0.335	141.621	0	0	0.834	352.621	0.094	19.073
AO4d.2.5VI15.lif_14		0.142	60.081	0	0	0.368	155.687	0.031	6.199
AO4d.2.5VI15.lif_15		0.079	33.379	0	0	0.129	54.598	0.07	14.067
AO4d.2.5VI15.lif_16		0.009	3.815	0	0	0.053	22.411	0.026	5.245
AOB4d.1.8VI15.lif - Series014_1		0	0	0	0	0.026	11.206	0	0
AOB4d.1.8VI15.lif - Series014_2		0	0	0	0	0.021	8.821	0	0
AOB4d.1.8VI15.lif - Series014_3		0.193	74.387	0	0	0.012	4.53	0	0
AOB4d.1.8VI15.lif - Series014_4		0.299	115.395	0.015	3.576	0.194	74.625	0.025	5.96
AOB4d.1.8VI15.lif - Series014_5		0.623	240.088	0.024	5.722	1.112	428.438	0.048	11.444
AOB4d.1.8VI15.lif - Series014_6		0.417	160.694	0.002	0.477	1.937	746.727	0.059	14.067
AOB4d.1.8VI15.lif - Series014_7		0.096	37.193	0	0	1.153	444.412	0.029	6.914
AOB4d.1.8VI15.lif - Series014_8		0.03	11.444	0	0	0.393	151.396	0.02	4.768
AOB4d.1.8VI15.lif - Series014_9		0.006	2.384	0	0	0.111	42.915	0.138	33.14
AOB4d.1.8VI15.lif - Series014_10		0	0	0	0	0.037	14.305	0.005	1.192
AOB4d.1.8VI15.lif - Series014_11		11.293	4813.19	0.001	0.238	0.736	313.52	0.061	12.159
AOB4d.1.8VI15.lif - Series011_1		11.433	4872.8	0.098	19.55	0.973	414.848	0.077	15.259
AOB4d.1.8VI15.lif - Series011_2		11.889	5067.11	0.187	37.193	0.91	387.669	0.144	28.61
AOB4d.1.8VI15.lif - Series011_3		11.023	4698.04	0.234	46.492	0.919	391.483	0.175	34.809
AOB4d.1.8VI15.lif - Series011_4		8.858	3775.36	0.324	64.373	0.63	268.459	0.142	28.133
AOB4d.1.8VI15.lif - Series011_5		6.315	2691.27	0.275	54.598	0.331	141.144	0.101	20.027
AOB4d.1.8VI15.lif - Series011_6		4.314	1838.45	0.276	54.836	0.16	68.188	0.052	10.252
AOB4d.1.8VI15.lif - Series011_7		2.734	1165.39	0.186	36.955	0.086	36.478	0.049	9.775
AOB4d.1.8VI15.lif - Series011_8		4.514	2304.79	0.235	26.941	0.012	6.199	0	0
AOB4d.1.8VI15.lif - Series011_9		5.447	2780.68	0.137	15.736	0.09	46.015	0	0
AOB4d.1.8VI15.lif - Series011_10		7.81	3987.31	0.402	46.015	0.343	174.999	0.058	6.676
AOB4d.1.8VI15.lif - Series011_11		9.581	4891.4	0.617	70.572	0.642	327.587	0.2	22.888
AOB4d.1.8VI15.lif - Series009_1		9.956	5082.85	0.565	64.611	0.978	499.487	0.365	41.723
AOB4d.1.8VI15.lif - Series009_2		9.015	4602.67	0.458	52.452	1.083	553.131	0.458	52.452
AOB4d.1.8VI15.lif - Series009_3		7.25	3701.21	0.096	10.967	1.027	524.282	0.406	46.492
AOB4d.1.8VI15.lif - Series009_4		5.475	2795.22	0.062	7.153	0.773	394.821	0.171	19.55
AOB4d.1.8VI15.lif - Series009_5		0.244	91.076	0	0	0.074	27.657	0	0
AOB4d.1.8VI15.lif - Series009_6		0.506	189.066	0	0	0.606	226.259	0.007	1.669
AOB4d.1.8VI15.lif - Series009_7		0.65	242.71	0.022	5.484	1.032	385.284	0.021	5.245
AOB4d.1.8VI15.lif - Series009_8		0.827	308.752	0.038	9.537	1.312	489.95	0.041	10.252
AOB4d.1.8VI15.lif - Series009_9		0.671	250.34	0.045	11.206	1.362	508.308	0.034	8.583
AOB4d.1.8VI15.lif - Series009_10		0.584	218.153	0.045	11.206	1.324	494.242	0.032	8.106
AOB4d.1.8VI15.lif - Series009_11		0.497	185.49	0.045	11.206	1.292	482.321	0.027	6.676
AOB4d.1.8VI15.lif - Series005_1		0.404	150.681	0.045	11.206	1.157	432.014	0.016	4.053
AOB4d.1.8VI15.lif - Series005_2		8.264	3304.24	0.051	11.444	0.914	365.257	0.561	126.362
AOB4d.1.8VI15.lif - Series005_3		6.99	2794.74	0.119	26.703	0.64	255.823	0.3	67.472
AOB4d.1.8VI15.lif - Series005_4		5.346	2137.42	0.101	22.65	0.475	190.02	0.202	45.538
AOB4d.1.8VI15.lif - Series005_5		3.728	1490.36	0.14	31.471	0.247	98.705	0.133	30.041
AOB4d.1.8VI15.lif - Series005_9		2.586	1033.78	0.196	44.107	0.132	52.691	0.064	14.305
AOB4d.1.8VI15.lif - Series005_10		1.704	681.4	0.214	48.161	0.057	22.65	0.049	10.967
AOB4d.1.8VI15.lif - Series005_11		1.143	456.81	0.222	50.068	0.016	6.199	0.028	6.199
AOB4d.1.8VI15.lif - Series005_12		0.677	270.605	0.262	58.889	0.008	3.338	0.017	3.815
AOB4d.1.8VI15.lif - Series005_13		7.159	3778.7	0.545	52.929	0.422	222.921	0.366	35.524
AOB4d.1.8VI15.lif - Series005_14		6.024	3179.55	0.599	58.174	0.299	158.072	0.245	23.842
AOB4d.1.8VI15.lif - Series005_15		3.924	2071.38	0.461	44.823	0.198	104.666	0.132	12.875
AOB4d.1.8VI15.lif - Series005_16		2.54	1340.63	0.263	25.511	0.139	73.433	0.074	7.153
AOB4d.1.8VI15.lif - Series005_17		1.833	967.741	0.103	10.014	0.064	33.855	0.034	3.338
AOB4d.1.8VI15.lif - Series005_18		1.09	575.066	0.044	4.292	0.025	13.351	0.012	1.192
AOB4d.1.8VI15.lif - Series005_19		0.478	252.485	0.005	0.477	0.005	2.623	0.002	0.238
AOB4d.1.8VI15.lif - Series005_20		0.25	132.084	0.002	0.238	0.002	0.954	0	0
AOB4d.1.8VI15.lif - Series003_7		3.547	1625.78	0.086	14.305	0.655	300.169	0.153	25.511
AOB4d.1.8VI15.lif - Series003_8		3.404	1559.97	0.036	5.96	0.875	401.02	0.175	29.087
AOB4d.1.8VI15.lif - Series003_9		2.658	1218.32	0	0	0.835	382.9	0.2	33.379
AOB4d.1.8VI15.lif - Series003_10		1.265	579.596	0.087	14.544	0.852	390.53	0.215	35.763
AOB4d.1.8VI15.lif - Series003_11		0.579	265.598	0.062	10.252	0.584	267.506	0.175	29.087
AOB4d.1.8VI15.lif - Series003_12		0.239	109.673	0.026	4.292	0.304	139.236	0.132	21.935
AOB4d.1.8VI15.lif - Series003_13		0.053	24.319	0.001	0.238	0.147	67.472	0.066	10.967
AOB4d.1.8VI15.lif - Series003_14		0.027	12.159	0.003	0.477	0.082	37.67	0.052	8.583
AOB4d.1.8VI15.lif - Series003_15		1.219	628.233	0.02	2.146	0.012	6.199	0	0
AOB4d.1.8VI15.lif - Series003_16		1.759	906.706	0.048	5.245	0.089	45.776	0.002	0.238
AOB4d.1.8VI15.lif - Series003_17		3.09	1593.11	0.017	1.907	0.339	174.999	0.061	6.676
AOB4d.1.8VI15.lif - Series003_18		3.191	1645.09	0.05	5.484	0.64	329.971	0.187	20.504
AOB4d.1.8VI15.lif - Series003_19		2.395	1234.77	0.098	10.729	0.981	505.924	0.322	35.286
AOB4d.1.8VI15.lif - Series003_20		1.83	943.184	0	0	1.082	557.661	0.438	47.922
AOB4d.2.8VI15.lif - Series010_3		1.132	583.649	0	0	1.019	525.475	0.414	45.3
AOB4d.2.8VI15.lif - Series010_4		0.619	319.004	0	0	0.769	396.252	0.166	18.12
AOB4d.2.8VI15.lif - Series010_5		0.015	6.914	0	0	0.084	37.67	0	0
AOB4d.2.8VI15.lif - Series010_6		0.03	13.351	0	0	0.567	253.439	0.025	4.53
AOB4d.2.8VI15.lif - Series010_7		0.021	9.298	0	0	0.908	406.265	0.056	10.014
AOB4d.2.8VI15.lif - Series010_8		0.028	12.636	0.009	1.669	1.101	492.573	0.07	12.398
AOB4d.2.8VI15.lif - Series010_9		0.026	11.683	0.017	3.099	1.04	465.155	0.059	10.49
AOB4d.2.8VI15.lif - Series010_10		0.019	8.345	0.027	4.768	0.948	424.147	0.036	6.437
AOB4d.2.8VI15.lif - Series010_11		0	0	0.042	7.391	0.925	413.895	0.062	10.967
AOB4d.2.8VI15.lif - Series010_12		0.0005331	0.238	0.012	2.146	0.713	318.766	0.047	8.345
AOB4d.2.8VI15.lif - Series010_13		0.987	370.026	0	0	0.969	363.111	0.513	128.508
AOB4d.2.8VI15.lif - Series010_14		0.577	216.246	0	0	0.671	251.532	0.287	71.764
AOB4d.2.8VI15.lif - Series010_15		0.25	93.699	0	0	0.505	189.066	0.186	46.492
AOB4d.2.8VI15.lif - Series010_16		0.084	31.471	0.014	3.576	0.262	97.99	0.123	30.756
AOB4d.2.8VI15.lif - Series008_8		0.067	25.272	0.016	4.053	0.123	46.015	0.084	20.981
AOB4d.2.8VI15.lif - Series008_9		0.015	5.722	0.02	5.007	0.041	15.497	0.072	18.12
AOB4d.2.8VI15.lif - Series008_10		0.008	2.861	0	0	0.011	4.292	0.032	8.106
AOB4d.2.8VI15.lif - Series008_11		0.004	1.669	0	0	0.01	3.576	0.014	3.576
AOB4d.2.8VI15.lif - Series008_12		0.887	460.625	0	0	0.449	232.935	0.241	25.511
AOB4d.2.8VI15.lif - Series008_13		0.584	303.03	0	0	0.321	166.416	0.146	15.497
AOB4d.2.8VI15.lif - Series008_14		0.257	133.514	0	0	0.211	109.673	0.074	7.868
AOB4d.2.8VI15.lif - Series008_15		0.058	30.279	0	0	0.148	76.771	0.036	3.815
AOB4d.2.8VI15.lif - Series008_16		0.043	22.411	0	0	0.067	34.809	0.023	2.384
AOB4d.2.8VI15.lif - Series006_1		0.034	17.405	0	0	0.025	12.875	0.016	1.669
AOB4d.2.8VI15.lif - Series006_2		0.007	3.815	0	0	0.005	2.623	0.002	0.238
AOB4d.2.8VI15.lif - Series006_3		0	0	0	0	0.002	0.954	0	0
AOB4d.2.8VI15.lif - Series006_4		0.011	3.576	0.006	1.907	0.041	13.113	0.03	9.298
AOB4d.2.8VI15.lif - Series006_5		0.045	14.305	0.012	3.576	0.083	26.464	0.013	4.053
AOB4d.2.8VI15.lif - Series006_6		0.122	38.862	0.028	8.583	0.188	59.843	0.012	3.815
AOB4d.2.8VI15.lif - Series006_7		0.046	14.544	0.018	5.484	0.254	80.585	0.009	2.623
AOB4d.2.8VI15.lif - Series006_8		0.052	16.451	0.007	2.146	0.252	80.109	0.002	0.715
AOB4d.2.8VI15.lif - Series006_9		0.071	22.411	0	0	0.248	78.678	0.002	0.477
AOB4d.2.8VI15.lif - Series006_10		0.061	19.312	0	0	0.222	70.572	0	0
AOB4d.2.8VI15.lif - Series006_11		0.024	7.629	0	0	0.183	58.174	0.0007757	0.238
AOB4d.2.8VI15.lif - Series006_12		0.004	1.431	0	0	0.032	13.113	0	0
AOB4d.2.8VI15.lif - Series006_13		0.001	0.477	0	0	0.04	15.974	0	0
AOB4d.2.8VI15.lif - Series006_14		0.002	0.954	0	0	0.069	27.895	0	0
AOB4d.2.8VI15.lif - Series006_15		0.003	1.192	0	0	0.07	28.372	0.001	0.238
AOB4d.2.8VI15.lif - Series006_16		0.007	2.861	0	0	0.067	26.941	0	0
AOB4d.2.8VI15.lif - Series006_17		0.047	19.073	0	0	0.053	21.219	0	0
AOB4d.2.8VI15.lif - Series004_4		0.078	31.471	0	0	0.045	18.12	0	0
AOB4d.2.8VI15.lif - Series004_5		0.063	25.511	0	0	0.037	15.02	0	0
AOB4d.2.8VI15.lif - Series004_6		0.077	30.994	0	0	0.007	2.861	0	0
AOB4d.2.8VI15.lif - Series004_7		0.181	72.956	0	0	0.079	31.71	0	0
AOB4d.2.8VI15.lif - Series004_8		0.24	96.798	0	0	0.229	92.03	0	0
AOB4d.2.8VI15.lif - Series004_9		0.195	78.44	0	0	0.219	88.215	0	0
AOB4d.2.8VI15.lif - Series004_10		0.16	64.611	0	0	0.093	37.432	0	0
AOB4d.2.8VI15.lif - Series004_11		0.028	11.206	0	0	0.061	24.557	0	0
AOB4d.2.8VI15.lif - Series004_12		0.000592	0.238	0	0	0.017	6.676	0	0
AOB4d.2.8VI15.lif - Series004_13		0	0	0	0	0.019	7.629	0	0
AOB4d.2.8VI15.lif - Series004_14		0.1	28.61	0	0	0.091	26.226	0	0
AOB4d.2.8VI15.lif - Series004_15		0.063	18.12	0	0	0.049	14.067	0	0
AOB4d.2.8VI15.lif - Series004_16		0.07	20.027	0	0	0.041	11.921	0	0
AOB4d.2.8VI15.lif - Series004_17		0.079	22.65	0	0	0.035	10.014	0	0
AOB4d.2.8VI15.lif - Series004_18		0.026	7.391	0	0	0.037	10.49	0	0
AOB4d.2.8VI15.lif - Series004_19		0.004	1.192	0	0	0.021	5.96	0	0
AOB4d.2.8VI15.lif - Series002_1		0	0	0	0	0.022	6.199	0	0
AOB4d.2.8VI15.lif - Series002_2		0	0	0	0	0.018	5.245	0	0
AOB4d.2.8VI15.lif - Series002_3		0.127	29.325	0	0	0.093	21.458	0.000604	0.238
AOB4d.2.8VI15.lif - Series002_4		0.163	37.432	0	0	0.094	21.696	0.000604	0.238
AOB4d.2.8VI15.lif - Series002_5		0.087	20.027	0.001	0.477	0.088	20.266	0.000604	0.238
AOB4d.2.8VI15.lif - Series002_6		0.037	8.583	0	0	0.063	14.544	0	0
AOB4d.2.8VI15.lif - Series002_7		0.007	1.669	0	0	0.034	7.868	0	0
AOB4d.2.8VI15.lif - Series002_8		0.001	0.238	0	0	0.013	3.099	0.000604	0.238
AOB4d.2.8VI15.lif - Series002_9		0	0	0	0	0.003	0.715	0.003	1.192
AOB4d.2.8VI15.lif - Series002_10		0	0	0	0	0	0	0.000604	0.238
AOB4d.2.8VI15.lif - Series002_11		0	0	0	0	0.005	2.623	0.002	0.238
AOB4d.2.8VI15.lif - Series002_12		0.0009885	0.477	0	0	0.275	132.799	0.015	2.146
AOB4d.2.8VI15.lif - Series002_13		0.014	6.676	0.005	0.715	1.022	493.05	0.077	10.967
AOB4d.2.8VI15.lif - Series002_14		0.025	12.159	0.025	3.576	1.737	837.803	0.147	20.981
AOB4d.2.8VI15.lif - Series002_15		0.016	7.629	0.033	4.768	2.101	1013.76	0.1	14.305
AOB4d.2.8VI15.lif - Series002_16		0.031	14.782	0.002	0.238	2.401	1158.24	0.114	16.212
AOB4d.2.8VI15.lif - Series002_17		0.039	18.597	0	0	2.388	1151.8	0.117	16.689
AOB4d.2.8VI15.lif - Series002_18		0.07	33.617	0	0	2.251	1085.76	0.152	21.696
AOB4d.3.8VI15.lif - Series009_1		0.004	1.431	0	0	1.019	376.225	0.018	4.53
AOB4d.3.8VI15.lif - Series009_2		0.009	3.338	0	0	1.658	612.02	0.002	0.477
AOB4d.3.8VI15.lif - Series009_3		0.013	4.768	0	0	2.032	750.065	0.002	0.477
AOB4d.3.8VI15.lif - Series009_4		0.008	2.861	0	0	2.111	779.152	0.007	1.907
AOB4d.3.8VI15.lif - Series009_5		0	0	0	0	1.995	736.475	0.006	1.431
AOB4d.3.8VI15.lif - Series009_6		0.001	0.477	0	0	1.792	661.612	0.008	2.146
AOB4d.3.8VI15.lif - Series007_1		0	0	0	0	1.399	516.415	0.004	0.954
AOB4d.3.8VI15.lif - Series007_2		0.004	1.431	0	0	1.246	459.909	0.002	0.477
AOB4d.3.8VI15.lif - Series007_3		0.002	0.715	0	0	0	0	0	0
AOB4d.3.8VI15.lif - Series007_4		0.033	15.259	0	0	0.003	1.192	0.014	2.146
AOB4d.3.8VI15.lif - Series007_5		0.096	45.061	0.012	1.907	0.138	64.611	0.056	8.821
AOB4d.3.8VI15.lif - Series007_6		0.106	49.353	0.026	4.053	0.738	344.753	0.168	26.464
AOB4d.3.8VI15.lif - Series007_7		0.148	68.903	0.011	1.669	1.573	734.568	0.248	39.101
AOB4d.3.8VI15.lif - Series005_1		0.11	51.498	0	0	2.145	1001.84	0.27	42.677
AOB4d.3.8VI15.lif - Series005_2		0.037	17.166	0	0	2.591	1210.21	0.248	39.101
AOB4d.3.8VI15.lif - Series005_3		0.013	5.96	0	0	2.473	1155.14	0.213	33.617
AOB4d.3.8VI15.lif - Series005_4		0	0	0	0	0	0	0	0
AOB4d.3.8VI15.lif - Series005_5		0	0	0	0	0	0	0	0
AOB4d.3.8VI15.lif - Series005_6		0	0	0	0	0.014	5.722	0	0
AOB4d.3.8VI15.lif - Series005_7		0.01	4.053	0	0	0.295	117.779	0	0
AOB4d.3.8VI15.lif - Series005_8		0.001	0.477	0	0	0.745	297.785	0.003	0.715
AOB4d.3.8VI15.lif - Series005_9		0.004	1.669	0.013	2.861	1.069	427.246	0.004	0.954
AOB4d.3.8VI15.lif - Series005_10		0.0005966	0.238	0.005	1.192	1.175	469.446	0.01	2.146
AOB4d.3.8VI15.lif - Series005_11		0.021	8.583	0	0	1.179	471.354	0.01	2.146
AOB4d.3.8VI15.lif - Series003_1		0.003	1.192	0	0	0.515	212.669	0.139	29.564
AOB4d.3.8VI15.lif - Series003_2		0.002	0.715	0	0	0.791	326.633	0.121	25.749
AOB4d.3.8VI15.lif - Series003_3		0.0005774	0.238	0	0	1.163	480.413	0.151	31.948
AOB4d.3.8VI15.lif - Series003_4		0	0	0	0	1.508	622.511	0.196	41.485
AOB4d.3.8VI15.lif - Series003_5		0.004	1.669	0	0	1.557	642.776	0.191	40.531
AOB4d.3.8VI15.lif - Series003_6		0.009	3.815	0	0	1.401	578.403	0.172	36.478
AOB4d.3.8VI15.lif - Series003_7		0.0005774	0.238	0	0	1.373	566.959	0.109	23.127
AOB4d.3.8VI15.lif - Series003_8		0	0	0	0	1.501	619.65	0.078	16.451
AOB4d.3.8VI15.lif - Series003_9		0	0	0	0	0.006	3.099	0	0
AOB4d.3.8VI15.lif - Series003_10		0	0	0	0	0.012	6.437	0	0
AOB4d.3.8VI15.lif - Series003_11		0	0	0	0	0.174	93.46	0.006	0.477
AOB4d.3.8VI15.lif - Series001_1		0.011	5.722	0	0	0.594	319.958	0.003	0.238
AOB4d.3.8VI15.lif - Series001_2		0.023	12.159	0	0	1.357	730.753	0.011	0.954
AOB4d.3.8VI15.lif - Series001_3		0.007	3.576	0	0	2.023	1089.1	0.028	2.384
AOB4d.3.8VI15.lif - Series001_4		0.006	3.338	0	0	2.453	1320.6	0.036	3.099
AOB4d.3.8VI15.lif - Series001_5		0.002	1.192	0	0	2.777	1495.12	0.019	1.669

## Sheet: 10 DPM
Image name	Chl.w/i.px [%]	Chl.w/i.µm^2	Chl.px.w/o.ROI [%]	Chl.w/o.ROI [µm^2]	Lys.px.w/i.ROI [%]	Lys.A.w/i.ROI [µm^2]	Lys.px.w/o.ROI [%]	Lys.A.w/o.ROI [µm^2]
AO10d.1.5VI15.lif - Series012_17	1.247	754.833	1.051	20.742	0.109	65.804	0	0
AO10d.1.5VI15.lif - Series012_18	0.928	561.476	0.23	4.53	0.061	36.955	0	0
AO10d.1.5VI15.lif - Series012_19	0.701	424.147	0	0	0.04	24.319	0	0
AO10d.1.5VI15.lif - Series012_20	0.517	312.805	0	0	0.03	18.12	0	0
AO10d.1.5VI15.lif - Series012_21	0.39	236.273	0	0	0.016	9.537	0	0
AO10d.1.5VI15.lif - Series012_22	0.2	121.117	0	0	0.011	6.437	0	0
AO10d.1.5VI15.lif - Series012_23	0.068	41.246	0	0	0.004	2.384	0	0
AO10d.1.5VI15.lif - Series012_24	0.033	20.027	0	0	0.002	0.954	0	0
AO10d.1.5VI15.lif - Series008_4	2.332	1070.26	0.001	0.238	0.304	139.475	0.244	40.531
AO10d.1.5VI15.lif - Series008_5	4.291	1969.34	0.017	2.861	0.423	194.073	0.266	44.107
AO10d.1.5VI15.lif - Series008_6	6.016	2760.65	0.092	15.259	0.589	270.128	0.281	46.73
AO10d.1.5VI15.lif - Series008_7	7.873	3613.23	0.145	24.08	0.865	396.967	0.366	60.797
AO10d.1.5VI15.lif - Series008_8	9.6	4405.74	0.208	34.571	1.206	553.37	0.37	61.512
AO10d.1.5VI15.lif - Series008_9	11.492	5274.06	0.237	39.339	1.521	697.851	0.345	57.22
AO10d.1.5VI15.lif - Series008_10	13.181	6049.16	0.204	33.855	1.709	784.159	0.291	48.399
AO10d.1.5VI15.lif - Series008_11	14.222	6526.71	0.165	27.418	1.739	797.987	0.283	46.968
AO10d.2.5VI15.lif_1	0	0	0	0	0	0	0	0
AO10d.2.5VI15.lif_2	0.001	0.715	0	0	0	0	0	0
AO10d.2.5VI15.lif_3	0.295	180.721	0	0	0	0	0	0
AO10d.2.5VI15.lif_4	2.365	1448.15	0	0	0	0	0	0
AO10d.2.5VI15.lif_5	8.095	4957.68	0.892	11.206	0.002	0.954	0	0
AO10d.2.5VI15.lif_6	19.937	12210.4	2.695	33.855	0.034	20.981	0	0
AO10d.2.5VI15.lif_7	34.692	21246.9	3.606	45.3	0.114	69.618	0.019	0.238
AO10d.2.5VI15.lif_8	49.571	30359	4.289	53.883	0.263	160.933	0.114	1.431
AO10d.2.5VI15.lif_9	59.077	36180.7	4.308	54.121	0.416	254.631	0.133	1.669
AO10d.2.5VI15.lif_10	62.522	38291	4.099	51.498	0.58	355.244	0.038	0.477
AO10d.2.5VI15.lif_11	60.881	37285.6	3.226	40.531	0.492	301.123	0	0
AO10d.2.5VI15.lif_12	53.06	32496.2	2.6	32.663	0.35	214.338	0	0
AO10d.2.5VI15.lif_13	38.699	23701	2.486	31.233	0.221	135.183	0	0
AO10d.2.5VI15.lif_14	25.268	15475.3	2.809	35.286	0.13	79.393	0.057	0.715
AO10d.2.5VI15.lif_15	14.534	8900.88	3.34	41.962	0.081	49.353	0.019	0.238
AO10d.2.5VI15.lif_16	7.524	4607.68	3.53	44.346	0.039	23.842	0	0
AOB10d.1.8VI15.lif - Series014_1	13.296	2906.08	0	0	0	0	0	0
AOB10d.1.8VI15.lif - Series014_2	21.542	4708.29	0	0	0	0	0	0
AOB10d.1.8VI15.lif - Series014_3	33.134	7241.96	0	0	0.022	4.768	0	0
AOB10d.1.8VI15.lif - Series014_4	39.932	8727.79	0	0	0.292	63.896	0.004	1.669
AOB10d.1.8VI15.lif - Series014_5	45.398	9922.5	0	0	0.959	209.57	0.038	15.497
AOB10d.1.8VI15.lif - Series014_6	49.86	10897.6	0	0	1.445	315.905	0.095	38.624
AOB10d.1.8VI15.lif - Series014_7	53.321	11654.1	0	0	1.575	344.276	0.139	56.505
AOB10d.1.8VI15.lif - Series014_8	54.594	11932.4	0.001	0.477	1.271	277.758	0.137	55.79
AOB10d.1.8VI15.lif - Series014_9	53.464	11685.4	0.002	0.715	1.031	225.306	0.16	65.088
AOB10d.1.8VI15.lif - Series014_10	50.121	10954.6	0.002	0.954	0.83	181.437	0.139	56.505
AOB10d.1.8VI15.lif - Series014_11	41.379	9043.93	0.003	1.192	0.678	148.296	0.114	46.492
AOB10d.1.8VI15.lif - Series011_1	6.939	2321.01	0	0	0.045	15.02	0.011	3.338
AOB10d.1.8VI15.lif - Series011_2	11.225	3754.62	0	0	0.15	50.068	0.018	5.245
AOB10d.1.8VI15.lif - Series011_3	17.165	5741.6	0	0	0.398	133.276	0.062	18.12
AOB10d.1.8VI15.lif - Series011_4	24.186	8090.26	0.014	4.053	0.774	258.923	0.139	40.293
AOB10d.1.8VI15.lif - Series011_5	30.02	10041.7	0.04	11.683	1.294	432.73	0.18	52.214
AOB10d.1.8VI15.lif - Series011_6	34.319	11479.6	0.069	20.027	1.669	558.138	0.16	46.492
AOB10d.1.8VI15.lif - Series011_7	35.669	11931.2	0.083	24.08	1.778	594.616	0.112	32.425
AOB10d.1.8VI15.lif - Series011_8	33.773	11297	0.076	22.173	1.656	553.846	0.076	21.935
AOB10d.1.8VI15.lif - Series011_9	28.576	9558.68	0.061	17.643	1.455	486.851	0.085	24.557
AOB10d.1.8VI15.lif - Series011_10	20.048	6706	0.024	6.914	1.036	346.661	0.071	20.504
AOB10d.1.8VI15.lif - Series011_11	9.061	3031.01	0.0008207	0.238	0.505	168.8	0.076	22.173
AOB10d.1.8VI15.lif - Series009_1	3.487	612.259	0	0	0.075	13.113	0.063	28.372
AOB10d.1.8VI15.lif - Series009_2	6.249	1097.44	0	0	0.17	29.802	0.104	46.73
AOB10d.1.8VI15.lif - Series009_3	13.361	2346.28	0	0	0.263	46.253	0.119	53.406
AOB10d.1.8VI15.lif - Series009_4	20.004	3512.86	0	0	0.379	66.519	0.089	40.054
AOB10d.1.8VI15.lif - Series009_5	25.278	4438.88	0	0	0.671	117.779	0.093	41.723
AOB10d.1.8VI15.lif - Series009_6	29.92	5254.03	0	0	1.14	200.272	0.078	35.048
AOB10d.1.8VI15.lif - Series009_7	32.544	5714.89	0	0	1.419	249.147	0.101	45.538
AOB10d.1.8VI15.lif - Series009_8	32.294	5671.02	0	0	1.196	210.047	0.064	28.849
AOB10d.1.8VI15.lif - Series009_9	28.281	4966.26	0	0	1.003	176.191	0.07	31.471
AOB10d.1.8VI15.lif - Series009_10	19.065	3347.87	0	0	0.773	135.66	0.05	22.411
AOB10d.1.8VI15.lif - Series009_11	7.375	1295.09	0	0	0.343	60.32	0.041	18.358
AOB10d.1.8VI15.lif - Series005_1	0.007	1.907	0.018	5.96	0	0	0	0
AOB10d.1.8VI15.lif - Series005_2	0.023	6.676	0	0	0	0	0	0
AOB10d.1.8VI15.lif - Series005_3	1.776	516.176	0.003	0.954	0	0	0	0
AOB10d.1.8VI15.lif - Series005_4	11.188	3251.55	0.049	16.451	0	0	0	0
AOB10d.1.8VI15.lif - Series005_5	24.488	7117.27	0.124	41.485	0.012	3.576	0	0
AOB10d.1.8VI15.lif - Series005_9	51.371	14930.5	0.15	50.068	3.255	946.045	0.088	29.325
AOB10d.1.8VI15.lif - Series005_10	52.357	15217.1	0.068	22.888	3.138	911.951	0.076	25.511
AOB10d.1.8VI15.lif - Series005_11	50.564	14695.9	0.043	14.305	2.699	784.397	0.052	17.405
AOB10d.1.8VI15.lif - Series005_12	46.561	13532.4	0.061	20.266	1.915	556.469	0.035	11.683
AOB10d.1.8VI15.lif - Series005_13	40.313	11716.6	0.058	19.312	1.157	336.409	0.039	12.875
AOB10d.1.8VI15.lif - Series005_14	32.11	9332.42	0.046	15.497	0.773	224.59	0.049	16.451
AOB10d.1.8VI15.lif - Series005_15	22.123	6429.91	0.046	15.497	0.478	138.998	0.044	14.782
AOB10d.1.8VI15.lif - Series005_16	12.722	3697.39	0.029	9.775	0.258	74.863	0.068	22.65
AOB10d.1.8VI15.lif - Series005_17	5.751	1671.55	0.051	16.928	0.1	29.087	0.034	11.444
AOB10d.1.8VI15.lif - Series005_18	1.605	466.585	0.069	23.127	0.056	16.212	0.027	9.06
AOB10d.1.8VI15.lif - Series005_19	0.284	82.493	0.028	9.298	0.005	1.431	0.006	1.907
AOB10d.1.8VI15.lif - Series005_20	0.024	6.914	0	0	0.012	3.576	0.046	15.497
AOB10d.1.8VI15.lif - Series003_7	25.401	7739.78	0	0	1.214	369.787	0.029	9.298
AOB10d.1.8VI15.lif - Series003_8	25.815	7865.67	0	0	1.077	328.302	0.028	9.06
AOB10d.1.8VI15.lif - Series003_9	25.207	7680.65	0	0	0.993	302.553	0.039	12.636
AOB10d.1.8VI15.lif - Series003_10	23.598	7190.23	0.062	19.789	0.878	267.506	0.023	7.391
AOB10d.1.8VI15.lif - Series003_11	20.948	6382.94	0	0	0.739	225.067	0.037	11.921
AOB10d.1.8VI15.lif - Series003_12	18.215	5550.15	0.0007444	0.238	0.728	221.729	0.048	15.497
AOB10d.1.8VI15.lif - Series003_13	16.498	5026.82	0.015	4.768	0.666	202.894	0.032	10.252
AOB10d.1.8VI15.lif - Series003_14	14.294	4355.43	0.063	20.266	0.797	242.71	0.038	12.159
AOB10d.1.8VI15.lif - Series003_15	11.143	3395.32	0.116	37.193	0.838	255.346	0.039	12.636
AOB10d.1.8VI15.lif - Series003_16	7.614	2320.05	0.139	44.584	0.641	195.265	0.031	10.014
AOB10d.1.8VI15.lif - Series003_17	4.608	1404.05	0.145	46.492	0.297	90.599	0.048	15.259
AOB10d.1.8VI15.lif - Series003_18	1.818	554.085	0.121	38.624	0.071	21.696	0.036	11.444
AOB10d.1.8VI15.lif - Series003_19	0.189	57.697	0.042	13.351	0.027	8.106	0.076	24.319
AOB10d.1.8VI15.lif - Series003_20	0.002	0.477	0	0	0.002	0.477	0.008	2.623
AOB10d.2.8VI15.lif - Series010_3	10.447	4657.03	0	0	0.005	2.384	0	0
AOB10d.2.8VI15.lif - Series010_4	19.294	8600.47	0	0	0.056	24.796	0.009	1.669
AOB10d.2.8VI15.lif - Series010_5	26.326	11735.2	0	0	0.271	120.878	0.032	5.722
AOB10d.2.8VI15.lif - Series010_6	32.588	14526.6	0.003	0.477	0.802	357.389	0.055	9.775
AOB10d.2.8VI15.lif - Series010_7	38.443	17136.6	0.012	2.146	1.418	632.048	0.055	9.775
AOB10d.2.8VI15.lif - Series010_8	42.94	19141	0.037	6.676	1.74	775.576	0.044	7.868
AOB10d.2.8VI15.lif - Series010_9	44.968	20045	0.056	10.014	1.707	760.794	0.017	3.099
AOB10d.2.8VI15.lif - Series010_10	43.55	19413	0.039	6.914	1.642	731.945	0.015	2.623
AOB10d.2.8VI15.lif - Series010_11	39.48	17598.6	0.019	3.338	1.406	626.802	0.032	5.722
AOB10d.2.8VI15.lif - Series010_12	32.363	14426.2	0.001	0.238	1.02	454.664	0.045	8.106
AOB10d.2.8VI15.lif - Series010_13	22.76	10145.7	0.001	0.238	0.624	277.996	0.065	11.683
AOB10d.2.8VI15.lif - Series010_14	11.244	5012.27	0	0	0.257	114.679	0.063	11.206
AOB10d.2.8VI15.lif - Series010_15	2.638	1175.88	0	0	0.034	15.02	0.015	2.623
AOB10d.2.8VI15.lif - Series010_16	0.152	67.711	0	0	0.001	0.477	0	0
AOB10d.2.8VI15.lif - Series008_8	0.0005323	0.238	0	0	0	0	0	0
AOB10d.2.8VI15.lif - Series008_9	0.173	77.486	0	0	0	0	0	0
AOB10d.2.8VI15.lif - Series008_10	1.995	893.593	0.001	0.238	0	0	0	0
AOB10d.2.8VI15.lif - Series008_11	8.291	3713.61	0.019	3.338	0.003	1.192	0	0
AOB10d.2.8VI15.lif - Series008_12	18.545	8306.5	0.022	3.815	0.043	19.073	0.018	3.099
AOB10d.2.8VI15.lif - Series008_13	27.718	12415.2	0.026	4.53	0.254	113.726	0.121	21.458
AOB10d.2.8VI15.lif - Series008_14	33.853	15162.9	0.1	17.643	0.604	270.605	0.228	40.293
AOB10d.2.8VI15.lif - Series008_15	37.767	16915.8	0.308	54.598	1.035	463.486	0.229	40.531
AOB10d.2.8VI15.lif - Series008_16	39.657	17762.4	0.552	97.752	1.56	698.566	0.175	30.994
AOB10d.2.8VI15.lif - Series006_1	0.2	58.889	0	0	0	0	0	0
AOB10d.2.8VI15.lif - Series006_2	0.058	17.166	0	0	0	0	0	0
AOB10d.2.8VI15.lif - Series006_3	0.646	190.258	0	0	0	0	0	0
AOB10d.2.8VI15.lif - Series006_4	2.317	682.116	0	0	0.008	2.384	0.001	0.477
AOB10d.2.8VI15.lif - Series006_5	5.742	1690.39	0	0	0.039	11.444	0.018	5.96
AOB10d.2.8VI15.lif - Series006_6	10.269	3022.91	0	0	0.169	49.829	0.091	30.041
AOB10d.2.8VI15.lif - Series006_7	15.466	4552.84	0	0	0.425	125.17	0.182	60.32
AOB10d.2.8VI15.lif - Series006_8	21.201	6241.08	0.016	5.245	0.795	234.127	0.19	62.943
AOB10d.2.8VI15.lif - Series006_9	27.17	7997.99	0.032	10.729	1.157	340.462	0.109	36.001
AOB10d.2.8VI15.lif - Series006_10	30.42	8954.76	0.034	11.206	1.375	404.835	0.061	20.027
AOB10d.2.8VI15.lif - Series006_11	30.299	8919.24	0.032	10.729	1.39	409.126	0.089	29.325
AOB10d.2.8VI15.lif - Series006_12	26.865	7908.34	0.018	5.96	1.219	358.82	0.069	22.65
AOB10d.2.8VI15.lif - Series006_13	19.883	5852.94	0.002	0.715	1.005	295.877	0.049	16.212
AOB10d.2.8VI15.lif - Series006_14	9.917	2919.44	0	0	0.541	159.264	0.065	21.458
AOB10d.2.8VI15.lif - Series006_15	1.837	540.733	0	0	0.083	24.557	0.031	10.252
AOB10d.2.8VI15.lif - Series006_16	0.074	21.696	0	0	0	0	0.0007211	0.238
AOB10d.2.8VI15.lif - Series006_17	0.0008099	0.238	0	0	0	0	0	0
AOB10d.2.8VI15.lif - Series004_4	0.002	0.715	0	0	0	0	0	0
AOB10d.2.8VI15.lif - Series004_5	0.118	44.346	0	0	0	0	0	0
AOB10d.2.8VI15.lif - Series004_6	0.793	297.07	0	0	0	0	0	0
AOB10d.2.8VI15.lif - Series004_7	2.049	767.231	0	0	0.001	0.477	0	0
AOB10d.2.8VI15.lif - Series004_8	4.549	1703.02	0	0	0.018	6.676	0	0
AOB10d.2.8VI15.lif - Series004_9	9.258	3466.13	0	0	0.097	36.24	0.005	1.192
AOB10d.2.8VI15.lif - Series004_10	17.982	6731.99	0	0	0.254	95.129	0.037	9.298
AOB10d.2.8VI15.lif - Series004_11	26.857	10054.8	0	0	0.487	182.152	0.05	12.636
AOB10d.2.8VI15.lif - Series004_12	32.297	12091.6	0	0	1	374.317	0.028	6.914
AOB10d.2.8VI15.lif - Series004_13	35.812	13407.5	0	0	1.728	647.068	0.038	9.537
AOB10d.2.8VI15.lif - Series004_14	36.937	13828.5	0	0	2.165	810.385	0.051	12.875
AOB10d.2.8VI15.lif - Series004_15	34.538	12930.6	0	0	1.959	733.376	0.035	8.821
AOB10d.2.8VI15.lif - Series004_16	28.507	10672.6	0	0	1.458	545.74	0.035	8.821
AOB10d.2.8VI15.lif - Series004_17	19.069	7139.21	0	0	1.055	394.821	0.034	8.583
AOB10d.2.8VI15.lif - Series004_18	9.686	3626.11	0	0	0.476	178.337	0.033	8.345
AOB10d.2.8VI15.lif - Series004_19	2.365	885.487	0	0	0.067	25.034	0.043	10.729
AOB10d.2.8VI15.lif - Series002_1	1.851	636.339	0	0	0	0	0	0
AOB10d.2.8VI15.lif - Series002_2	0.4	137.329	0	0	0	0	0	0
AOB10d.2.8VI15.lif - Series002_3	2.627	903.13	0	0	0.003	0.954	0.0008477	0.238
AOB10d.2.8VI15.lif - Series002_4	5.65	1942.16	0	0	0.029	10.014	0.004	1.192
AOB10d.2.8VI15.lif - Series002_5	10.699	3677.61	0	0	0.146	50.068	0.021	5.96
AOB10d.2.8VI15.lif - Series002_6	17.267	5935.67	0	0	0.367	126.123	0.023	6.437
AOB10d.2.8VI15.lif - Series002_7	22.23	7641.55	0	0	0.683	234.842	0.047	13.113
AOB10d.2.8VI15.lif - Series002_8	26.242	9020.57	0	0	1.097	376.94	0.086	24.08
AOB10d.2.8VI15.lif - Series002_9	28.019	9631.63	0	0	1.357	466.347	0.103	29.087
AOB10d.2.8VI15.lif - Series002_10	27.736	9534.36	0	0	1.452	499.249	0.099	27.895
AOB10d.2.8VI15.lif - Series002_11	27.203	9351.01	0.013	3.576	1.077	370.264	0.052	14.544
AOB10d.2.8VI15.lif - Series002_12	26.661	9164.81	0.034	9.537	0.764	262.499	0.054	15.259
AOB10d.2.8VI15.lif - Series002_13	25.19	8658.89	0.04	11.206	0.568	195.265	0.049	13.828
AOB10d.2.8VI15.lif - Series002_14	21.575	7416.25	0.008	2.384	0.515	177.145	0.043	12.159
AOB10d.2.8VI15.lif - Series002_15	15.585	5357.5	0	0	0.573	196.934	0.016	4.53
AOB10d.2.8VI15.lif - Series002_16	8.884	3053.9	0	0	0.469	161.171	0.014	4.053
AOB10d.2.8VI15.lif - Series002_17	3.276	1126.29	0	0	0.141	48.637	0.004	1.192
AOB10d.2.8VI15.lif - Series002_18	0.395	135.66	0	0	0.006	1.907	0.014	3.815
AOB10d.3.8VI15.lif - Series009_1	30.052	18058.1	0	0	1.007	605.106	0.267	6.437
AOB10d.3.8VI15.lif - Series009_2	30.893	18563.5	0.03	0.715	2.502	1503.47	0.396	9.537
AOB10d.3.8VI15.lif - Series009_3	30.464	18305.8	0.03	0.715	3.455	2075.91	0.237	5.722
AOB10d.3.8VI15.lif - Series009_4	24.874	14946.7	0	0	2.846	1710.18	0.079	1.907
AOB10d.3.8VI15.lif - Series009_5	14.221	8545.4	0	0	1.458	876.188	0.099	2.384
AOB10d.3.8VI15.lif - Series009_6	3.505	2106.19	0	0	0.275	165.224	0.099	2.384
AOB10d.3.8VI15.lif - Series007_1	19.03	8119.11	0	0	0.042	18.12	0	0
AOB10d.3.8VI15.lif - Series007_2	22.017	9393.22	0	0	0.518	221.014	0.002	0.477
AOB10d.3.8VI15.lif - Series007_3	26.434	11277.7	0	0	1.394	594.616	0.043	8.583
AOB10d.3.8VI15.lif - Series007_4	27.927	11914.7	0	0	2.167	924.587	0.084	16.689
AOB10d.3.8VI15.lif - Series007_5	26.344	11239.5	0	0	2.388	1018.76	0.154	30.518
AOB10d.3.8VI15.lif - Series007_6	20.901	8917.33	0	0	1.937	826.597	0.185	36.716
AOB10d.3.8VI15.lif - Series007_7	9.627	4107.24	0	0	0.914	390.053	0.21	41.723
AOB10d.3.8VI15.lif - Series005_1	0	0	0	0	0	0	0	0
AOB10d.3.8VI15.lif - Series005_2	0	0	0	0	0	0	0	0
AOB10d.3.8VI15.lif - Series005_3	0.056	19.073	0	0	0	0	0	0
AOB10d.3.8VI15.lif - Series005_4	2.753	943.422	0	0	0	0	0	0
AOB10d.3.8VI15.lif - Series005_5	12.123	4153.97	0	0	0.0006958	0.238	0	0
AOB10d.3.8VI15.lif - Series005_6	24.839	8511.31	0	0	0.075	25.749	0.006	1.669
AOB10d.3.8VI15.lif - Series005_7	33.172	11366.6	0	0	0.746	255.585	0.026	7.391
AOB10d.3.8VI15.lif - Series005_8	36.072	12360.3	0	0	1.943	665.903	0.085	24.08
AOB10d.3.8VI15.lif - Series005_9	35.562	12185.6	0	0	2.603	891.924	0.12	33.855
AOB10d.3.8VI15.lif - Series005_10	30.502	10451.6	0	0	2.293	785.589	0.108	30.518
AOB10d.3.8VI15.lif - Series005_11	19.516	6687.16	0	0	1.343	460.148	0.05	14.067
AOB10d.3.8VI15.lif - Series003_1	7.781	3430.84	0	0	0	0	0	0
AOB10d.3.8VI15.lif - Series003_2	10.627	4685.88	0	0	0	0	0	0
AOB10d.3.8VI15.lif - Series003_3	20.823	9181.26	0	0	0.016	7.153	0	0
AOB10d.3.8VI15.lif - Series003_4	29.483	13000	0.005	0.954	0.418	184.298	0.032	5.96
AOB10d.3.8VI15.lif - Series003_5	34.743	15319.3	0.013	2.384	1.567	690.937	0.319	58.651
AOB10d.3.8VI15.lif - Series003_6	36.862	16253.5	0.018	3.338	2.506	1104.83	0.575	105.858
AOB10d.3.8VI15.lif - Series003_7	35.375	15597.8	0.021	3.815	2.303	1015.66	0.57	104.904
AOB10d.3.8VI15.lif - Series003_8	29.311	12924	0.021	3.815	1.64	723.124	0.403	74.148
AOB10d.3.8VI15.lif - Series003_9	19.549	8619.55	0.016	2.861	0.98	432.253	0.308	56.744
AOB10d.3.8VI15.lif - Series003_10	8.096	3569.6	0.006	1.192	0.374	164.986	0.126	23.127
AOB10d.3.8VI15.lif - Series003_11	1.111	489.95	0	0	0.016	6.914	0.018	3.338
AOB10d.3.8VI15.lif - Series001_1	26.838	11572.8	0	0	1.342	578.88	0.038	7.391
AOB10d.3.8VI15.lif - Series001_2	27.89	12026.5	0	0	2.088	900.269	0.074	14.305
AOB10d.3.8VI15.lif - Series001_3	27.129	11698.2	0.02	3.815	2.24	965.834	0.103	20.027
AOB10d.3.8VI15.lif - Series001_4	22.845	9851.22	0.022	4.292	1.893	816.107	0.125	24.319
AOB10d.3.8VI15.lif - Series001_5	13.961	6020.07	0	0	0.999	430.584	0.169	32.663
AOB10d.1nf.12VI15day7.lif - Series022_1	2.297	968.933	0	0	0.142	60.081	0.056	11.444
AOB10d.1nf.12VI15day7.lif - Series022_2	1.011	426.531	0	0	0.145	61.035	0.075	15.259
AOB10d.1nf.12VI15day7.lif - Series022_3	0.319	134.468	0	0	0.087	36.716	0.04	8.106
AOB10d.1nf.12VI15day7.lif - Series022_4	0.267	112.534	0	0	0.051	21.696	0.007	1.431
AOB10d.1nf.12VI15day7.lif - Series022_5	0.241	101.805	0	0	0.006	2.384	0.005	0.954
AOB10d.1nf.12VI15day7.lif - Series022_6	0.263	111.103	0	0	0.013	5.484	0.021	4.292
AOB10d.1nf.12VI15day7.lif - Series021_1	1.342	571.489	0	0	0.027	11.444	0.078	15.497
AOB10d.1nf.12VI15day7.lif - Series021_2	1.031	438.69	0	0	0.035	15.02	0.049	9.775
AOB10d.1nf.12VI15day7.lif - Series021_3	0.782	332.832	0	0	0.046	19.55	0.006	1.192
AOB10d.1nf.12VI15day7.lif - Series021_4	0.888	377.893	0	0	0.036	15.259	0.005	0.954
AOB10d.1nf.12VI15day7.lif - Series021_5	0.398	169.516	0	0	0.017	7.391	0.002	0.477
AOB10d.1nf.12VI15day7.lif - Series021_6	0.115	49.114	0	0	0.023	9.775	0	0
AOB10d.1nf.12VI15day7.lif - Series020_1	0.341	180.483	0	0	0.039	20.504	0.073	6.914
AOB10d.1nf.12VI15day7.lif - Series020_2	0.331	175.476	0	0	0.014	7.629	0.018	1.669
AOB10d.1nf.12VI15day7.lif - Series020_3	0.276	146.151	0	0	0.007	3.576	0.003	0.238
AOB10d.1nf.12VI15day7.lif - Series020_4	0.317	168.085	0	0	0.004	2.384	0	0
AOB10d.1nf.12VI15day7.lif - Series020_5	0.136	72.241	0	0	0.019	10.014	0	0
AOB10d.1nf.12VI15day7.lif - Series020_6	0.039	20.742	0	0	0.009	5.007	0	0
AOB10d.1nf.12VI15day7.lif - Series019_1	0.446	265.837	0	0	0.05	30.041	0.032	0.954
AOB10d.1nf.12VI15day7.lif - Series019_2	1.311	780.821	0	0	0.046	27.657	0.024	0.715
AOB10d.1nf.12VI15day7.lif - Series019_3	1.057	629.425	0	0	0.046	27.657	0.048	1.431
AOB10d.1nf.12VI15day7.lif - Series019_4	0.651	387.43	0	0	0.078	46.492	0.032	0.954
AOB10d.1nf.12VI15day7.lif - Series019_5	0.402	239.611	0	0	0.028	16.928	0	0
AOB10d.1nf.12VI15day7.lif - Series019_6	0.109	65.088	0	0	0.008	5.007	0	0
AOB10d.1nf.12VI15day7.lif - Series018_1	0.732	331.163	0	0	0.045	20.504	0.034	5.96
AOB10d.1nf.12VI15day7.lif - Series018_2	1.412	638.485	0	0	0.016	7.153	0.021	3.576
AOB10d.1nf.12VI15day7.lif - Series018_3	2.908	1314.88	0	0	0.055	24.796	0.015	2.623
AOB10d.1nf.12VI15day7.lif - Series018_4	1.344	607.729	0	0	0.015	6.914	0.021	3.576
AOB10d.1nf.12VI15day7.lif - Series018_5	0.156	70.333	0	0	0.002	0.954	0.03	5.245
AOB10d.1nf.12VI15day7.lif - Series018_6	0.044	19.789	0	0	0.001	0.477	0.015	2.623
AOB10d.1nf.12VI15day7.lif - Series016_1	2.291	1255.04	0	0	0.08	43.631	0.012	0.954
AOB10d.1nf.12VI15day7.lif - Series016_2	2.171	1189.47	0	0	0.118	64.611	0	0
AOB10d.1nf.12VI15day7.lif - Series016_3	0.665	364.304	0	0	0.109	59.605	0	0
AOB10d.1nf.12VI15day7.lif - Series016_4	0.12	65.565	0	0	0.042	23.127	0	0
AOB10d.2f.12VI15.7day.lif - Series010_1	3.019	606.537	0.004	1.669	0.056	11.206	0.007	2.861
AOB10d.2f.12VI15.7day.lif - Series010_2	6.284	1262.66	0	0	0.197	39.577	0.064	27.18
AOB10d.2f.12VI15.7day.lif - Series010_3	7.08	1422.4	0	0	0.367	73.671	0.028	11.921
AOB10d.2f.12VI15.7day.lif - Series010_4	5.15	1034.74	0	0	0.256	51.498	0.022	9.298
AOB10d.2f.12VI15.7day.lif - Series010_5	2.571	516.653	0	0	0.25	50.306	0.053	22.411
AOB10d.2f.12VI15.7day.lif - Series010_6	2.182	438.452	0	0	0.125	25.034	0.02	8.583
AOB10d.2f.12VI15.7day.lif - Series009_1	5.804	2754.21	0.087	13.113	0.249	118.256	0.098	14.782
AOB10d.2f.12VI15.7day.lif - Series009_2	4.608	2186.54	0	0	0.374	177.622	0.147	22.173
AOB10d.2f.12VI15.7day.lif - Series009_3	2.404	1140.59	0	0	0.2	94.891	0.07	10.49
AOB10d.2f.12VI15.7day.lif - Series009_4	0.572	271.559	0	0	0.092	43.869	0.017	2.623
AOB10d.2f.12VI15.7day.lif - Series009_5	0.356	169.039	0	0	0.015	7.153	0.005	0.715
AOB10d.2f.12VI15.7day.lif - Series009_6	0.037	17.405	0	0	0.016	7.391	0.006	0.954
AOB10d.2f.12VI15.7day.lif - Series007_1	0	0	0	0	0.122	34.332	0.062	21.219
AOB10d.2f.12VI15.7day.lif - Series007_2	0.369	103.474	0	0	0.066	18.597	0.023	7.868
AOB10d.2f.12VI15.7day.lif - Series007_3	1.279	358.82	0	0	0.03	8.345	0.012	4.053
AOB10d.2f.12VI15.7day.lif - Series007_4	0.867	243.187	0	0	0.012	3.338	0.006	1.907
AOB10d.2f.12VI15.7day.lif - Series007_5	0.235	66.042	0	0	0.003	0.715	0.006	1.907
AOB10d.2f.12VI15.7day.lif - Series007_6	0.02	5.484	0	0	0	0	0.003	0.954
AOB10d.2f.12VI15.7day.lif - Series006_1	0.003	0.715	0	0	0.046	12.398	0.054	19.073
AOB10d.2f.12VI15.7day.lif - Series006_2	0.311	84.639	0	0	0.013	3.576	0.032	11.206
AOB10d.2f.12VI15.7day.lif - Series006_3	0.285	77.486	0	0	0.004	1.192	0.045	15.736
AOB10d.2f.12VI15.7day.lif - Series006_4	0.566	154.018	0	0	0.016	4.292	0.011	4.053
AOB10d.2f.12VI15.7day.lif - Series006_5	2.872	781.298	0	0	0.011	2.861	0	0
AOB10d.2f.12VI15.7day.lif - Series006_6	0.429	116.587	0	0	0	0	0.0006755	0.238
AOB10d.2f.12VI15.7day.lif - Series004_1	0.277	80.824	0	0	0.015	4.292	0.038	12.636
AOB10d.2f.12VI15.7day.lif - Series004_2	0.257	74.863	0	0	0.005	1.431	0.011	3.576
AOB10d.2f.12VI15.7day.lif - Series004_3	2.161	630.379	0	0	0.015	4.292	0	0
AOB10d.2f.12VI15.7day.lif - Series004_4	1.328	387.43	0	0	0.023	6.676	0.004	1.192
AOB10d.2f.12VI15.7day.lif - Series003_1	0.082	15.02	0	0	0.001	0.238	0.008	3.576
AOB10d.2f.12VI15.7day.lif - Series003_2	0.102	18.597	0	0	0	0	0.0005393	0.238
AOB10d.2f.12VI15.7day.lif - Series003_3	1.494	273.228	0	0	0.001	0.238	0.002	0.715
AOB10d.2f.12VI15.7day.lif - Series003_4	0.018	3.338	0	0	0	0	0	0
AOB10d.3f.12VI15.7day.lif - Series007_1	3.232	991.821	0.001	0.477	0.131	40.293	0.012	3.815
AOB10d.3f.12VI15.7day.lif - Series007_2	3.103	952.244	0	0	0.148	45.3	0.013	4.292
AOB10d.3f.12VI15.7day.lif - Series007_3	2.256	692.368	0.073	23.127	0.083	25.511	0.005	1.669
AOB10d.3f.12VI15.7day.lif - Series007_4	1.653	507.355	0	0	0.053	16.212	0.003	0.954
AOB10d.3f.12VI15.7day.lif - Series007_5	0.639	195.98	0	0	0.019	5.96	0.006	1.907
AOB10d.3f.12VI15.7day.lif - Series006_1	3.912	1421.21	0.002	0.477	0.209	76.056	0.004	0.954
AOB10d.3f.12VI15.7day.lif - Series006_2	3.23	1173.5	0.007	1.907	0.119	43.392	0.004	0.954
AOB10d.3f.12VI15.7day.lif - Series006_3	2.594	942.469	0.002	0.477	0.072	26.226	0.018	4.768
AOB10d.3f.12VI15.7day.lif - Series006_4	1.467	533.104	0.095	24.796	0.041	14.782	0.003	0.715
AOB10d.3f.12VI15.7day.lif - Series006_5	1.299	471.83	0.091	23.842	0.045	16.212	0.007	1.907
AOB10d.3f.12VI15.7day.lif - Series005_1	0.485	111.341	0	0	0.04	9.298	0.005	2.146
AOB10d.3f.12VI15.7day.lif - Series005_2	0.55	126.362	0	0	0.02	4.53	0	0
AOB10d.3f.12VI15.7day.lif - Series005_3	0.19	43.631	0	0	0.005	1.192	0.004	1.431
AOB10d.3f.12VI15.7day.lif - Series005_4	0.008	1.907	0	0	0.013	3.099	0.006	2.384
AOB10d.3f.12VI15.7day.lif - Series005_5	0.063	14.544	0	0	0.028	6.437	0.000603	0.238
AOB10d.3f.12VI15.7day.lif - Series004_1	0.039	9.775	0.027	10.014	0.002	0.477	0	0
AOB10d.3f.12VI15.7day.lif - Series004_2	2.248	560.522	0	0	0.079	19.789	0.005	1.907
AOB10d.3f.12VI15.7day.lif - Series004_3	3.47	864.983	0	0	0.215	53.644	0.032	12.159
AOB10d.3f.12VI15.7day.lif - Series004_4	2.428	605.345	0	0	0.19	47.445	0.025	9.298
AOB10d.3f.12VI15.7day.lif - Series004_5	2.469	615.597	0	0	0.294	73.195	0.05	18.835
AOB10d.3f.12VI15.7day.lif - Series000_1	2.46	468.731	0.064	27.895	0.251	47.922	0.017	7.391
AOB10d.3f.12VI15.7day.lif - Series000_2	2.038	388.384	0.058	25.034	0.159	30.279	0.003	1.192
AOB10d.3f.12VI15.7day.lif - Series000_3	1.908	363.588	0.035	15.02	0.111	21.219	0.008	3.338
AOB10d.3f.12VI15.7day.lif - Series000_4	1.088	207.424	0.008	3.576	0.121	23.127	0.023	9.775
AOB10d.3f.12VI15.7day.lif - Series000_5	0.587	111.818	0	0	0.12	22.888	0.025	10.729
AOB10d.3f.12VI15.7day.lif - Series000_6	0.744	141.859	0	0	0.061	11.683	0.014	5.96

## Sheet: 15 DPM
Image name	Chl.w/i.px [%]	Chl.w/i.µm^2	Chl.px.w/o.ROI [%]	Chl.w/o.ROI [µm^2]	Lys.px.w/i.ROI [%]	Lys.A.w/i.ROI [µm^2]	Lys.px.w/o.ROI [%]	Lys.A.w/o.ROI [µm^2]
AO15d.1.5VI15.lif - Series003_8	11.658	5901.81	0.046	5.484	0.114	57.697	0.006	0.715
AO15d.1.5VI15.lif - Series003_9	13.99	7082.22	0.04	4.768	0.152	77.009	0.006	0.715
AO15d.1.5VI15.lif - Series003_10	15.62	7907.39	0.042	5.007	0.206	104.427	0.056	6.676
AO15d.1.5VI15.lif - Series003_11	16.759	8484.12	0.002	0.238	0.264	133.753	0.056	6.676
AO15d.1.5VI15.lif - Series003_12	16.8	8504.87	0	0	0.261	132.322	0.022	2.623
AO15d.1.5VI15.lif - Series003_13	16.91	8560.66	0	0	0.266	134.706	0.01	1.192
AO15d.1.5VI15.lif - Series003_14	15.693	7944.58	0	0	0.275	138.998	0.018	2.146
AO15d.1.5VI15.lif - Series003_15	14.095	7135.63	0	0	0.266	134.468	0.026	3.099
AO15d.1.5VI15.lif - Series003_16	12.813	6486.65	0.002	0.238	0.208	105.143	0.008	0.954
AO15d.1.5VI15.lif - Series003_17	12.088	6119.73	0.026	3.099	0.174	87.976	0.004	0.477
AO15d.1.5VI15.lif - Series003_18	11.033	5585.19	0.179	21.219	0.143	72.479	0	0
AO15d.1.5VI15.lif - Series003_19	10.529	5330.09	0.353	41.962	0.165	83.685	0	0
AO15d.1.5VI15.lif - Series003_20	9.628	4873.99	0.582	69.141	0.15	76.056	0	0
AO15d.1.5VI15.lif - Series003_21	7.877	3987.79	0.564	66.996	0.128	64.611	0.006	0.715
AO15d.1.5VI15.lif - Series005_1	10.453	6106.61	0.053	2.146	0.042	24.319	0	0
AO15d.1.5VI15.lif - Series005_2	15.831	9248.73	0.064	2.623	0.141	82.254	0	0
AO15d.1.5VI15.lif - Series005_3	22.8	13320.4	0.082	3.338	0.362	211.716	0	0
AO15d.1.5VI15.lif - Series005_4	27.891	16294.7	0.088	3.576	0.57	333.071	0	0
AO15d.1.5VI15.lif - Series005_5	30.273	17686.1	0.199	8.106	0.671	392.199	0	0
AO15d.1.5VI15.lif - Series005_6	28.581	16697.4	0.368	15.02	0.671	391.96	0	0
AO15d.1.5VI15.lif - Series005_7	24.669	14412.2	0.544	22.173	0.591	345.469	0.006	0.238
AO15d.1.5VI15.lif - Series005_8	19.711	11515.4	0.667	27.18	0.431	251.532	0	0
AO15d.1.5VI15.lif - Series001_14	7.896	3820.18	0.285	40.293	0.13	62.943	0.002	0.238
AO15d.1.5VI15.lif - Series001_15	7.963	3852.61	0.03	4.292	0.131	63.181	0.003	0.477
AO15d.1.5VI15.lif - Series001_16	8.883	4297.97	0	0	0.146	70.81	0.002	0.238
AO15d.1.5VI15.lif - Series001_17	9.323	4510.64	0.01	1.431	0.146	70.572	0.002	0.238
AO15d.1.5VI15.lif - Series001_18	8.863	4288.2	0.022	3.099	0.14	67.949	0	0
AO15d.1.5VI15.lif - Series001_19	7.568	3661.63	0.022	3.099	0.09	43.631	0.008	1.192
AO15d.1.5VI15.lif - Series001_20	6.153	2977.13	0.019	2.623	0.061	29.325	0	0
AO15d.1.5VI15.lif - Series001_21	4.532	2192.74	0.012	1.669	0.031	15.02	0	0
AO15d.1.5VI15.lif - Series003_8	11.349	5905.87	0	0	0.104	54.359	0	0
AO15d.1.5VI15.lif - Series003_9	13.648	7102.25	0	0	0.141	73.195	0.009	0.954
AO15d.1.5VI15.lif - Series003_10	15.246	7934.09	0	0	0.212	110.388	0.014	1.431
AO15d.1.5VI15.lif - Series003_11	16.365	8516.31	0	0	0.263	136.852	0.023	2.384
AO15d.1.5VI15.lif - Series003_12	16.371	8519.41	0	0	0.261	135.66	0.009	0.954
AO15d.1.5VI15.lif - Series003_13	16.472	8571.86	0	0	0.257	133.991	0.007	0.715
AO15d.1.5VI15.lif - Series003_14	15.309	7966.52	0	0	0.258	134.468	0.027	2.861
AO15d.1.5VI15.lif - Series003_15	13.733	7146.36	0	0	0.24	124.931	0.023	2.384
AO15d.1.5VI15.lif - Series003_16	12.519	6515.03	0	0	0.219	113.726	0.014	1.431
AO15d.1.5VI15.lif - Series003_17	11.795	6138.32	0	0	0.17	88.215	0.009	0.954
AO15d.1.5VI15.lif - Series003_18	10.754	5596.16	0	0	0.151	78.44	0	0
AO15d.1.5VI15.lif - Series003_19	10.356	5389.45	0	0	0.159	82.493	0	0
AO15d.1.5VI15.lif - Series003_20	9.516	4951.95	0	0	0.144	74.863	0	0
AO15d.1.5VI15.lif - Series003_21	7.821	4070.04	0	0	0.139	72.479	0	0
AO15d.1.5VI15.lif - Series007_5	0.48	64.373	0.0004858	0.238	0.059	7.868	0.088	43.392
AO15d.1.5VI15.lif - Series007_6	0.67	89.884	0.004	2.146	0.096	12.875	0.068	33.379
AO15d.1.5VI15.lif - Series007_7	0.737	98.944	0.008	4.053	0.08	10.729	0.047	22.888
AO15d.1.5VI15.lif - Series007_8	1.119	150.204	0.002	0.954	0.076	10.252	0.027	13.113
AO15d.1.5VI15.lif - Series007_9	3.019	405.073	0	0	0.066	8.821	0.019	9.537
AO15d.1.5VI15.lif - Series007_10	4.458	598.192	0	0	0.06	8.106	0.006	2.861
AO15d.1.5VI15.lif - Series007_11	5.301	711.441	0	0	0.121	16.212	0.012	5.96
AO15d.1.5VI15.lif - Series007_12	5.099	684.261	0.0004858	0.238	0.167	22.411	0.003	1.431
AO15d.1.5VI15.lif - Series007_13	5.445	730.753	0.005	2.384	0.149	20.027	0.003	1.669
AO15d.1.5VI15.lif - Series007_14	5.426	728.13	0.017	8.583	0.119	15.974	0.002	1.192
AO15d.1.5VI15.lif - Series007_15	5.236	702.62	0.065	31.948	0.108	14.544	0.003	1.431
AO15d.2.5VI15.lif - Series006_9	0.003	2.146	0	0	0.005	2.861	0	0
AO15d.2.5VI15.lif - Series006_10	0.751	461.817	0	0	0.01	6.199	0	0
AO15d.2.5VI15.lif - Series006_11	6.018	3702.4	0	0	0.017	10.49	0	0
AO15d.2.5VI15.lif - Series006_12	16.376	10075.3	0	0	0.026	15.974	0	0
AO15d.2.5VI15.lif - Series006_13	27.744	17070.1	0	0	0.084	51.975	0	0
AO15d.2.5VI15.lif - Series006_14	36.45	22426.1	0	0	0.22	135.183	0	0
AO15d.2.5VI15.lif - Series006_15	42.301	26026.2	0	0	0.4	246.286	0	0
AO15d.2.5VI15.lif - Series006_16	43.721	26900.3	0	0	0.487	299.931	0	0
AO15d.2.5VI15.lif - Series006_17	39.3	24180.2	0	0	0.432	265.837	0	0
AO15d.2.5VI15.lif - Series006_18	30.547	18794.3	0	0	0.345	212.193	0	0
AO15d.2.5VI15.lif - Series006_19	23.184	14264.6	0	0	0.304	187.159	0	0
AO15d.2.5VI15.lif - Series006_20	17.441	10730.7	0	0	0.209	128.508	0	0
AO15d.2.5VI15.lif - Series006_21	13.494	8302.69	0	0	0.119	73.433	0	0
AO15d.2.5VI15.lif - Series006_22	9.591	5901.1	0	0	0.071	43.392	0	0
AO15d.2.5VI15.lif - Series006_23	6.623	4074.81	0	0	0.041	25.511	0	0
AO15d.2.5VI15.lif - Series006_24	4.249	2614.5	0	0	0.021	12.636	0	0
AO15d.2.5VI15.lif - Series006_25	2.057	1265.53	0.147	1.431	0.007	4.292	0	0
AO15d.2.5VI15.lif - Series006_26	1.255	771.999	0.196	1.907	0.006	3.815	0	0
AO15d.2.5VI15.lif - Series006_27	0.904	556.231	0.098	0.954	0.007	4.53	0	0
AO15d.2.5VI15.lif - Series006_28	0.65	400.066	0.171	1.669	0.008	4.768	0.024	0.238
AO15d.2.5VI15.lif - Series003_17	0.001	0.715	0	0	0.108	51.975	0.145	20.742
AO15d.2.5VI15.lif - Series003_18	0.205	98.705	0	0	0.104	50.306	0.12	17.166
AO15d.2.5VI15.lif - Series003_19	1.479	712.872	0	0	0.079	38.147	0.09	12.875
AO15d.2.5VI15.lif - Series003_20	4.451	2145.53	0	0	0.072	34.809	0.057	8.106
AO15d.2.5VI15.lif - Series003_21	8.226	3965.38	0	0	0.075	36.001	0.04	5.722
AO15d.2.5VI15.lif - Series003_22	11.868	5721.09	0	0	0.076	36.478	0.02	2.861
AO15d.2.5VI15.lif - Series003_23	14.979	7220.51	0.013	1.907	0.089	42.677	0.03	4.292
AO15d.2.5VI15.lif - Series003_24	17.389	8382.08	0.067	9.537	0.088	42.439	0.02	2.861
AO15d.2.5VI15.lif - Series003_25	18.291	8817.2	0.137	19.55	0.094	45.3	0.028	4.053
AO15d.2.5VI15.lif - Series003_26	16.367	7889.75	0.105	15.02	0.084	40.531	0.043	6.199
AO15d.2.5VI15.lif - Series003_27	14.648	7061.24	0.047	6.676	0.074	35.524	0.023	3.338
AO15d.2.5VI15.lif - Series003_28	13.299	6410.84	0	0	0.032	15.497	0.008	1.192
AO15d.3.5VI15.lif - Series009_12	0.546	10.967	0	0	0.024	0.477	0.273	165.224
AO15d.3.5VI15.lif - Series009_13	4.401	88.453	0	0	0.012	0.238	0.139	83.923
AO15d.3.5VI15.lif - Series009_14	11.186	224.829	0	0	0.225	4.53	0.157	94.891
AO15d.3.5VI15.lif - Series009_15	16.18	325.203	0	0	0.51	10.252	0.177	107.05
AO15d.3.5VI15.lif - Series009_16	22.1	444.174	0	0	0.427	8.583	0.201	121.832
AO15d.3.5VI15.lif - Series009_17	26.477	532.15	0	0	0.522	10.49	0.168	101.805
AO15d.3.5VI15.lif - Series009_18	26.335	529.289	0	0	0.451	9.06	0.136	82.493
AO15d.3.5VI15.lif - Series009_19	22.396	450.134	0	0	0.522	10.49	0.117	70.572
AO15d.3.5VI15.lif - Series009_20	0.012	0.238	0	0	0.332	6.676	0.05	30.279
AO15d.3.5VI15.lif - Series005_3	0.8	54.598	0	0	0.094	6.437	0.048	26.464
AO15d.3.5VI15.lif - Series005_4	0.856	58.413	0.005	2.861	0.08	5.484	0.041	22.888
AO15d.3.5VI15.lif - Series005_5	0.825	56.267	0.008	4.53	0.052	3.576	0.035	19.55
AO15d.3.5VI15.lif - Series005_6	0.615	41.962	0.008	4.53	0.066	4.53	0.028	15.497
AO15d.3.5VI15.lif - Series005_7	0.147	10.014	0	0	0.042	2.861	0.029	16.212
AO15d.3.5VI15.lif - Series005_12	0.101	6.914	0	0	0.021	1.431	0.021	11.921
AO15d.3.5VI15.lif - Series005_13	1.825	124.454	0	0	0.01	0.715	0.018	10.014
AO15d.3.5VI15.lif - Series005_14	7.386	503.778	0	0	0	0	0.012	6.437
AO15d.3.5VI15.lif - Series005_15	12.821	874.519	0	0	0.021	1.431	0.007	3.815
AO15d.3.5VI15.lif - Series005_16	14.978	1021.62	0.0008564	0.477	0.122	8.345	0.007	4.053
AOB15d.1.8VI15.lif - Series011_3	13.633	7986.31	1.514	59.366	0.456	267.029	0.292	11.444
AOB15d.1.8VI15.lif - Series011_4	14.078	8247.14	0.31	12.159	0.407	238.18	0.201	7.868
AOB15d.1.8VI15.lif - Series011_5	15.966	9352.92	0.043	1.669	0.407	238.419	0.067	2.623
AOB15d.1.8VI15.lif - Series011_6	18.442	10803.5	0.043	1.669	0.434	254.393	0.012	0.477
AOB15d.1.8VI15.lif - Series011_7	20.221	11845.1	0.043	1.669	0.455	266.552	0.03	1.192
AOB15d.1.8VI15.lif - Series011_8	22.098	12944.9	0.036	1.431	0.445	260.83	0.055	2.146
AOB15d.1.8VI15.lif - Series011_9	22.701	13298	0.219	8.583	0.469	274.897	0.061	2.384
AOB15d.1.8VI15.lif - Series011_10	21.652	12683.9	0.876	34.332	0.513	300.646	0.097	3.815
AOB15d.1.8VI15.lif - Series011_11	18.943	11097	1.66	65.088	0.433	253.916	0.14	5.484
AOB15d.1.8VI15.lif - Series009_1	17.142	7949.59	0.259	41.723	0.085	39.577	0.025	4.053
AOB15d.1.8VI15.lif - Series009_2	18.009	8351.8	0.266	42.915	0.343	159.264	0.095	15.259
AOB15d.1.8VI15.lif - Series009_3	21.571	10003.6	0.24	38.624	0.949	439.882	0.509	82.016
AOB15d.1.8VI15.lif - Series009_4	24.573	11395.9	0.22	35.524	1.172	543.356	0.699	112.772
AOB15d.1.8VI15.lif - Series009_5	26.959	12502.4	0.167	26.941	0.994	460.863	0.523	84.4
AOB15d.1.8VI15.lif - Series009_6	28.829	13369.8	0.155	25.034	0.885	410.318	0.512	82.493
AOB15d.1.8VI15.lif - Series009_7	29.806	13822.6	0.075	12.159	0.812	376.463	0.449	72.479
AOB15d.1.8VI15.lif - Series009_8	29.685	13766.5	0.061	9.775	0.676	313.282	0.464	74.863
AOB15d.1.8VI15.lif - Series009_9	28.973	13436.3	0.053	8.583	0.592	274.42	0.421	67.949
AOB15d.1.8VI15.lif - Series009_10	27.303	12661.7	0.024	3.815	0.596	276.327	0.293	47.207
AOB15d.1.8VI15.lif - Series009_11	25.921	12020.8	0.006	0.954	0.565	262.022	0.18	29.087
AOB15d.1.8VI15.lif - Series009_12	24.361	11297.7	0.047	7.629	0.482	223.398	0.166	26.703
AOB15d.1.8VI15.lif - Series009_13	21.902	10157.1	0.022	3.576	0.431	199.795	0.106	17.166
AOB15d.1.8VI15.lif - Series009_14	19.483	9035.11	0.077	12.398	0.369	170.946	0.093	15.02
AOB15d.1.8VI15.lif - Series009_15	15.238	7066.49	0.021	3.338	0.285	132.322	0.071	11.444
AOB15d.1.8VI15.lif - Series007_1	1.909	1157.28	0	0	0	0	0	0
AOB15d.1.8VI15.lif - Series007_2	2.089	1266.24	0	0	0	0	0	0
AOB15d.1.8VI15.lif - Series007_3	6.071	3679.75	0	0	0	0	0	0
AOB15d.1.8VI15.lif - Series007_4	11.6	7030.73	0	0	0.003	1.669	0	0
AOB15d.1.8VI15.lif - Series007_5	18.455	11185.2	0	0	0.061	36.955	0	0
AOB15d.1.8VI15.lif - Series007_6	25.991	15752.6	0	0	0.264	159.979	0.013	0.238
AOB15d.1.8VI15.lif - Series007_7	31.124	18863.4	0	0	0.66	399.828	0.025	0.477
AOB15d.1.8VI15.lif - Series007_8	35.683	21626.9	0	0	1.151	697.374	0.076	1.431
AOB15d.1.8VI15.lif - Series007_9	38.02	23042.9	0	0	1.614	978.47	0.214	4.053
AOB15d.1.8VI15.lif - Series007_10	38.469	23315.4	0.025	0.477	1.7	1030.44	0.025	0.477
AOB15d.1.8VI15.lif - Series007_11	36.846	22332	0	0	1.638	992.537	0.013	0.238
AOB15d.1.8VI15.lif - Series007_12	32.677	19805	0.05	0.954	1.391	843.048	0.038	0.715
AOB15d.1.8VI15.lif - Series007_13	26.451	16031.3	0	0	1.013	614.166	0.076	1.431
AOB15d.1.8VI15.lif - Series007_14	21.944	13299.7	0	0	0.756	458.479	0.202	3.815
AOB15d.1.8VI15.lif - Series007_15	17.639	10690.9	0	0	0.568	344.276	0.113	2.146
AOB15d.1.8VI15.lif - Series004_1	0.603	162.125	0	0	0.348	93.699	0.248	88.453
AOB15d.1.8VI15.lif - Series004_2	0.111	29.802	0	0	0.363	97.752	0.269	95.606
AOB15d.1.8VI15.lif - Series004_3	0.48	129.223	0	0	0.294	79.155	0.232	82.731
AOB15d.1.8VI15.lif - Series004_4	0.601	161.648	0	0	0.22	59.128	0.195	69.38
AOB15d.1.8VI15.lif - Series004_5	1.664	447.512	0	0	0.201	54.121	0.162	57.697
AOB15d.1.8VI15.lif - Series004_6	2.454	660.181	0	0	0.104	27.895	0.129	46.015
AOB15d.1.8VI15.lif - Series004_7	6.821	1834.63	0	0	0.065	17.405	0.1	35.763
AOB15d.1.8VI15.lif - Series004_8	12.085	3250.6	0	0	0.066	17.643	0.057	20.266
AOB15d.1.8VI15.lif - Series004_9	14.422	3879.31	0	0	0.07	18.835	0.045	15.974
AOB15d.1.8VI15.lif - Series004_10	18.1	4868.51	0	0	0.188	50.545	0.033	11.921
AOB15d.1.8VI15.lif - Series004_11	20.849	5608.08	0	0	0.314	84.4	0.028	10.014
AOB15d.1.8VI15.lif - Series002_1	6.732	3266.1	0.068	9.537	0.006	3.099	0	0
AOB15d.1.8VI15.lif - Series002_2	7.717	3743.89	0.072	10.014	0.056	26.941	0.012	1.669
AOB15d.1.8VI15.lif - Series002_3	10.437	5063.3	0.07	9.775	0.238	115.395	0.06	8.345
AOB15d.1.8VI15.lif - Series002_4	12.981	6297.59	0.055	7.629	0.538	261.068	0.153	21.458
AOB15d.1.8VI15.lif - Series002_5	15.463	7501.6	0.026	3.576	0.76	368.834	0.276	38.624
AOB15d.1.8VI15.lif - Series002_6	17.602	8539.44	0	0	0.825	400.066	0.235	32.902
AOB15d.1.8VI15.lif - Series002_7	19.562	9490.01	0	0	0.748	362.873	0.215	30.041
AOB15d.1.8VI15.lif - Series002_8	19.861	9634.97	0	0	0.701	339.985	0.179	25.034
AOB15d.1.8VI15.lif - Series002_9	19.444	9433.03	0	0	0.574	278.473	0.114	15.974
AOB15d.1.8VI15.lif - Series002_10	18.778	9109.74	0	0	0.554	268.698	0.066	9.298
AOB15d.1.8VI15.lif - Series002_11	17.255	8370.88	0.007	0.954	0.42	203.848	0.029	4.053
AOB15d.2.8VI15.lif - Series012_1	11.783	5674.12	0	0	0.354	170.469	0.279	40.054
AOB15d.2.8VI15.lif - Series012_2	12.804	6165.74	0	0	0.32	154.257	0.145	20.742
AOB15d.2.8VI15.lif - Series012_3	15.082	7262.71	0	0	0.372	179.052	0.211	30.279
AOB15d.2.8VI15.lif - Series012_4	14.565	7013.8	0	0	0.433	208.616	0.266	38.147
AOB15d.2.8VI15.lif - Series012_5	15.432	7431.51	0	0	0.476	229.12	0.294	42.2
AOB15d.2.8VI15.lif - Series012_6	15.927	7669.93	0	0	0.453	218.153	0.298	42.677
AOB15d.2.8VI15.lif - Series012_7	17.108	8238.55	0	0	0.423	203.609	0.208	29.802
AOB15d.2.8VI15.lif - Series012_8	18.077	8704.9	0	0	0.355	170.946	0.101	14.544
AOB15d.2.8VI15.lif - Series012_9	17.063	8216.62	0	0	0.343	164.986	0.135	19.312
AOB15d.2.8VI15.lif - Series012_10	16.57	7979.15	0	0	0.319	153.542	0.138	19.789
AOB15d.2.8VI15.lif - Series012_11	15.534	7480.38	0	0	0.349	168.085	0.088	12.636
AOB15d.2.8VI15.lif - Series012_12	14.256	6864.79	0	0	0.3	144.482	0.05	7.153
AOB15d.2.8VI15.lif - Series012_13	13.53	6515.27	0.306	43.869	0.222	106.812	0.025	3.576
AOB15d.2.8VI15.lif - Series012_14	12.225	5887.03	0.382	54.836	0.187	89.884	0.048	6.914
AOB15d.2.8VI15.lif - Series012_15	9.461	4555.94	0.168	24.08	0.105	50.783	0.022	3.099
AOB15d.2.8VI15.lif - Series012_16	8.465	4076.24	0.088	12.636	0.047	22.65	0.008	1.192
AOB15d.2.8VI15.lif - Series012_17	5.518	2657.41	0.005	0.715	0.039	18.835	0.013	1.907
AOB15d.2.8VI15.lif - Series012_18	3.833	1845.84	0	0	0.022	10.729	0.005	0.715
AOB15d.2.8VI15.lif - Series012_19	3.356	1616.24	0	0	0.011	5.484	0.002	0.238
AOB15d.2.8VI15.lif - Series010_1	16.08	6149.77	0	0	0.435	166.178	0.084	20.266
AOB15d.2.8VI15.lif - Series010_2	17.775	6798.03	0	0	0.449	171.9	0.065	15.736
AOB15d.2.8VI15.lif - Series010_3	19.63	7507.56	0	0	0.517	197.649	0.044	10.729
AOB15d.2.8VI15.lif - Series010_4	21.754	8319.85	0	0	0.573	219.107	0.04	9.775
AOB15d.2.8VI15.lif - Series010_5	22.035	8427.38	0	0	0.512	195.742	0.057	13.828
AOB15d.2.8VI15.lif - Series010_6	22.188	8486.03	0	0	0.441	168.562	0.04	9.775
AOB15d.2.8VI15.lif - Series010_7	21.668	8287.19	0	0	0.291	111.341	0.05	12.159
AOB15d.2.8VI15.lif - Series010_8	19.986	7643.94	0	0	0.251	95.844	0.064	15.497
AOB15d.2.8VI15.lif - Series010_9	17.735	6782.77	0	0	0.209	80.109	0.054	13.113
AOB15d.2.8VI15.lif - Series010_10	16.164	6181.95	0	0	0.242	92.506	0.019	4.53
AOB15d.2.8VI15.lif - Series010_11	14.627	5594.02	0	0	0.204	78.201	0.018	4.292
AOB15d.2.8VI15.lif - Series010_12	11.571	4425.53	0	0	0.125	47.922	0.014	3.338
AOB15d.2.8VI15.lif - Series010_13	9.382	3588.2	0	0	0.08	30.518	0.003	0.715
AOB15d.2.8VI15.lif - Series010_14	6.195	2369.16	0	0	0.041	15.497	0.007	1.669
AOB15d.2.8VI15.lif - Series010_15	5.19	1985.07	0	0	0.026	9.775	0.002	0.477
AOB15d.2.8VI15.lif - Series010_16	2.417	924.349	0	0	0.013	5.007	0.007	1.669
AOB15d.2.8VI15.lif - Series010_17	1.05	401.735	0	0	0.006	2.384	0.007	1.669
AOB15d.2.8VI15.lif - Series010_18	0.532	203.609	0	0	0	0	0.009	2.146
AOB15d.2.8VI15.lif - Series010_19	0.34	130.177	0	0	0	0	0.002	0.477
AOB15d.2.8VI15.lif - Series008_1	2.964	1162.53	0	0	0	0	0	0
AOB15d.2.8VI15.lif - Series008_2	3.141	1231.67	0	0	0.004	1.431	0.001	0.238
AOB15d.2.8VI15.lif - Series008_3	4.457	1748.09	0	0	0.03	11.683	0.014	3.338
AOB15d.2.8VI15.lif - Series008_4	5.8	2274.75	0	0	0.1	39.339	0.071	16.451
AOB15d.2.8VI15.lif - Series008_5	8.467	3320.46	0	0	0.128	50.306	0.094	21.935
AOB15d.2.8VI15.lif - Series008_6	10.587	4152.06	0	0	0.139	54.598	0.076	17.643
AOB15d.2.8VI15.lif - Series008_7	11.825	4637.72	0	0	0.153	59.843	0.099	23.127
AOB15d.2.8VI15.lif - Series008_8	12.793	5017.04	0	0	0.183	71.764	0.08	18.597
AOB15d.2.8VI15.lif - Series008_9	14.121	5537.99	0	0	0.194	76.056	0.054	12.636
AOB15d.2.8VI15.lif - Series008_10	16.673	6538.63	0	0	0.198	77.486	0.068	15.736
AOB15d.2.8VI15.lif - Series008_11	17.168	6732.94	0	0	0.201	78.678	0.031	7.153
AOB15d.2.8VI15.lif - Series008_12	18.606	7296.8	0	0	0.271	106.096	0.024	5.484
AOB15d.2.8VI15.lif - Series008_13	20.045	7861.38	0	0	0.304	119.209	0.028	6.437
AOB15d.2.8VI15.lif - Series008_14	20.66	8102.42	0	0	0.291	113.964	0.03	6.914
AOB15d.2.8VI15.lif - Series008_15	21.369	8380.65	0	0	0.288	112.772	0.03	6.914
AOB15d.2.8VI15.lif - Series008_16	20.453	8021.12	0	0	0.28	109.911	0.014	3.338
AOB15d.2.8VI15.lif - Series008_17	20.216	7928.37	0	0	0.223	87.261	0.009	2.146
AOB15d.2.8VI15.lif - Series008_18	18.274	7166.62	0.001	0.238	0.207	81.062	0.005	1.192
AOB15d.2.8VI15.lif - Series008_19	15.8	6196.5	0.023	5.245	0.176	69.141	0.009	2.146
AOB15d.2.8VI15.lif - Series005_1	6.822	1339.91	0.019	8.345	0	0	0	0
AOB15d.2.8VI15.lif - Series005_2	8.31	1632.21	0.006	2.623	0.011	2.146	0	0
AOB15d.2.8VI15.lif - Series005_3	12.737	2501.73	0	0	0.063	12.398	0	0
AOB15d.2.8VI15.lif - Series005_4	16.81	3301.86	0	0	0.17	33.379	0	0
AOB15d.2.8VI15.lif - Series005_5	22.801	4478.69	0	0	0.437	85.831	0.009	3.815
AOB15d.2.8VI15.lif - Series005_6	28.856	5667.93	0	0	0.691	135.66	0.014	5.96
AOB15d.2.8VI15.lif - Series005_7	32.529	6389.38	0.118	50.545	0.635	124.693	0.021	9.06
AOB15d.2.8VI15.lif - Series005_8	31.396	6166.94	0.191	82.016	0.522	102.52	0.037	15.736
AOB15d.2.8VI15.lif - Series005_13	23.877	4689.93	0.029	12.398	0.228	44.823	0.053	22.888
AOB15d.2.8VI15.lif - Series005_14	19.167	3764.87	0.006	2.384	0.494	97.036	0.065	27.895
AOB15d.2.8VI15.lif - Series001_1	6.135	2976.18	0	0	0	0	0	0
AOB15d.2.8VI15.lif - Series001_2	4.461	2164.12	0	0	0	0	0	0
AOB15d.2.8VI15.lif - Series001_3	12.215	5925.42	0	0	0.0004915	0.238	0	0
AOB15d.2.8VI15.lif - Series001_4	19.072	9251.36	0	0	0.038	18.358	0	0
AOB15d.2.8VI15.lif - Series001_5	24.298	11786.5	0	0	0.315	152.826	0.002	0.238
AOB15d.2.8VI15.lif - Series001_6	29.182	14155.6	0	0	0.976	473.261	0.01	1.431
AOB15d.2.8VI15.lif - Series001_7	33.548	16273.7	0	0	1.548	750.78	0.044	6.199
AOB15d.2.8VI15.lif - Series001_8	36.867	17883.5	0	0	1.665	807.524	0.119	16.689
AOB15d.2.8VI15.lif - Series001_9	39.144	18987.9	0	0	1.493	724.316	0.203	28.372
AOB15d.2.8VI15.lif - Series001_10	39.316	19071.6	0	0	1.417	687.361	0.23	32.187
AOB15d.2.8VI15.lif - Series001_11	38.137	18499.6	0	0	1.228	595.57	0.245	34.332
AOB15d.2.8VI15.lif - Series001_12	34.956	16956.6	0	0	0.962	466.824	0.237	33.14
AOB15d.2.8VI15.lif - Series001_13	31.504	15282.2	0	0	0.784	380.278	0.273	38.147
AOB15d.2.8VI15.lif - Series001_14	26.942	13068.9	0	0	0.621	301.361	0.327	45.776
AOB15d.3.8VI15.lif - Series009_1	12.7	4992.01	0	0	0	0	0.004	0.954
AOB15d.3.8VI15.lif - Series009_2	20.322	7988.21	0	0	0.004	1.669	0.045	10.49
AOB15d.3.8VI15.lif - Series009_3	31.745	12478.4	0	0	0.164	64.611	0.224	51.975
AOB15d.3.8VI15.lif - Series009_4	39.291	15444.8	0.001	0.238	0.799	314.236	0.65	150.681
AOB15d.3.8VI15.lif - Series009_5	43.377	17050.7	0	0	1.29	507.116	0.673	156.164
AOB15d.3.8VI15.lif - Series009_6	45.221	17775.5	0	0	1.575	618.935	0.647	149.965
AOB15d.3.8VI15.lif - Series006_1	4.232	1969.81	0	0	0	0	0	0
AOB15d.3.8VI15.lif - Series006_2	12.705	5913.5	0	0	0.002	0.715	0.001	0.238
AOB15d.3.8VI15.lif - Series006_3	26.634	12396.8	0	0	0.032	15.02	0.039	6.199
AOB15d.3.8VI15.lif - Series006_4	36.829	17142.3	0	0	0.359	167.131	0.43	68.665
AOB15d.3.8VI15.lif - Series006_5	41.797	19454.5	0	0	1.062	494.48	1.179	188.112
AOB15d.3.8VI15.lif - Series006_6	44.493	20709.3	0.004	0.715	1.544	718.594	1.611	257.015
AOB15d.3.8VI15.lif - Series003_1	34.032	8646.25	0.329	122.07	1.095	278.234	0.261	96.798
AOB15d.3.8VI15.lif - Series003_2	38.687	9829.04	0.177	65.565	1.213	308.275	0.343	127.316
AOB15d.3.8VI15.lif - Series003_3	44.146	11215.9	0.084	30.994	0.945	240.088	0.405	150.204
AOB15d.3.8VI15.lif - Series003_4	45.494	11558.3	0.069	25.749	0.86	218.391	0.431	159.979
AOB15d.3.8VI15.lif - Series003_5	39.559	10050.5	0.04	15.02	0.888	225.544	0.397	147.104
AOB15d.3.8VI15.lif - Series003_6	28.288	7186.89	0.027	10.014	0.699	177.622	0.377	139.952
AOB15d.3.8VI15.lif - Series002_1	16.378	7168.77	0	0	0	0	0	0
AOB15d.3.8VI15.lif - Series002_2	29.906	13089.7	0.006	1.192	0.004	1.907	0	0
AOB15d.3.8VI15.lif - Series002_3	40.011	17512.6	0.015	2.861	0.109	47.684	0.009	1.669
AOB15d.3.8VI15.lif - Series002_4	46.42	20318	0.024	4.53	0.663	290.394	0.051	9.537
AOB15d.3.8VI15.lif - Series002_5	49.764	21781.7	0.031	5.722	1.252	548.124	0.117	21.935
AOB15d.3.8VI15.lif - Series002_6	50.53	22116.7	0.033	6.199	1.378	603.199	0.134	25.034
AOB15d.3.8VI15.lif - Series001_1	38.731	13878.1	0.168	44.823	0.173	61.989	0.008	2.146
AOB15d.3.8VI15.lif - Series001_2	41.051	14709.5	0.167	44.584	0.844	302.315	0.034	9.06
AOB15d.3.8VI15.lif - Series001_3	43.138	15457.4	0.086	22.888	1.552	555.992	0.099	26.464
AOB15d.3.8VI15.lif - Series001_4	42.956	15392.3	0.025	6.676	1.491	534.296	0.119	31.71
AOB15d.3.8VI15.lif - Series001_5	38.666	13855	0.019	5.007	0.932	333.786	0.142	37.909
AOB15d.3.8VI15.lif - Series001_6	31.864	11417.6	0.038	10.014	0.534	191.45	0.177	47.207
AOB15d.1nf.12VI15day7.lif - Series001_1	0.318	123.262	0	0	0	0	0	0
AOB15d.1nf.12VI15day7.lif - Series001_2	6.898	2670.29	0	0	0.187	72.479	0.028	6.676
AOB15d.1nf.12VI15day7.lif - Series001_3	4.268	1652.24	0	0	0.026	10.014	0.055	13.113
AOB15d.1nf.12VI15day7.lif - Series001_4	10.32	3994.94	0	0	0.715	276.804	0.461	109.673
AOB15d.1nf.12VI15day7.lif - Series001_5	6.662	2578.97	0	0	0.644	249.147	0.523	124.454
AOB15d.1nf.12VI15day7.lif - Series003_1	0	0	0	0	0	0	0	0
AOB15d.1nf.12VI15day7.lif - Series003_2	0	0	0	0	0	0	0	0
AOB15d.1nf.12VI15day7.lif - Series003_3	0.33	42.439	0	0	0	0	0	0
AOB15d.1nf.12VI15day7.lif - Series003_4	23.957	3083.47	0	0	0.25	32.187	0.01	4.768
AOB15d.1nf.12VI15day7.lif - Series003_5	25.057	3225.09	0.003	1.669	1.086	139.713	0.122	60.558
AOB15d.1nf.12VI15day7.lif - Series006_1	0.438	85.592	0	0	0	0	0	0
AOB15d.1nf.12VI15day7.lif - Series006_2	24.291	4747.63	0.000555	0.238	0.357	69.857	0.034	14.544
AOB15d.1nf.12VI15day7.lif - Series006_3	20.719	4049.54	0.03	12.875	1.356	265.121	0.327	140.429
AOB15d.1nf.12VI15day7.lif - Series006_4	8.621	1684.9	0.053	22.888	0.434	84.877	0.216	92.983
AOB15d.1nf.12VI15day7.lif - Series007_1	16.56	7122.76	0	0	0.371	159.502	0.071	13.828
AOB15d.1nf.12VI15day7.lif - Series007_2	18.994	8169.89	0	0	0.797	342.607	0.065	12.636
AOB15d.1nf.12VI15day7.lif - Series007_3	12.244	5266.43	0	0	0.554	238.18	0.106	20.742
AOB15d.1nf.12VI15day7.lif - Series007_4	6.891	2963.78	0	0	0.349	150.204	0.098	19.073
AOB15d.1nf.12VI15day7.lif - Series008_1	1.651	348.568	0	0	0	0	0	0
AOB15d.1nf.12VI15day7.lif - Series008_2	24.997	5277.16	0	0	0.348	73.433	0.021	8.821
AOB15d.1nf.12VI15day7.lif - Series008_3	20.754	4381.42	0	0	0.8	168.8	0.195	80.824
AOB15d.1nf.12VI15day7.lif - Series008_4	5.873	1239.78	0	0	0.401	84.639	0.147	60.797
AOB15d.1nf.12VI15day7.lif - Series009_1	8.452	3051.76	0.002	0.477	0.526	190.02	0.197	51.975
AOB15d.1nf.12VI15day7.lif - Series009_2	6.233	2250.67	0	0	0.391	141.144	0.169	44.584
AOB15d.1nf.12VI15day7.lif - Series009_3	10.778	3891.47	0	0	0.369	133.276	0.104	27.418
AOB15d.1nf.12VI15day7.lif - Series009_4	8.336	3009.8	0	0	0.28	101.089	0.066	17.405
AOB15d.1nf.12VI15day7.lif - Series010_1	16.045	5912.07	0.077	19.789	0.349	128.746	0.048	12.398
AOB15d.1nf.12VI15day7.lif - Series010_2	9.952	3667.12	0	0	0.577	212.431	0.236	60.558
AOB15d.1nf.12VI15day7.lif - Series010_3	2.776	1023.05	0	0	0.271	99.897	0.136	34.809
AOB15d.1nf.12VI15day7.lif - Series010_4	3.053	1124.86	0	0	0.176	64.85	0.099	25.511
AOB15d.1nf.12VI15day7.lif - Series013_1	1.282	308.99	0.037	14.067	0.004	0.954	0.002	0.715
AOB15d.1nf.12VI15day7.lif - Series013_2	14.594	3518.58	0	0	0.315	76.056	0.04	15.259
AOB15d.1nf.12VI15day7.lif - Series013_3	18.228	4394.77	0	0	1.235	297.785	0.058	22.411
AOB15d.1nf.12VI15day7.lif - Series013_4	15.236	3673.32	0	0	1.002	241.518	0.072	27.657
AOB15d.1nf.12VI15day7.lif - Series014_1	17.42	4252.43	0	0	0.906	221.252	0.095	36.24
AOB15d.1nf.12VI15day7.lif - Series014_2	12.71	3102.78	0	0	0.906	221.252	0.09	34.332
AOB15d.1nf.12VI15day7.lif - Series014_3	8.277	2020.6	0	0	0.495	120.878	0.058	22.173
AOB15d.1nf.12VI15day7.lif - Series014_4	1.919	468.493	0.128	48.637	0.19	46.492	0.125	47.684
AOB15d.1nf.12VI15day7.lif - Series012_1	0	0	0	0	0.005	1.907	0	0
AOB15d.1nf.12VI15day7.lif - Series012_2	2.6	907.898	0	0	0.05	17.405	0.035	9.537
AOB15d.1nf.12VI15day7.lif - Series012_3	23.098	8065.7	0	0	0.681	237.942	0.045	12.398
AOB15d.1nf.12VI15day7.lif - Series012_4	24.32	8492.23	0.104	28.61	1.345	469.685	0.052	14.305
AOB15d.2f.12VI15.7day.lif - Series010_1	0.465	249.863	0	0	0.037	19.789	0.008	0.715
AOB15d.2f.12VI15.7day.lif - Series010_2	1.408	756.025	0	0	0.046	24.557	0	0
AOB15d.2f.12VI15.7day.lif - Series010_4	3.831	2057.55	0.135	11.921	0.042	22.411	0.008	0.715
AOB15d.2f.12VI15.7day.lif - Series010_5	4.269	2292.63	0.003	0.238	0.018	9.537	0.008	0.715
AOB15d.2f.12VI15.7day.lif - Series010_6	2.387	1281.74	0	0	0.013	6.914	0	0
AOB15d.2f.12VI15.7day.lif - Series009_2	4.433	955.343	0	0	0	0	0	0
AOB15d.2f.12VI15.7day.lif - Series009_3	18.455	3977.54	0	0	0.32	68.903	0.04	16.451
AOB15d.2f.12VI15.7day.lif - Series009_4	9.888	2131.22	0	0	0.677	145.912	0.148	60.797
AOB15d.2f.12VI15.7day.lif - Series009_5	4.063	875.711	0	0	0.227	48.876	0.33	134.945
AOB15d.2f.12VI15.7day.lif - Series009_6	1.622	349.522	0	0	0.143	30.756	0.217	88.93
AOB15d.2f.12VI15.7day.lif - Series008_1	0.041	13.351	0	0	0	0	0	0
AOB15d.2f.12VI15.7day.lif - Series008_2	5.639	1838.45	0	0	0	0	0	0
AOB15d.2f.12VI15.7day.lif - Series008_3	15.943	5197.52	0	0	0.143	46.73	0	0
AOB15d.2f.12VI15.7day.lif - Series008_4	9.454	3082.04	0	0	0.209	68.188	0.002	0.477
AOB15d.2f.12VI15.7day.lif - Series008_5	5.21	1698.49	0	0	0.095	30.994	0.026	7.629
AOB15d.2f.12VI15.7day.lif - Series008_6	3.011	981.569	0	0	0.037	11.921	0.015	4.53
AOB15d.2f.12VI15.7day.lif - Series007_1	0.738	397.921	0	0	0.585	315.666	0.247	21.219
AOB15d.2f.12VI15.7day.lif - Series007_2	7.276	3923.89	0	0	0.188	101.566	0.078	6.676
AOB15d.2f.12VI15.7day.lif - Series007_3	8.595	4634.86	0	0	0.11	59.128	0.056	4.768
AOB15d.2f.12VI15.7day.lif - Series007_4	3.437	1853.23	0	0	0.045	24.08	0.058	5.007
AOB15d.2f.12VI15.7day.lif - Series007_5	2.579	1390.93	0	0	0.015	8.106	0.022	1.907
AOB15d.2f.12VI15.7day.lif - Series007_6	0.989	533.104	0	0	0.02	10.967	0.011	0.954
AOB15d.2f.12VI15.7day.lif - Series006_1	0.003	1.669	0.027	2.861	0	0	0	0
AOB15d.2f.12VI15.7day.lif - Series006_2	1.674	871.897	0.103	10.729	0.043	22.411	0.055	5.722
AOB15d.2f.12VI15.7day.lif - Series006_3	3.342	1740.69	0.133	13.828	0.492	256.3	0.201	20.981
AOB15d.2f.12VI15.7day.lif - Series006_4	5.716	2977.37	0.064	6.676	0.133	69.38	0.082	8.583
AOB15d.2f.12VI15.7day.lif - Series006_5	5.775	3008.13	0	0	0.086	44.823	0.053	5.484
AOB15d.2f.12VI15.7day.lif - Series006_6	2.713	1412.87	0	0	0.067	34.809	0.018	1.907
AOB15d.2f.12VI15.7day.lif - Series005_1	1.606	727.654	0	0	0.645	292.063	0.183	31.471
AOB15d.2f.12VI15.7day.lif - Series005_2	10.185	4613.64	0	0	0.164	74.148	0.231	39.816
AOB15d.2f.12VI15.7day.lif - Series005_3	10.759	4873.51	0	0	0.089	40.531	0.251	43.154
AOB15d.2f.12VI15.7day.lif - Series005_4	4.844	2194.41	0	0	0.066	29.802	0.071	12.159
AOB15d.2f.12VI15.7day.lif - Series005_5	2.008	909.567	0	0	0.028	12.636	0.015	2.623
AOB15d.2f.12VI15.7day.lif - Series005_6	1.066	482.798	0	0	0.013	5.722	0.004	0.715
AOB15d.2f.12VI15.7day.lif - Series004_1	0.295	170.231	0	0	0.02	11.683	0.061	2.861
AOB15d.2f.12VI15.7day.lif - Series004_2	0.794	458.956	0	0	0.0008251	0.477	0	0
AOB15d.2f.12VI15.7day.lif - Series004_3	0.55	318.05	0	0	0.0008251	0.477	0	0
AOB15d.2f.12VI15.7day.lif - Series004_4	0.752	434.875	0	0	0.0004125	0.238	0	0
AOB15d.2f.12VI15.7day.lif - Series004_5	0.446	257.969	0	0	0	0	0	0
AOB15d.2f.12VI15.7day.lif - Series004_6	0.05	28.849	0	0	0	0	0	0
AOB15d.3f.12VI15.7day.lif - Series008_1	0.068	11.444	0	0	0.08	13.351	0.034	15.497
AOB15d.3f.12VI15.7day.lif - Series008_2	0.11	18.358	0	0	0.081	13.59	0.04	18.358
AOB15d.3f.12VI15.7day.lif - Series008_3	0.11	18.358	0	0	0.058	9.775	0.022	10.014
AOB15d.3f.12VI15.7day.lif - Series008_4	0.081	13.59	0	0	0.036	5.96	0.007	3.338
AOB15d.3f.12VI15.7day.lif - Series008_5	0.127	21.219	0	0	0.019	3.099	0.003	1.431
AOB15d.3f.12VI15.7day.lif - Series008_6	0.023	3.815	0	0	0.01	1.669	0.005	2.146
AOB15d.3f.12VI15.7day.lif - Series008_7	0.024	4.053	0	0	0.016	2.623	0.003	1.192
AOB15d.3f.12VI15.7day.lif - Series006_1	0.018	5.245	0	0	0.039	11.444	0.007	2.146
AOB15d.3f.12VI15.7day.lif - Series006_2	0.002	0.477	0	0	0.0008074	0.238	0.001	0.477
AOB15d.3f.12VI15.7day.lif - Series006_3	0.0008074	0.238	0	0	0	0	0.0007231	0.238
AOB15d.3f.12VI15.7day.lif - Series006_4	0.013	3.815	0	0	0	0	0	0
AOB15d.3f.12VI15.7day.lif - Series006_5	0.003	0.954	0	0	0.0008074	0.238	0	0
AOB15d.3f.12VI15.7day.lif - Series006_6	0	0	0	0	0	0	0	0
AOB15d.3f.12VI15.7day.lif - Series006_7	0	0	0	0	0	0	0	0
AOB15d.3f.12VI15.7day.lif - Series005_1	0.068	18.12	0	0	0.029	7.629	0.042	15.02
AOB15d.3f.12VI15.7day.lif - Series005_2	0.22	58.413	0	0	0.075	20.027	0.011	4.053
AOB15d.3f.12VI15.7day.lif - Series005_3	0.236	62.704	0	0	0.066	17.643	0.015	5.484
AOB15d.3f.12VI15.7day.lif - Series005_4	0.117	30.994	0	0	0.023	6.199	0.0006642	0.238
AOB15d.3f.12VI15.7day.lif - Series005_5	0.007	1.907	0	0	0.003	0.715	0	0
AOB15d.3f.12VI15.7day.lif - Series005_6	0.122	32.425	0	0	0	0	0.0006642	0.238
AOB15d.3f.12VI15.7day.lif - Series005_7	0.02	5.245	0	0	0	0	0	0
AOB15d.3f.12VI15.7day.lif - Series003_1	0.002	0.477	0	0	0	0	0.002	0.715
AOB15d.3f.12VI15.7day.lif - Series003_2	0.074	19.55	0	0	0.003	0.715	0.002	0.715
AOB15d.3f.12VI15.7day.lif - Series003_3	0.005	1.431	0	0	0	0	0	0
AOB15d.3f.12VI15.7day.lif - Series003_4	0.008	2.146	0	0	0	0	0	0
AOB15d.3f.12VI15.7day.lif - Series003_5	0	0	0	0	0	0	0	0
AOB15d.3f.12VI15.7day.lif - Series003_6	0	0	0	0	0	0	0	0
AOB15d.3f.12VI15.7day.lif - Series003_7	0	0	0	0	0	0	0	0
AOB15d.3f.12VI15.7day.lif - Series002_1	0.082	9.298	0	0	0	0	0.007	3.338
AOB15d.3f.12VI15.7day.lif - Series002_2	0.474	53.883	0	0	0.029	3.338	0.006	3.099
AOB15d.3f.12VI15.7day.lif - Series002_3	0.233	26.464	0	0	0.01	1.192	0.0009324	0.477
AOB15d.3f.12VI15.7day.lif - Series002_4	0.25	28.372	0	0	0	0	0.0004662	0.238
AOB15d.3f.12VI15.7day.lif - Series002_5	0.017	1.907	0	0	0.004	0.477	0.0004662	0.238
AOB15d.3f.12VI15.7day.lif - Series002_6	0.078	8.821	0	0	0.002	0.238	0	0
AOB15d.3f.12VI15.7day.lif - Series002_7	0.017	1.907	0	0	0	0	0	0
AOB15df.2.15VI15.lif - Series006_1	0.41	181.437	0	0	0.067	29.802	0.055	10.014
AOB15df.2.15VI15.lif - Series006_2	4.041	1787.19	0	0	0.077	34.094	0.052	9.537
AOB15df.2.15VI15.lif - Series006_3	13.408	5929.47	0	0	0.146	64.373	0.048	8.821
AOB15df.2.15VI15.lif - Series006_4	7.915	3500.46	0.037	6.676	0.073	32.187	0.007	1.192
AOB15df.2.15VI15.lif - Series006_5	3.182	1407.38	0	0	0.043	18.835	0.004	0.715
AOB15df.2.15VI15.lif - Series005_1	0	0	0.011	3.099	0.095	32.425	0.097	27.418
AOB15df.2.15VI15.lif - Series005_2	0.048	16.451	0.003	0.715	0.099	33.855	0.072	20.266
AOB15df.2.15VI15.lif - Series005_3	4.63	1585.48	0.007	1.907	0.079	26.941	0.082	23.127
AOB15df.2.15VI15.lif - Series005_4	12.706	4350.66	0	0	0.169	57.697	0.024	6.676
AOB15df.2.15VI15.lif - Series005_5	12.069	4132.51	0	0	0.164	56.028	0.031	8.821
AOB15df.2.15VI15.lif - Series004_1	10.339	5785.7	0	0	0.303	169.516	0.033	2.146
AOB15df.2.15VI15.lif - Series004_2	10.349	5791.43	0.015	0.954	0.331	185.49	0.087	5.722
AOB15df.2.15VI15.lif - Series004_3	10.686	5979.78	0.113	7.391	0.285	159.264	0.19	12.398
AOB15df.2.15VI15.lif - Series004_4	12.538	7016.18	0.018	1.192	0.362	202.417	0.029	1.907
AOB15df.2.15VI15.lif - Series004_5	9.131	5109.79	0	0	0.338	189.304	0.095	6.199
AOB15df.2.15VI15.lif - Series003_1	0.48	249.386	0	0	0.09	46.968	0.161	16.928
AOB15df.2.15VI15.lif - Series003_2	5.096	2649.07	0	0	0.134	69.857	0.059	6.199
AOB15df.2.15VI15.lif - Series003_3	18.57	9653.33	0	0	0.428	222.683	0.043	4.53
AOB15df.2.15VI15.lif - Series003_4	21.246	11044.5	0	0	0.669	347.614	0.095	10.014
AOB15df.2.15VI15.lif - Series003_5	11.952	6213.19	0	0	0.559	290.394	0.023	2.384
AOB15df.2.15VI15.lif - Series002_1	0.02	5.96	0.006	1.907	0	0	0	0
AOB15df.2.15VI15.lif - Series002_2	10.514	3092.29	0.028	9.298	0.022	6.437	0.002	0.715
AOB15df.2.15VI15.lif - Series002_3	24.13	7096.77	0.04	13.113	0.721	211.954	0.065	21.458
AOB15df.2.15VI15.lif - Series002_4	19.216	5651.47	0.012	4.053	0.566	166.416	0.089	29.564
AOB15df.2.15VI15.lif - Series002_5	12.058	3546.48	0	0	0.377	110.865	0.134	44.346
AOB15df.2.15VI15.lif - Series001_1	0.203	112.534	0	0	0.104	57.697	0.075	5.245
AOB15df.2.15VI15.lif - Series001_2	1.991	1104.59	0	0	0.099	54.836	0.058	4.053
AOB15df.2.15VI15.lif - Series001_3	16.547	9180.31	0	0	0.263	145.674	0.044	3.099
AOB15df.2.15VI15.lif - Series001_4	24.161	13404.6	0	0	0.599	332.594	0.065	4.53
AOB15df.2.15VI15.lif - Series001_5	15.523	8612.16	0	0	0.752	417.233	0.041	2.861
AOB15df.2.15VI15.lif - Series000_1	2.016	1203.3	0	0	0.193	114.918	0.059	1.669
AOB15df.2.15VI15.lif - Series000_2	5.614	3350.74	0	0	0.232	138.283	0.051	1.431
AOB15df.2.15VI15.lif - Series000_3	17.323	10340.2	0	0	0.496	296.116	0.051	1.431
AOB15df.2.15VI15.lif - Series000_4	19.45	11609.8	0	0	0.704	420.332	0.008	0.238
AOB15df.2.15VI15.lif - Series000_5	9.836	5871.06	0	0	0.395	236.034	0.051	1.431
AOB15df.3.15VI15.lif - Series005_1	9.626	3576.04	0.041	10.49	0.0006418	0.238	0.0009405	0.238
AOB15df.3.15VI15.lif - Series005_2	22.474	8348.7	0.04	10.252	0.695	258.207	0.084	21.219
AOB15df.3.15VI15.lif - Series005_3	21.433	7961.99	0	0	0.798	296.593	0.166	42.2
AOB15df.3.15VI15.lif - Series005_4	10.139	3766.3	0	0	0.541	200.987	0.17	43.154
AOB15df.3.15VI15.lif - Series005_5	4.666	1733.3	0	0	0.223	82.97	0.111	28.133
AOB15df.3.15VI15.lif - Series004_1	13.245	8214.24	0	0	0.244	151.157	0.148	0.715
AOB15df.3.15VI15.lif - Series004_2	23.581	14623.9	0	0	0.916	567.913	0	0
AOB15df.3.15VI15.lif - Series004_3	18.061	11200.7	0	0	0.927	575.066	0	0
AOB15df.3.15VI15.lif - Series004_4	5.847	3625.87	0	0	0.385	238.895	0.049	0.238
AOB15df.3.15VI15.lif - Series004_5	2.918	1809.36	0	0	0.185	114.679	0	0
AOB15df.3.15VI15.lif - Series003_1	11.179	6309.75	0.087	5.245	0.056	31.471	0	0
AOB15df.3.15VI15.lif - Series003_2	20.55	11599.3	0.339	20.504	0.954	538.588	0.224	13.59
AOB15df.3.15VI15.lif - Series003_3	19.997	11287	0.138	8.345	0.723	407.934	0.157	9.537
AOB15df.3.15VI15.lif - Series003_4	12.96	7315.16	0.051	3.099	0.439	247.717	0.114	6.914
AOB15df.3.15VI15.lif - Series003_5	6.556	3700.73	0	0	0.207	117.064	0.197	11.921
AOB15df.3.15VI15.lif - Series002_1	12.352	7139.92	0	0	0.556	321.627	0.036	1.669
AOB15df.3.15VI15.lif - Series002_2	10.502	6070.38	0	0	0.454	262.499	0.025	1.192
AOB15df.3.15VI15.lif - Series002_3	10.674	6170.03	0	0	0.345	199.556	0.102	4.768
AOB15df.3.15VI15.lif - Series002_4	14.291	8260.73	0	0	0.451	260.592	0.071	3.338
AOB15df.3.15VI15.lif - Series002_5	7.379	4265.31	0	0	0.329	190.258	0.061	2.861
AOB15df.3.15VI15.lif - Series001_1	5.124	3026.72	0	0	0.067	39.816	0.049	1.669
AOB15df.3.15VI15.lif - Series001_2	9.724	5743.74	0	0	0.182	107.765	0.146	5.007
AOB15df.3.15VI15.lif - Series001_3	11.349	6703.38	0	0	0.293	172.853	0.007	0.238
AOB15df.3.15VI15.lif - Series001_4	5.575	3292.8	0	0	0.125	73.91	0.028	0.954
AOB15df.3.15VI15.lif - Series001_5	2.041	1205.68	0	0	0.064	37.67	0	0
AOB15df.3.15VI15.lif - Series000_1	6.407	1290.8	0	0	0.025	5.007	0.084	35.763
AOB15df.3.15VI15.lif - Series000_2	13.193	2657.89	0.008	3.338	0.637	128.269	0.226	95.606
AOB15df.3.15VI15.lif - Series000_3	15.506	3123.76	0.015	6.437	0.618	124.454	0.184	77.724
AOB15df.3.15VI15.lif - Series000_4	12.751	2568.72	0.025	10.49	0.636	128.031	0.144	61.035
AOB15df.3.15VI15.lif - Series000_5	9.503	1914.5	0.017	7.153	0.316	63.658	0.072	30.518
AOB15df.3.15VI15.lif - Series008_1	8.016	2076.86	0.005	1.907	0.328	84.877	0.102	37.432
AOB15df.3.15VI15.lif - Series008_2	6.314	1635.79	0.001	0.477	0.198	51.26	0.027	10.014
AOB15df.3.15VI15.lif - Series008_3	4.255	1102.45	0	0	0.091	23.603	0.018	6.676
AOB15df.3.15VI15.lif - Series008_4	1.883	487.804	0	0	0.061	15.736	0.01	3.815
AOB15df.3.15VI15.lif - Series008_5	0.465	120.401	0	0	0.07	18.12	0.014	5.245
AOB15df.3.15VI15.lif - Series007_1	11.912	4632.23	0	0	0.641	249.147	1.378	325.441
AOB15df.3.15VI15.lif - Series007_2	10.532	4095.55	0	0	0.56	217.915	1.343	317.097
AOB15df.3.15VI15.lif - Series007_3	9.06	3523.11	0	0	0.246	95.844	1.006	237.465
AOB15df.3.15VI15.lif - Series007_4	10.09	3923.89	0	0	0.204	79.155	0.763	180.244
AOB15df.3.15VI15.lif - Series007_5	3.694	1436.47	0	0	0.077	29.802	0.296	69.857
AOB15dnf.1.15VI15.lif - Series010_1	0	0	0	0	0.97	459.909	0.682	102.997
AOB15dnf.1.15VI15.lif - Series010_2	0.031	14.544	0	0	0.579	274.181	0.464	70.095
AOB15dnf.1.15VI15.lif - Series010_3	2.75	1303.43	0	0	0.227	107.527	0.126	19.073
AOB15dnf.1.15VI15.lif - Series010_4	10.191	4829.65	0	0	0.245	115.871	0.049	7.391
AOB15dnf.1.15VI15.lif - Series010_5	13.083	6200.31	0	0	0.29	137.568	0.022	3.338
AOB15dnf.1.15VI15.lif - Series010_6	4.129	1956.94	0	0	0.16	75.817	0.005	0.715
AOB15dnf.1.15VI15.lif - Series009_1	1.176	385.761	0	0	1.973	647.068	1.137	337.601
AOB15dnf.1.15VI15.lif - Series009_2	2.211	725.269	0	0	1.026	336.409	0.771	228.882
AOB15dnf.1.15VI15.lif - Series009_3	5.421	1778.13	0	0	0.43	140.905	0.392	116.348
AOB15dnf.1.15VI15.lif - Series009_4	10.467	3433.23	0	0	0.256	83.923	0.146	43.392
AOB15dnf.1.15VI15.lif - Series009_5	10.681	3503.32	0	0	0.14	45.776	0.035	10.252
AOB15dnf.1.15VI15.lif - Series009_6	8.555	2805.95	0	0	0.278	91.314	0.013	3.815
AOB15dnf.1.15VI15.lif - Series008_1	1.434	662.804	0	0	0.739	341.415	0.747	121.593
AOB15dnf.1.15VI15.lif - Series008_2	5.817	2688.65	0	0	0.268	123.978	0.315	51.26
AOB15dnf.1.15VI15.lif - Series008_3	11.85	5477.43	0.009	1.431	0.312	144.243	0.101	16.451
AOB15dnf.1.15VI15.lif - Series008_4	10.404	4808.9	0	0	0.197	91.076	0.037	5.96
AOB15dnf.1.15VI15.lif - Series008_5	4.321	1997.47	0	0	0.149	68.665	0.01	1.669
AOB15dnf.1.15VI15.lif - Series008_6	1.279	591.278	0	0	0.05	23.127	0.001	0.238
AOB15dnf.1.15VI15.lif - Series007_1	4.547	1651.29	0.021	5.484	0.454	164.986	0.107	27.895
AOB15dnf.1.15VI15.lif - Series007_2	7.099	2578.26	0.027	7.153	0.508	184.536	0.098	25.749
AOB15dnf.1.15VI15.lif - Series007_3	8.231	2989.53	0.042	10.967	0.482	175.238	0.06	15.736
AOB15dnf.1.15VI15.lif - Series007_4	4.963	1802.68	0	0	0.395	143.29	0.05	13.113
AOB15dnf.1.15VI15.lif - Series007_5	3.776	1371.38	0	0	0.228	82.731	0.019	5.007
AOB15dnf.1.15VI15.lif - Series007_6	2.546	924.826	0	0	0.095	34.332	0.022	5.722
AOB15dnf.1.15VI15.lif - Series006_1	0.005	0.715	0.022	10.729	0.434	61.274	0.178	86.308
AOB15dnf.1.15VI15.lif - Series006_2	0.919	129.7	0.011	5.484	0.504	71.049	0.247	119.448
AOB15dnf.1.15VI15.lif - Series006_3	10.4	1467.23	0	0	0.45	63.419	0.344	166.416
AOB15dnf.1.15VI15.lif - Series006_4	18.984	2678.16	0	0	0.755	106.573	0.23	111.103
AOB15dnf.1.15VI15.lif - Series006_5	14.019	1977.68	0.0009854	0.477	0.651	91.791	0.08	38.624
AOB15dnf.1.15VI15.lif - Series006_6	3.307	466.585	0	0	0.194	27.418	0.052	25.272

## Sheet: 25 DPM
Image name	Chl.w/i.px [%]	Chl.w/i.µm^2	Chl.px.w/o.ROI [%]	Chl.w/o.ROI [µm^2]	Lys.px.w/i.ROI [%]	Lys.A.w/i.ROI [µm^2]	Lys.px.w/o.ROI [%]	Lys.A.w/o.ROI [µm^2]
AO25d.1.5VI15.lif - Series004_6	1.748	1039.51	0	0	0.011	6.676	0	0
AO25d.1.5VI15.lif - Series004_7	4.307	2560.85	0	0	0.021	12.636	0.008	0.238
AO25d.1.5VI15.lif - Series004_8	8.161	4852.3	0	0	0.021	12.398	0	0
AO25d.1.5VI15.lif - Series004_9	13.778	8191.82	0	0	0.058	34.332	0.016	0.477
AO25d.1.5VI15.lif - Series004_10	20.647	12275.7	0.023	0.715	0.156	92.506	0.023	0.715
AO25d.1.5VI15.lif - Series004_11	26.444	15722.5	0.125	3.815	0.272	161.648	0.016	0.477
AO25d.1.5VI15.lif - Series004_12	29.839	17740.7	0.431	13.113	0.389	231.028	0	0
AO25d.1.5VI15.lif - Series004_13	32.055	19058.2	0.697	21.219	0.456	271.082	0.031	0.954
AO25d.1.5VI15.lif - Series004_14	33.078	19666.7	1.136	34.571	0.564	335.455	0.031	0.954
AO25d.1.5VI15.lif - Series004_15	32.235	19165.3	1.652	50.306	0.697	414.133	0.031	0.954
AO25d.1.5VI15.lif - Series004_16	29.768	17699	1.974	60.081	0.58	344.753	0.047	1.431
AO25d.1.5VI15.lif - Series003_7	0.314	173.807	0	0	0.067	37.193	0.017	1.192
AO25d.1.5VI15.lif - Series003_8	1.132	627.518	0	0	0.059	32.663	0.013	0.954
AO25d.1.5VI15.lif - Series003_9	2.237	1239.78	0	0	0.04	22.173	0.03	2.146
AO25d.1.5VI15.lif - Series003_10	3.616	2003.91	0	0	0.015	8.106	0.017	1.192
AO25d.1.5VI15.lif - Series003_11	5.579	3091.81	0	0	0.03	16.689	0	0
AO25d.1.5VI15.lif - Series003_12	7.1	3934.86	0	0	0.046	25.272	0	0
AO25d.1.5VI15.lif - Series003_13	7.614	4219.53	0	0	0.061	33.617	0	0
AO25d.1.5VI15.lif - Series003_14	8.229	4560.47	0	0	0.062	34.332	0	0
AO25d.1.5VI15.lif - Series003_15	9.758	5407.57	0	0	0.068	37.909	0.007	0.477
AO25d.1.5VI15.lif - Series003_16	10.228	5668.4	0	0	0.071	39.339	0.007	0.477
AO25d.1.5VI15.lif - Series003_17	9.945	5511.28	0	0	0.079	43.631	0	0
AO25d.1.5VI15.lif - Series003_18	9.455	5239.96	0	0	0.08	44.107	0	0
AO25d.1.5VI15.lif - Series003_19	8.81	4882.1	0	0	0.051	28.133	0	0
AO25d.1.5VI15.lif - Series003_20	8.063	4468.2	0	0	0.059	32.902	0	0
AO25d.1.5VI15.lif - Series001_8	0.03	14.544	0	0	0.025	11.921	0.026	3.815
AO25d.1.5VI15.lif - Series001_9	0.413	198.364	0	0	0.021	10.252	0.028	4.053
AO25d.1.5VI15.lif - Series001_10	1.047	502.825	0.053	7.629	0.057	27.18	0.033	4.768
AO25d.1.5VI15.lif - Series001_16	18.859	9058.48	0.19	27.418	0.208	100.136	0.016	2.384
AO25d.1.5VI15.lif - Series001_17	18.637	8951.9	0.008	1.192	0.273	130.892	0.007	0.954
AO25d.1.5VI15.lif - Series001_18	16.708	8025.65	0	0	0.26	124.693	0.002	0.238
AO25d.1.5VI15.lif - Series001_19	13.832	6643.77	0	0	0.207	99.659	0	0
AO25d.1.5VI15.lif - Series001_20	10.977	5272.63	0	0	0.164	78.917	0.003	0.477
AO25d.2.5VI15.lif - Series005_4	0.03	16.689	0	0	0	0	0	0
AO25d.2.5VI15.lif - Series005_5	0.575	324.011	0.004	0.238	0.003	1.669	0.004	0.238
AO25d.2.5VI15.lif - Series005_6	1.874	1055.48	0.517	31.948	0.015	8.583	0.008	0.477
AO25d.2.5VI15.lif - Series005_7	3.523	1984.12	0.787	48.637	0.082	46.015	0.004	0.238
AO25d.2.5VI15.lif - Series005_8	5.333	3003.6	1.034	63.896	0.186	104.904	0.023	1.431
AO25d.2.5VI15.lif - Series005_9	7.11	4004.24	1.196	73.91	0.285	160.694	0.031	1.907
AO25d.2.5VI15.lif - Series005_10	8.246	4644.39	0.992	61.274	0.357	201.225	0.035	2.146
AO25d.2.5VI15.lif - Series005_11	9.368	5275.97	0.448	27.657	0.439	247.002	0	0
AO25d.2.5VI15.lif - Series005_12	10.28	5789.99	0.174	10.729	0.451	254.154	0.004	0.238
AO25d.2.5VI15.lif - Series005_13	11.871	6685.73	0.1	6.199	0.524	294.924	0	0
AO25d.2.5VI15.lif - Series005_14	13.361	7524.97	0.108	6.676	0.587	330.687	0	0
AO25d.2.5VI15.lif - Series005_15	13.382	7536.89	0.139	8.583	0.536	302.076	0	0
AO25d.2.5VI15.lif - Series005_16	12.213	6878.14	0.073	4.53	0.422	237.942	0	0
AO25d.2.5VI15.lif - Series005_17	9.866	5556.35	0.081	5.007	0.297	167.37	0	0
AO25d.2.5VI15.lif - Series005_18	7.337	4132.51	0.004	0.238	0.161	90.837	0	0
AO25d.2.5VI15.lif - Series005_19	4.855	2734.42	0	0	0.129	72.718	0	0
AO25d.2.5VI15.lif - Series005_20	2.806	1580.48	0	0	0.077	43.392	0	0
AO25d.2.5VI15.lif - Series005_21	1.329	748.634	0	0	0.039	21.935	0	0
AO25d.2.5VI15.lif - Series005_22	0.249	140.429	0	0	0.011	6.199	0	0
AO25d.2.5VI15.lif - Series005_23	0.017	9.537	0	0	0.001	0.715	0	0
AO25d.2.5VI15.lif - Series005_24	0.0004233	0.238	0	0	0	0	0	0
AO25d.2.5VI15.lif - Series003_8	0.03	16.928	0.037	2.146	0.001	0.715	0	0
AO25d.2.5VI15.lif - Series003_9	0.724	410.795	0.865	49.829	0.003	1.431	0.004	0.238
AO25d.2.5VI15.lif - Series003_14	20.509	11636.7	0.389	22.411	0.661	374.794	0.12	6.914
AO25d.2.5VI15.lif - Series003_15	22.041	12506.5	0.004	0.238	0.973	552.177	0.07	4.053
AO25d.2.5VI15.lif - Series003_16	20.327	11534	0	0	1.072	608.206	0.12	6.914
AO25d.2.5VI15.lif - Series003_17	16.694	9472.37	0	0	0.863	489.712	0.058	3.338
AO25d.2.5VI15.lif - Series003_18	12.077	6852.63	0	0	0.579	328.779	0.008	0.477
AO25d.2.5VI15.lif - Series003_19	6.878	3902.67	0	0	0.347	197.172	0	0
AO25d.2.5VI15.lif - Series003_20	2.786	1580.71	0	0	0.136	77.009	0	0
AO25d.2.5VI15.lif - Series003_21	0.558	316.62	0	0	0.033	18.835	0	0
AO25d.2.5VI15.lif - Series001_3	0.000779	0.477	0.167	2.146	0	0	0	0
AO25d.2.5VI15.lif - Series001_4	0.056	34.571	4.117	52.929	0	0	0	0
AO25d.2.5VI15.lif - Series001_11	9.194	5627.87	0.556	7.153	0.28	171.185	0.019	0.238
AO25d.2.5VI15.lif - Series001_12	11.547	7068.63	0	0	0.379	231.743	0	0
AO25d.2.5VI15.lif - Series001_13	12.164	7446.05	0.167	2.146	0.484	296.354	0	0
AO25d.2.5VI15.lif - Series001_14	11.907	7288.69	0.352	4.53	0.557	341.177	0.056	0.715
AO25d.2.5VI15.lif - Series001_15	11.564	7078.65	0.501	6.437	0.501	306.845	0.111	1.431
AO25d.2.5VI15.lif - Series001_16	11.395	6975.17	0.649	8.345	0.38	232.697	0.204	2.623
AO25d.2.5VI15.lif - Series001_17	13.429	8220.2	0.241	3.099	0.4	244.617	0.334	4.292
AO25d.2.5VI15.lif - Series001_18	14.64	8961.92	0.315	4.053	0.519	317.574	0.501	6.437
AO25d.2.5VI15.lif - Series001_19	14.961	9158.13	0.278	3.576	0.556	340.223	0.352	4.53
AO25d.2.5VI15.lif - Series001_20	14.029	8588.08	0.185	2.384	0.507	310.421	0.167	2.146
AO25d.2.5VI15.lif - Series001_21	12.009	7351.4	0.074	0.954	0.371	227.213	0	0
AO25d.2.5VI15.lif - Series001_22	9.581	5864.86	0	0	0.252	154.018	0.074	0.954
AO25d.2.5VI15.lif - Series001_23	7.131	4365.21	0	0	0.166	101.328	0.074	0.954
AO25d.2.5VI15.lif - Series001_24	4.514	2763.51	0	0	0.12	73.671	0	0
AO25d.2.5VI15.lif - Series001_25	2.134	1306.3	0	0	0.054	33.14	0.037	0.477
AO25d.2.5VI15.lif - Series001_26	0.679	415.802	0.371	4.768	0.024	14.782	0.148	1.907
AO25d.2.5VI15.lif - Series001_27	0.152	93.222	0.482	6.199	0.007	4.53	0.185	2.384
AO25d.3.5VI15.lif - Series007_4	0.062	38.385	0	0	0	0	0	0
AO25d.3.5VI15.lif - Series007_5	1.164	722.647	0	0	0.0003839	0.238	0	0
AO25d.3.5VI15.lif - Series007_6	4.93	3061.77	0	0	0.001	0.715	0	0
AO25d.3.5VI15.lif - Series007_7	10.009	6216.53	0	0	0.028	17.643	0	0
AO25d.3.5VI15.lif - Series007_8	15.772	9795.9	0	0	0.129	80.347	0	0
AO25d.3.5VI15.lif - Series007_9	22.327	13866.9	0	0	0.282	174.999	0	0
AO25d.3.5VI15.lif - Series007_10	26.941	16732.9	0	0	0.405	251.293	0	0
AO25d.3.5VI15.lif - Series007_11	28.709	17831.1	0	0	0.477	296.116	0	0
AO25d.3.5VI15.lif - Series007_12	28.046	17419.1	0	0	0.496	307.798	0	0
AO25d.3.5VI15.lif - Series007_13	25.587	15891.8	0	0	0.504	313.282	0	0
AO25d.3.5VI15.lif - Series007_14	23.213	14417.2	0	0	0.467	289.917	0	0
AO25d.3.5VI15.lif - Series007_15	21.899	13601.5	0	0	0.331	205.517	0	0
AO25d.3.5VI15.lif - Series007_16	19.094	11859.2	0	0	0.205	127.554	0	0
AO25d.3.5VI15.lif - Series007_17	16.133	10020	0	0	0.146	90.599	0	0
AO25d.3.5VI15.lif - Series007_18	11.934	7411.96	0	0	0.117	72.718	0	0
AO25d.3.5VI15.lif - Series007_19	7.703	4784.11	0	0	0.083	51.26	0	0
AO25d.3.5VI15.lif - Series007_20	4.253	2641.44	0	0	0.043	26.703	0	0
AO25d.3.5VI15.lif - Series007_21	2.54	1577.62	0.183	0.715	0.022	13.59	0	0
AO25d.3.5VI15.lif - Series005_13	0.052	29.564	0	0	0	0	0	0
AO25d.3.5VI15.lif - Series005_14	0.476	268.936	0	0	0.0004222	0.238	0	0
AO25d.3.5VI15.lif - Series005_15	1.726	974.655	0	0	0.006	3.576	0.004	0.238
AO25d.3.5VI15.lif - Series005_16	4.317	2437.83	0	0	0.017	9.775	0.004	0.238
AO25d.3.5VI15.lif - Series005_17	8.045	4543.3	0.008	0.477	0.068	38.624	0	0
AO25d.3.5VI15.lif - Series005_18	13.628	7696.63	0.079	4.768	0.103	58.413	0	0
AO25d.3.5VI15.lif - Series005_19	18.862	10652.1	0.182	10.967	0.201	113.249	0.004	0.238
AO25d.3.5VI15.lif - Series005_20	21.66	12232.3	0.281	16.928	0.29	163.555	0	0
AO25d.3.5VI15.lif - Series005_21	20.693	11686.3	0.297	17.881	0.328	185.013	0.008	0.477
AO25d.3.5VI15.lif - Series005_22	17.21	9719.37	0.226	13.59	0.297	167.847	0.008	0.477
AO25d.3.5VI15.lif - Series005_23	13.179	7442.95	0.23	13.828	0.274	154.734	0.02	1.192
AO25d.3.5VI15.lif - Series005_24	10.005	5650.28	0.158	9.537	0.187	105.858	0.008	0.477
AO25d.3.5VI15.lif - Series005_25	7.486	4227.88	0.036	2.146	0.114	64.611	0.012	0.715
AO25d.3.5VI15.lif - Series005_26	5.161	2914.67	0	0	0.056	31.471	0.008	0.477
AO25d.3.5VI15.lif - Series005_27	2.831	1598.6	0	0	0.036	20.266	0.012	0.715
AO25d.3.5VI15.lif - Series001_1	11.792	6648.78	0.062	3.815	0.011	6.199	0	0
AO25d.3.5VI15.lif - Series001_2	9.651	5441.67	0.012	0.715	0.013	7.153	0	0
AO25d.3.5VI15.lif - Series001_3	6.159	3472.57	0.012	0.715	0.005	2.861	0	0
AO25d.3.5VI15.lif - Series001_4	3.642	2053.26	0.043	2.623	0.001	0.715	0	0
AO25d.3.5VI15.lif - Series001_5	1.91	1076.94	0.051	3.099	0.0004229	0.238	0	0
AO25d.3.5VI15.lif - Series001_6	0.78	439.882	0.008	0.477	0	0	0	0
AO25d.3.5VI15.lif - Series001_7	0.262	147.82	0	0	0	0	0	0
AO25d.3.5VI15.lif - Series001_8	0.083	46.968	0	0	0	0	0	0
AO25d.3.5VI15.lif - Series001_9	0.016	9.298	0	0	0	0	0	0
AO25d.3.5VI15.lif - Series001_10	0.0008457	0.477	0	0	0	0	0	0
AOB25d.1.8VI15.lif - Series010_3	2.734	963.449	0	0	0.318	112.057	0.327	89.169
AOB25d.1.8VI15.lif - Series010_4	4.708	1658.92	0	0	0.33	116.11	0.386	105.381
AOB25d.1.8VI15.lif - Series010_5	7.185	2531.53	0	0	0.439	154.734	0.342	93.222
AOB25d.1.8VI15.lif - Series010_6	9.802	3453.49	0	0	0.65	228.882	0.258	70.333
AOB25d.1.8VI15.lif - Series010_7	11.974	4219.06	0	0	0.902	317.812	0.219	59.843
AOB25d.1.8VI15.lif - Series010_8	13.452	4739.76	0	0	1.05	369.787	0.157	42.677
AOB25d.1.8VI15.lif - Series010_9	13.918	4903.79	0	0	1.047	368.834	0.126	34.332
AOB25d.1.8VI15.lif - Series010_10	13.227	4660.37	0	0	0.972	342.607	0.139	37.909
AOB25d.1.8VI15.lif - Series010_11	11.158	3931.52	0	0	0.785	276.566	0.112	30.518
AOB25d.1.8VI15.lif - Series010_12	8.504	2996.45	0	0	0.621	218.63	0.122	33.14
AOB25d.1.8VI15.lif - Series010_13	6.085	2143.86	0	0	0.263	92.745	0.09	24.557
AOB25d.1.8VI15.lif - Series010_14	4.587	1616.24	0	0	0.137	48.161	0.045	12.398
AOB25d.1.8VI15.lif - Series010_15	3.694	1301.53	0	0	0.089	31.233	0.016	4.292
AOB25d.1.8VI15.lif - Series010_16	2.921	1029.25	0	0	0.071	25.034	0.01	2.861
AOB25d.1.8VI15.lif - Series008_3	17.343	9853.6	0.147	8.345	1.202	682.831	0.076	4.292
AOB25d.1.8VI15.lif - Series008_4	18.746	10650.6	0.147	8.345	1.193	677.586	0.096	5.484
AOB25d.1.8VI15.lif - Series008_5	19.929	11322.7	0.113	6.437	1.142	648.975	0.05	2.861
AOB25d.1.8VI15.lif - Series008_6	20.95	11902.8	0.063	3.576	1.165	662.088	0.063	3.576
AOB25d.1.8VI15.lif - Series008_7	20.848	11844.9	0.029	1.669	1.331	756.264	0.092	5.245
AOB25d.1.8VI15.lif - Series008_8	19.724	11206.6	0.013	0.715	1.395	792.742	0.08	4.53
AOB25d.1.8VI15.lif - Series008_9	17.667	10037.9	0.008	0.477	1.285	730.276	0.021	1.192
AOB25d.1.8VI15.lif - Series008_10	15.199	8635.28	0	0	1	567.913	0.004	0.238
AOB25d.1.8VI15.lif - Series008_11	12.042	6841.66	0	0	0.757	429.869	0	0
AOB25d.1.8VI15.lif - Series008_12	9.716	5520.34	0	0	0.598	339.746	0	0
AOB25d.1.8VI15.lif - Series008_13	7.214	4098.89	0	0	0.46	261.307	0	0
AOB25d.1.8VI15.lif - Series008_14	5.157	2930.16	0	0	0.304	172.615	0	0
AOB25d.1.8VI15.lif - Series008_15	3.564	2024.65	0	0	0.218	123.739	0	0
AOB25d.1.8VI15.lif - Series008_16	2.319	1317.5	0	0	0.139	78.917	0	0
AOB25d.1.8VI15.lif - Series006_3	1.92	1127.01	0	0	0.129	75.817	0.195	7.391
AOB25d.1.8VI15.lif - Series006_4	4.375	2568.48	0	0	0.19	111.341	0.327	12.398
AOB25d.1.8VI15.lif - Series006_5	8.936	5246.4	0	0	0.253	148.535	0.227	8.583
AOB25d.1.8VI15.lif - Series006_6	13.956	8193.49	0.082	3.099	0.43	252.485	0.296	11.206
AOB25d.1.8VI15.lif - Series006_7	18.066	10607	0.157	5.96	0.711	417.709	0.214	8.106
AOB25d.1.8VI15.lif - Series006_8	22.158	13009.1	0.019	0.715	1.083	635.862	0.12	4.53
AOB25d.1.8VI15.lif - Series006_9	25.651	15060.2	0.006	0.238	1.671	980.854	0.12	4.53
AOB25d.1.8VI15.lif - Series006_10	27.466	16125.4	0.132	5.007	2.249	1320.36	0.019	0.715
AOB25d.1.8VI15.lif - Series006_11	27.272	16012	0.164	6.199	2.481	1456.74	0.031	1.192
AOB25d.1.8VI15.lif - Series006_12	25.558	15005.4	0.447	16.928	2.313	1358.27	0.044	1.669
AOB25d.1.8VI15.lif - Series006_13	23.887	14024.5	0.522	19.789	1.854	1088.38	0.031	1.192
AOB25d.1.8VI15.lif - Series006_14	23.115	13571.3	0.503	19.073	1.47	862.837	0.031	1.192
AOB25d.1.8VI15.lif - Series006_15	21.349	12534.4	0.573	21.696	1.18	693.083	0.013	0.477
AOB25d.1.8VI15.lif - Series006_16	17.893	10505.4	0.434	16.451	0.832	488.281	0	0
AOB25d.1.8VI15.lif - Series004_3	8.877	4427.67	0	0	0.275	137.091	0.07	8.821
AOB25d.1.8VI15.lif - Series004_4	11.022	5497.69	0	0	0.618	308.037	0.206	25.988
AOB25d.1.8VI15.lif - Series004_5	14.434	7199.76	0	0	0.782	389.814	0.378	47.684
AOB25d.1.8VI15.lif - Series004_6	15.507	7735.01	0	0	1.05	523.806	0.465	58.651
AOB25d.1.8VI15.lif - Series004_7	15.633	7797.72	0.019	2.384	1.176	586.51	0.412	51.975
AOB25d.1.8VI15.lif - Series004_8	13.002	6485.46	0.07	8.821	1.099	548.124	0.431	54.359
AOB25d.1.8VI15.lif - Series004_9	12.243	6106.85	0.076	9.537	0.916	457.048	0.425	53.644
AOB25d.1.8VI15.lif - Series004_10	11.152	5562.54	0.021	2.623	0.816	406.981	0.236	29.802
AOB25d.1.8VI15.lif - Series004_11	12.262	6116.15	0.374	47.207	0.818	408.173	0.157	19.789
AOB25d.1.8VI15.lif - Series004_12	11.753	5862.47	0.023	2.861	0.67	334.263	0.094	11.921
AOB25d.1.8VI15.lif - Series004_13	13.156	6562.23	0	0	0.802	400.066	0.1	12.636
AOB25d.1.8VI15.lif - Series004_14	14.059	7012.37	0.004	0.477	0.761	379.801	0.087	10.967
AOB25d.1.8VI15.lif - Series004_15	13.169	6568.91	0	0	0.815	406.742	0.053	6.676
AOB25d.1.8VI15.lif - Series004_16	14.278	7121.8	0	0	0.738	367.88	0.047	5.96
AOB25d.1.8VI15.lif - Series002_3	1.787	890.97	0.015	1.907	0.003	1.669	0	0
AOB25d.1.8VI15.lif - Series002_4	2.522	1257.66	0	0	0.047	23.603	0.004	0.477
AOB25d.1.8VI15.lif - Series002_5	3.387	1688.72	0	0	0.175	87.023	0.057	7.153
AOB25d.1.8VI15.lif - Series002_6	4.334	2161.03	0	0	0.392	195.265	0.111	14.067
AOB25d.1.8VI15.lif - Series002_7	4.998	2491.71	0	0	1.23	613.451	0.183	23.127
AOB25d.1.8VI15.lif - Series002_8	5.598	2790.93	0	0	1.797	895.977	0.294	37.193
AOB25d.1.8VI15.lif - Series002_9	6.212	3097.06	0	0	1.587	791.311	0.426	53.883
AOB25d.1.8VI15.lif - Series002_10	7.077	3528.59	0	0	1.072	534.296	0.343	43.392
AOB25d.1.8VI15.lif - Series002_11	7.929	3953.46	0	0	0.684	341.177	0.16	20.266
AOB25d.1.8VI15.lif - Series002_12	8.634	4304.65	0	0	0.6	298.977	0.126	15.974
AOB25d.1.8VI15.lif - Series002_13	9.77	4871.13	0	0	0.551	274.658	0.057	7.153
AOB25d.1.8VI15.lif - Series002_14	10.741	5355.36	0	0	0.52	259.161	0.032	4.053
AOB25d.1.8VI15.lif - Series002_15	11.148	5558.01	0	0	0.493	246.048	0.021	2.623
AOB25d.1.8VI15.lif - Series002_16	11.661	5814.07	0	0	0.468	233.412	0.025	3.099
AOB25d.2.8VI15.lif - Series010_3	9.5	5315.3	0	0	0.0004261	0.238	0	0
AOB25d.2.8VI15.lif - Series010_4	15.603	8730.41	0	0	0.026	14.782	0	0
AOB25d.2.8VI15.lif - Series010_5	20.593	11522.3	0	0	0.164	91.553	0	0
AOB25d.2.8VI15.lif - Series010_6	24.167	13522.4	0	0	0.501	280.38	0.047	3.099
AOB25d.2.8VI15.lif - Series010_7	27.715	15507.2	0.029	1.907	0.875	489.473	0.091	5.96
AOB25d.2.8VI15.lif - Series010_8	30.31	16959.2	0.029	1.907	0.922	515.699	0.066	4.292
AOB25d.2.8VI15.lif - Series010_9	31.449	17596.5	0.033	2.146	0.841	470.4	0.062	4.053
AOB25d.2.8VI15.lif - Series010_10	30.621	17133.5	0.033	2.146	0.729	407.934	0.16	10.49
AOB25d.2.8VI15.lif - Series010_11	27.006	15110.7	0.029	1.907	0.603	337.362	0.175	11.444
AOB25d.2.8VI15.lif - Series010_12	22.513	12596.6	0.033	2.146	0.518	289.917	0.127	8.345
AOB25d.2.8VI15.lif - Series010_13	18.492	10347.1	0.022	1.431	0.418	233.65	0.036	2.384
AOB25d.2.8VI15.lif - Series010_14	15.212	8511.54	0.004	0.238	0.34	190.258	0.036	2.384
AOB25d.2.8VI15.lif - Series010_15	11.757	6578.21	0	0	0.228	127.554	0.073	4.768
AOB25d.2.8VI15.lif - Series010_16	8.084	4523.28	0	0	0.138	77.009	0.047	3.099
AOB25d.2.8VI15.lif - Series008_3	0.035	12.398	0	0	0	0	0	0
AOB25d.2.8VI15.lif - Series008_4	1.078	383.854	0	0	0	0	0	0
AOB25d.2.8VI15.lif - Series008_5	3.026	1076.94	0	0	0	0	0	0
AOB25d.2.8VI15.lif - Series008_6	7.737	2753.97	0	0	0	0	0	0
AOB25d.2.8VI15.lif - Series008_7	15.9	5659.58	0	0	0.014	5.007	0	0
AOB25d.2.8VI15.lif - Series008_8	23.259	8278.85	0	0	0.09	32.187	0	0
AOB25d.2.8VI15.lif - Series008_9	28.933	10298.5	0	0	0.271	96.56	0.002	0.477
AOB25d.2.8VI15.lif - Series008_10	33.227	11827	0	0	0.582	207.186	0.004	0.954
AOB25d.2.8VI15.lif - Series008_11	36.126	12858.9	0	0	0.781	277.996	0.019	5.007
AOB25d.2.8VI15.lif - Series008_12	38.029	13536.5	0	0	0.814	289.917	0.046	12.398
AOB25d.2.8VI15.lif - Series008_13	38.19	13593.7	0	0	0.616	219.107	0.066	17.643
AOB25d.2.8VI15.lif - Series008_14	35.828	12753	0	0	0.416	148.058	0.066	17.881
AOB25d.2.8VI15.lif - Series008_15	31.758	11304.1	0	0	0.313	111.58	0.05	13.351
AOB25d.2.8VI15.lif - Series008_16	26.321	9368.9	0	0	0.234	83.447	0.07	18.835
AOB25d.2.8VI15.lif - Series006_3	16.019	9351.97	0	0	0.323	188.351	0.174	7.153
AOB25d.2.8VI15.lif - Series006_4	20.169	11775	0	0	0.346	202.179	0.203	8.345
AOB25d.2.8VI15.lif - Series006_5	24.748	14448.2	0	0	0.378	220.537	0.145	5.96
AOB25d.2.8VI15.lif - Series006_6	27.941	16312.6	0	0	0.345	201.702	0.127	5.245
AOB25d.2.8VI15.lif - Series006_7	30.152	17603.4	0	0	0.377	220.299	0.041	1.669
AOB25d.2.8VI15.lif - Series006_8	31.314	18281.9	0	0	0.42	245.094	0.006	0.238
AOB25d.2.8VI15.lif - Series006_9	32.413	18923.3	0	0	0.47	274.658	0	0
AOB25d.2.8VI15.lif - Series006_10	32.239	18822	0	0	0.386	225.306	0	0
AOB25d.2.8VI15.lif - Series006_11	30.108	17577.6	0.735	30.279	0.29	169.516	0.006	0.238
AOB25d.2.8VI15.lif - Series006_12	25.783	15052.6	1.384	56.982	0.194	113.487	0	0
AOB25d.2.8VI15.lif - Series006_13	20.226	11808.6	0.538	22.173	0.103	60.32	0	0
AOB25d.2.8VI15.lif - Series006_14	14.798	8639.34	0.318	13.113	0.051	30.041	0	0
AOB25d.2.8VI15.lif - Series006_15	9.545	5572.56	0.093	3.815	0.022	12.875	0	0
AOB25d.2.8VI15.lif - Series006_16	5.778	3373.38	0.006	0.238	0.01	5.722	0	0
AOB25d.2.8VI15.lif - Series004_3	0.187	52.452	0	0	0	0	0	0
AOB25d.2.8VI15.lif - Series004_4	2.252	632.524	0	0	0	0	0	0
AOB25d.2.8VI15.lif - Series004_5	9.007	2529.62	0	0	0	0	0	0
AOB25d.2.8VI15.lif - Series004_6	7.435	2088.07	0	0	0	0	0	0
AOB25d.2.8VI15.lif - Series004_7	13.661	3836.63	0	0	0	0	0	0
AOB25d.2.8VI15.lif - Series004_8	19.64	5516.05	0	0	0.012	3.338	0.002	0.715
AOB25d.2.8VI15.lif - Series004_9	25.034	7030.73	0	0	0.077	21.696	0.004	1.431
AOB25d.2.8VI15.lif - Series004_10	29.562	8302.45	0	0	0.276	77.486	0.007	2.384
AOB25d.2.8VI15.lif - Series004_11	33.002	9268.76	0	0	0.57	160.217	0.021	7.153
AOB25d.2.8VI15.lif - Series004_12	35.825	10061.5	0	0	0.744	208.855	0.058	19.789
AOB25d.2.8VI15.lif - Series004_13	37.501	10532.1	0	0	0.707	198.603	0.085	29.325
AOB25d.2.8VI15.lif - Series004_14	36.917	10368.3	0	0	0.48	134.706	0.102	35.048
AOB25d.2.8VI15.lif - Series004_15	33.315	9356.5	0	0	0.37	103.951	0.154	53.167
AOB25d.2.8VI15.lif - Series004_16	28.136	7902.15	0.016	5.484	0.281	78.917	0.17	58.413
AOB25d.2.8VI15.lif - Series001_3	6.179	2110	0	0	0.029	9.775	0.006	1.669
AOB25d.2.8VI15.lif - Series001_4	9.59	3274.68	0	0	0.077	26.464	0.019	5.484
AOB25d.2.8VI15.lif - Series001_5	14.609	4988.91	0	0	0.128	43.869	0.033	9.298
AOB25d.2.8VI15.lif - Series001_6	19.583	6687.16	0	0	0.223	76.294	0.045	12.636
AOB25d.2.8VI15.lif - Series001_7	25.974	8869.89	0	0	0.3	102.52	0.045	12.875
AOB25d.2.8VI15.lif - Series001_8	31.653	10808.9	0	0	0.356	121.593	0.066	18.597
AOB25d.2.8VI15.lif - Series001_9	34.298	11712.1	0	0	0.414	141.382	0.13	36.955
AOB25d.2.8VI15.lif - Series001_10	38.371	13103	0	0	0.452	154.495	0.198	56.267
AOB25d.2.8VI15.lif - Series001_11	39.576	13514.5	0	0	0.556	189.781	0.2	56.744
AOB25d.2.8VI15.lif - Series001_12	39.421	13461.6	0	0	0.551	188.112	0.218	61.75
AOB25d.2.8VI15.lif - Series001_13	35.5	12122.9	0	0	0.48	163.794	0.225	63.658
AOB25d.2.8VI15.lif - Series001_14	33.642	11488.2	0	0	0.407	138.998	0.19	53.883
AOB25d.2.8VI15.lif - Series001_15	29.411	10043.4	0	0	0.311	106.096	0.118	33.379
AOB25d.2.8VI15.lif - Series001_16	24.214	8268.83	0	0	0.167	56.982	0.117	33.14
AOB25d.3.8VI15.lif - Series011_3	0.799	395.775	0	0	0	0	0	0
AOB25d.3.8VI15.lif - Series011_4	3.254	1612.19	0	0	0	0	0.006	0.715
AOB25d.3.8VI15.lif - Series011_5	7.493	3712.42	0	0	0.013	6.199	0.029	3.815
AOB25d.3.8VI15.lif - Series011_6	13.935	6904.36	0	0	0.053	26.226	0.011	1.431
AOB25d.3.8VI15.lif - Series011_7	21.908	10855	0.006	0.715	0.183	90.837	0.042	5.484
AOB25d.3.8VI15.lif - Series011_8	28.038	13892.4	0.048	6.199	0.463	229.597	0.066	8.583
AOB25d.3.8VI15.lif - Series011_9	33.786	16740.1	0.103	13.351	0.822	407.457	0.096	12.398
AOB25d.3.8VI15.lif - Series011_10	38.738	19193.9	0.12	15.497	1.193	591.278	0.09	11.683
AOB25d.3.8VI15.lif - Series011_11	41.556	20590.1	0.131	16.928	1.317	652.313	0.07	9.06
AOB25d.3.8VI15.lif - Series011_12	39.724	19682.2	0.098	12.636	1.164	576.973	0.072	9.298
AOB25d.3.8VI15.lif - Series011_13	34.515	17101.3	0.044	5.722	0.934	462.532	0.029	3.815
AOB25d.3.8VI15.lif - Series011_14	26.457	13109	0.002	0.238	0.794	393.391	0.007	0.954
AOB25d.3.8VI15.lif - Series011_15	17.441	8641.48	0	0	0.462	228.882	0.006	0.715
AOB25d.3.8VI15.lif - Series011_16	7.387	3660.2	0	0	0.132	65.327	0.015	1.907
AOB25d.3.8VI15.lif - Series009_3	3.056	899.553	0	0	0	0	0	0
AOB25d.3.8VI15.lif - Series009_4	7.933	2335.31	0	0	0.002	0.715	0	0
AOB25d.3.8VI15.lif - Series009_5	13.819	4068.14	0	0	0.052	15.259	0.017	5.722
AOB25d.3.8VI15.lif - Series009_6	21.267	6260.63	0	0	0.292	85.831	0.066	21.935
AOB25d.3.8VI15.lif - Series009_7	30.656	9024.62	0	0	0.6	176.668	0.138	45.538
AOB25d.3.8VI15.lif - Series009_8	36.963	10881.2	0	0	0.85	250.34	0.235	77.724
AOB25d.3.8VI15.lif - Series009_9	41.805	12306.5	0	0	1.101	324.249	0.288	95.367
AOB25d.3.8VI15.lif - Series009_10	44.7	13158.8	0	0	1.28	376.701	0.278	91.791
AOB25d.3.8VI15.lif - Series009_11	45.27	13326.6	0	0	1.26	370.979	0.245	81.062
AOB25d.3.8VI15.lif - Series009_12	42.606	12542.5	0	0	1.152	339.031	0.186	61.512
AOB25d.3.8VI15.lif - Series009_13	37.15	10936.3	0	0	0.871	256.3	0.133	43.869
AOB25d.3.8VI15.lif - Series009_14	28.952	8522.75	0	0	0.539	158.548	0.127	41.962
AOB25d.3.8VI15.lif - Series009_15	16.407	4829.88	0	0	0.299	87.976	0.093	30.756
AOB25d.3.8VI15.lif - Series009_16	5.956	1753.33	0	0	0.083	24.557	0.044	14.544
AOB25d.3.8VI15.lif - Series007_3	18.103	8708.24	0.005	0.715	0.023	10.967	0	0
AOB25d.3.8VI15.lif - Series007_4	25.585	12307.2	0.015	2.146	0.282	135.66	0	0
AOB25d.3.8VI15.lif - Series007_5	31.516	15160.3	0.056	8.106	0.942	453.234	0.007	0.954
AOB25d.3.8VI15.lif - Series007_6	36.679	17643.9	0.103	14.782	1.6	769.615	0.06	8.583
AOB25d.3.8VI15.lif - Series007_7	40.619	19539.1	0.139	20.027	1.751	842.094	0.238	34.332
AOB25d.3.8VI15.lif - Series007_8	43.704	21023	0.166	23.842	1.537	739.574	0.29	41.723
AOB25d.3.8VI15.lif - Series007_9	45.478	21876.3	0.19	27.418	1.425	685.692	0.315	45.3
AOB25d.3.8VI15.lif - Series007_10	44.698	21501.1	0.181	25.988	1.294	622.511	0.214	30.756
AOB25d.3.8VI15.lif - Series007_11	41.274	19854.1	0.129	18.597	1.068	513.554	0.146	20.981
AOB25d.3.8VI15.lif - Series007_12	35.816	17228.6	0.091	13.113	0.825	396.729	0.174	25.034
AOB25d.3.8VI15.lif - Series007_13	28.447	13684	0.05	7.153	0.59	283.957	0.235	33.855
AOB25d.3.8VI15.lif - Series007_14	21.211	10203.1	0.022	3.099	0.396	190.496	0.224	32.187
AOB25d.3.8VI15.lif - Series007_15	13.295	6395.1	0	0	0.236	113.487	0.144	20.742
AOB25d.3.8VI15.lif - Series007_16	7.303	3513.1	0	0	0.091	43.631	0.126	18.12
AOB25d.3.8VI15.lif - Series004_3	25.881	14295.8	0	0	1.22	673.771	0.003	0.238
AOB25d.3.8VI15.lif - Series004_4	27.467	15171.5	0	0	1.528	844.002	0.016	1.192
AOB25d.3.8VI15.lif - Series004_5	27.466	15171.1	0	0	1.244	686.884	0.016	1.192
AOB25d.3.8VI15.lif - Series004_6	25.389	14023.8	0	0	0.942	520.468	0	0
AOB25d.3.8VI15.lif - Series004_7	22.871	12632.8	0	0	0.725	400.305	0	0
AOB25d.3.8VI15.lif - Series004_8	21.325	11779.1	0	0	0.549	303.507	0	0
AOB25d.3.8VI15.lif - Series004_9	19.384	10706.7	0.01	0.715	0.432	238.657	0	0
AOB25d.3.8VI15.lif - Series004_10	17.294	9552.24	0.053	3.815	0.42	232.22	0	0
AOB25d.3.8VI15.lif - Series004_11	15.794	8724.21	0.21	15.259	0.398	219.822	0	0
AOB25d.3.8VI15.lif - Series004_12	14.664	8100.03	0.361	26.226	0.395	217.915	0.003	0.238
AOB25d.3.8VI15.lif - Series004_13	13.304	7348.78	0.492	35.763	0.314	173.33	0.013	0.954
AOB25d.3.8VI15.lif - Series004_14	12.402	6850.48	0.532	38.624	0.281	154.972	0.01	0.715
AOB25d.3.8VI15.lif - Series004_15	11.381	6286.14	0.528	38.385	0.208	114.918	0.013	0.954
AOB25d.3.8VI15.lif - Series004_16	10.347	5715.37	0.509	36.955	0.177	97.513	0	0
AOB25d.3.8VI15.lif - Series002_3	20.614	7858.99	0.131	31.948	0.648	247.002	0.567	138.283
AOB25d.3.8VI15.lif - Series002_4	18.823	7175.92	0.044	10.729	0.595	226.736	0.522	127.316
AOB25d.3.8VI15.lif - Series002_5	16.606	6330.97	0.0009781	0.238	0.524	199.795	0.394	96.083
AOB25d.3.8VI15.lif - Series002_6	14.825	5651.71	0	0	0.445	169.516	0.238	57.936
AOB25d.3.8VI15.lif - Series002_7	13.047	4973.89	0	0	0.408	155.687	0.168	41.008
AOB25d.3.8VI15.lif - Series002_8	11.71	4464.39	0	0	0.328	124.931	0.158	38.624
AOB25d.3.8VI15.lif - Series002_9	11.318	4314.9	0.007	1.669	0.243	92.506	0.101	24.557
AOB25d.3.8VI15.lif - Series002_10	10.92	4163.03	0.05	12.159	0.204	77.724	0.109	26.464
AOB25d.3.8VI15.lif - Series002_11	10.279	3918.65	0.063	15.259	0.245	93.222	0.087	21.219
AOB25d.3.8VI15.lif - Series002_12	10.207	3891.23	0.08	19.55	0.241	92.03	0.038	9.298
AOB25d.3.8VI15.lif - Series002_13	9.972	3801.82	0.135	32.902	0.211	80.347	0.022	5.484
AOB25d.3.8VI15.lif - Series002_14	9.266	3532.41	0.222	54.121	0.163	62.227	0.009	2.146
AOB25d.1nf.12VI15day7.lif - Series006_1	6.049	2846.72	0	0	0.007	3.099	0.006	0.954
AOB25d.1nf.12VI15day7.lif - Series006_2	20.184	9499.31	0	0	0.447	210.285	0.04	6.199
AOB25d.1nf.12VI15day7.lif - Series006_3	15.167	7138.01	0.002	0.238	0.662	311.375	0.1	15.497
AOB25d.1nf.12VI15day7.lif - Series006_4	7.14	3360.51	0	0	0.443	208.378	0.037	5.722
AOB25d.1nf.12VI15day7.lif - Series005_1	14.207	7128.95	0	0	0.597	299.454	0.004	0.477
AOB25d.1nf.12VI15day7.lif - Series005_2	13.654	6851.2	0	0	0.568	285.149	0.006	0.715
AOB25d.1nf.12VI15day7.lif - Series005_3	5.291	2654.79	0.017	2.146	0.295	148.058	0.01	1.192
AOB25d.1nf.12VI15day7.lif - Series005_4	1.152	578.165	0.021	2.623	0.083	41.485	0.002	0.238
AOB25d.1nf.12VI15day7.lif - Series004_1	5.987	2235.65	0	0	0.425	158.787	0.232	58.413
AOB25d.1nf.12VI15day7.lif - Series004_2	10.145	3788.47	0	0	0.28	104.666	0.05	12.636
AOB25d.1nf.12VI15day7.lif - Series004_3	13.722	5124.09	0.006	1.431	0.449	167.847	0.076	19.073
AOB25d.1nf.12VI15day7.lif - Series004_4	4.554	1700.64	0.102	25.749	0.123	45.776	0.045	11.444
AOB25d.1nf.12VI15day7.lif - Series003_1	3.875	2040.62	0	0	0.003	1.669	0	0
AOB25d.1nf.12VI15day7.lif - Series003_2	14.499	7635.12	0	0	0.573	301.6	0.005	0.477
AOB25d.1nf.12VI15day7.lif - Series003_3	14.584	7679.7	0	0	0.805	423.67	0	0
AOB25d.1nf.12VI15day7.lif - Series003_4	9.874	5199.67	0	0	0.516	271.797	0	0
AOB25d.1nf.12VI15day7.lif - Series002_1	8.656	4011.87	0.035	5.722	0.183	84.877	0.089	14.305
AOB25d.1nf.12VI15day7.lif - Series002_2	10.319	4782.68	0.006	0.954	0.181	83.923	0.04	6.437
AOB25d.1nf.12VI15day7.lif - Series002_3	11.105	5147.22	0	0	0.355	164.747	0.012	1.907
AOB25d.1nf.12VI15day7.lif - Series002_4	4.204	1948.36	0	0	0.202	93.699	0.013	2.146
AOB25d.1nf.12VI15day7.lif - Series001_1	1.847	1096.72	0	0	0.001	0.715	0	0
AOB25d.1nf.12VI15day7.lif - Series001_2	8.992	5339.86	0	0	0.089	52.929	0	0
AOB25d.1nf.12VI15day7.lif - Series001_3	12.268	7285.12	0	0	0.152	90.361	0	0
AOB25d.1nf.12VI15day7.lif - Series001_4	12.22	7256.27	0	0	0.253	150.204	0.031	0.954
AOB25d.2f.12VI15.7day.lif - Series008_1	0	0	0	0	0	0	0	0
AOB25d.2f.12VI15.7day.lif - Series008_2	0.016	7.629	0.003	0.477	0	0	0	0
AOB25d.2f.12VI15.7day.lif - Series008_3	16.749	7857.56	0.184	28.61	0.204	95.844	0.037	5.722
AOB25d.2f.12VI15.7day.lif - Series008_4	8.552	4011.87	0	0	0.359	168.324	0.015	2.384
AOB25d.2f.12VI15.7day.lif - Series008_5	0.494	231.981	0	0	0.115	54.121	0.014	2.146
AOB25d.2f.12VI15.7day.lif - Series008_6	0.018	8.583	0	0	0.004	1.907	0.032	5.007
AOB25d.2f.12VI15.7day.lif - Series007_1	4.795	2974.03	0	0	0.015	9.537	0	0
AOB25d.2f.12VI15.7day.lif - Series007_2	8.83	5476.71	0	0	0.337	209.093	0	0
AOB25d.2f.12VI15.7day.lif - Series007_3	11.91	7386.68	0.3	1.431	0.531	329.494	0	0
AOB25d.2f.12VI15.7day.lif - Series007_4	5.874	3643.04	0.8	3.815	0.185	114.918	1.05	5.007
AOB25d.2f.12VI15.7day.lif - Series007_5	0.862	534.773	0	0	0.069	42.915	0	0
AOB25d.2f.12VI15.7day.lif - Series007_6	0.057	35.048	0	0	0.0007688	0.477	0	0
AOB25d.2f.12VI15.7day.lif - Series006_1	0	0	0	0	0.006	3.338	0.047	1.431
AOB25d.2f.12VI15.7day.lif - Series006_2	0.011	6.676	0	0	0.004	2.623	0	0
AOB25d.2f.12VI15.7day.lif - Series006_3	0.87	517.607	0	0	0.003	1.907	0	0
AOB25d.2f.12VI15.7day.lif - Series006_4	2.716	1615.52	0	0	0.062	36.716	0	0
AOB25d.2f.12VI15.7day.lif - Series006_5	1.181	702.62	0	0	0.072	42.677	0	0
AOB25d.2f.12VI15.7day.lif - Series006_6	0.248	147.343	0	0	0.02	11.921	0	0
AOB25d.2f.12VI15.7day.lif - Series005_1	6.307	3281.36	0	0	0.006	3.338	0.027	2.861
AOB25d.2f.12VI15.7day.lif - Series005_2	19.258	10019.8	0.011	1.192	0.208	108.242	0.025	2.623
AOB25d.2f.12VI15.7day.lif - Series005_3	11.346	5903.24	0	0	0.332	172.615	0.02	2.146
AOB25d.2f.12VI15.7day.lif - Series005_4	2.854	1485.11	0	0	0.063	32.663	0	0
AOB25d.2f.12VI15.7day.lif - Series005_5	1.034	538.111	0.116	12.159	0.015	7.868	0	0
AOB25d.2f.12VI15.7day.lif - Series005_6	0.328	170.708	0.164	17.166	0.004	2.146	0.023	2.384
AOB25d.2f.12VI15.7day.lif - Series004_1	0.988	277.281	0	0	0	0	0	0
AOB25d.2f.12VI15.7day.lif - Series004_2	2.267	636.578	0	0	0.0008491	0.238	0	0
AOB25d.2f.12VI15.7day.lif - Series004_3	14.921	4189.49	0.021	7.153	0.101	28.372	0.0006926	0.238
AOB25d.2f.12VI15.7day.lif - Series004_4	13.949	3916.74	0.007	2.384	0.285	80.109	0.008	2.623
AOB25d.2f.12VI15.7day.lif - Series004_5	4.391	1232.86	0	0	0.186	52.214	0.003	1.192
AOB25d.2f.12VI15.7day.lif - Series004_6	1.393	391.006	0	0	0.037	10.49	0.003	0.954
AOB25d.2f.12VI15.7day.lif - Series003_1	0.011	5.245	0	0	0	0	0	0
AOB25d.2f.12VI15.7day.lif - Series003_2	0.724	341.415	0	0	0.042	19.789	0.005	0.715
AOB25d.2f.12VI15.7day.lif - Series003_3	8.239	3886.94	0	0	0.109	51.26	0.02	3.099
AOB25d.2f.12VI15.7day.lif - Series003_4	10.796	5093.34	0	0	0.323	152.349	0.028	4.292
AOB25d.2f.12VI15.7day.lif - Series003_5	5.421	2557.52	0	0	0.143	67.234	0	0
AOB25d.2f.12VI15.7day.lif - Series003_6	1.358	640.869	0	0	0.044	20.742	0.002	0.238
AOB25d.2f.12VI15.7day.lif - Series002_1	0.862	343.084	0	0	0.033	13.113	0.06	13.59
AOB25d.2f.12VI15.7day.lif - Series002_2	1.221	486.135	0	0	0.015	5.96	0.027	6.199
AOB25d.2f.12VI15.7day.lif - Series002_3	4.427	1762.63	0	0	0.014	5.484	0.025	5.722
AOB25d.2f.12VI15.7day.lif - Series002_4	4.754	1892.81	0	0	0.038	15.259	0.013	2.861
AOB25d.2f.12VI15.7day.lif - Series002_5	2.55	1015.19	0	0	0.002	0.715	0	0
AOB25d.2f.12VI15.7day.lif - Series002_6	3.196	1272.2	0	0	0.022	8.583	0	0
AOB25d.2f.12VI15.7day.lif - Series001_1	4.973	1772.64	0.067	17.881	0.005	1.907	0.002	0.477
AOB25d.2f.12VI15.7day.lif - Series001_2	6.925	2468.59	0	0	0.084	29.802	0.021	5.722
AOB25d.2f.12VI15.7day.lif - Series001_3	9.176	3271.1	0	0	0.135	48.161	0.014	3.815
AOB25d.2f.12VI15.7day.lif - Series001_4	3.228	1150.61	0.005	1.431	0.076	27.18	0.013	3.576
AOB25d.2f.12VI15.7day.lif - Series001_5	1.395	497.103	0	0	0.027	9.775	0.006	1.669
AOB25d.2f.12VI15.7day.lif - Series001_6	2.192	781.536	0.096	25.749	0.031	11.206	0.002	0.477
AOB25d.3f.12VI15.7day.lif - Series005_1	5.503	3065.82	0	0	0.037	20.742	0.025	1.669
AOB25d.3f.12VI15.7day.lif - Series005_2	7.677	4276.99	0	0	0.087	48.637	0.011	0.715
AOB25d.3f.12VI15.7day.lif - Series005_3	5.53	3081.08	0	0	0.095	52.691	0	0
AOB25d.3f.12VI15.7day.lif - Series005_4	4.577	2550.12	0	0	0.065	36.001	0	0
AOB25d.3f.12VI15.7day.lif - Series005_5	2.979	1659.87	0.021	1.431	0.074	41.008	0	0
AOB25d.3f.12VI15.7day.lif - Series004_1	1.533	881.91	0	0	0.029	16.451	0	0
AOB25d.3f.12VI15.7day.lif - Series004_2	1.294	744.82	0	0	0.031	17.881	0.005	0.238
AOB25d.3f.12VI15.7day.lif - Series004_3	2.677	1540.18	0	0	0.033	19.073	0.005	0.238
AOB25d.3f.12VI15.7day.lif - Series004_4	3.167	1822.23	0	0	0.095	54.598	0	0
AOB25d.3f.12VI15.7day.lif - Series004_5	1.008	579.834	0	0	0.028	16.212	0	0
AOB25d.3f.12VI15.7day.lif - Series004_6	0.504	290.155	0.014	0.715	0.003	1.907	0	0
AOB25d.3f.12VI15.7day.lif - Series003_1	0.07	34.332	0	0	0	0	0	0
AOB25d.3f.12VI15.7day.lif - Series003_2	6.908	3408.43	0	0	0.05	24.557	0	0
AOB25d.3f.12VI15.7day.lif - Series003_3	16.901	8339.64	0	0	0.242	119.209	0	0
AOB25d.3f.12VI15.7day.lif - Series003_4	10.638	5249.26	0	0	0.216	106.573	0	0
AOB25d.3f.12VI15.7day.lif - Series003_5	4.674	2306.22	0	0	0.099	48.637	0	0
AOB25d.3f.12VI15.7day.lif - Series003_6	2.818	1390.46	0	0	0.081	40.054	0	0
AOB25d.3f.12VI15.7day.lif - Series002_1	0	0	0	0	0	0	0	0
AOB25d.3f.12VI15.7day.lif - Series002_2	0.001	0.238	0	0	0	0	0	0
AOB25d.3f.12VI15.7day.lif - Series002_3	7.118	1535.42	0.053	21.696	0.027	5.722	0	0
AOB25d.3f.12VI15.7day.lif - Series002_4	9.408	2029.42	0.008	3.338	0.185	39.816	0.044	17.881
AOB25d.3f.12VI15.7day.lif - Series002_5	7.182	1549.24	0.01	4.053	0.092	19.789	0.082	33.617
AOB25d.3f.12VI15.7day.lif - Series002_6	5.022	1083.37	0	0	0.147	31.71	0.061	25.034
AOB25d.3f.12VI15.7day.lif - Series001_1	7.419	4540.92	0	0	0.131	80.109	0.074	0.954
AOB25d.3f.12VI15.7day.lif - Series001_2	21.74	13306.4	0	0	0.222	135.66	0	0
AOB25d.3f.12VI15.7day.lif - Series001_3	9.332	5711.56	0	0	0.156	95.606	0	0
AOB25d.3f.12VI15.7day.lif - Series001_4	5.954	3644.47	0	0	0.129	78.917	0.074	0.954
AOB25d.3f.12VI15.7day.lif - Series001_5	4.614	2824.07	0	0	0.074	45.538	0	0
AOB25d.3f.12VI15.7day.lif - Series001_6	2.297	1405.72	0	0	0.041	25.272	0	0
AOB25d.3f.12VI15.7day.lif - Series000_1	6.742	4197.6	0.1	0.238	0.077	48.161	0	0
AOB25d.3f.12VI15.7day.lif - Series000_2	6.944	4323.24	0	0	0.075	46.492	0	0
AOB25d.3f.12VI15.7day.lif - Series000_3	2.782	1732.35	0	0	0.051	31.71	0	0
AOB25d.3f.12VI15.7day.lif - Series000_4	4.341	2702.95	0	0	0.077	48.161	0	0
AOB25d.3f.12VI15.7day.lif - Series000_5	1.621	1008.99	0	0	0.058	36.001	0	0
AOB25d.3f.12VI15.7day.lif - Series000_6	0.16	99.659	0	0	0.006	3.576	0	0
AOB25df.1.15VI15day10.lif - Series007_1	4.966	2904.89	0	0	0.098	57.459	0	0
AOB25df.1.15VI15day10.lif - Series007_2	7.438	4350.9	0.066	2.623	0.457	267.267	0.018	0.715
AOB25df.1.15VI15day10.lif - Series007_3	4.831	2826.21	1.013	40.531	0.429	250.816	0.012	0.477
AOB25df.1.15VI15day10.lif - Series007_4	2.249	1315.83	0.048	1.907	0.276	161.409	0	0
AOB25df.1.15VI15day10.lif - Series007_5	0.999	584.126	0	0	0.112	65.327	0.006	0.238
AOB25df.1.15VI15day10.lif - Series006_1	0.026	15.259	0	0	0.07	41.723	0.081	2.384
AOB25df.1.15VI15day10.lif - Series006_2	0.273	162.363	0	0	0.032	19.312	0.016	0.477
AOB25df.1.15VI15day10.lif - Series006_3	4.738	2821.92	0	0	0.121	72.002	0.04	1.192
AOB25df.1.15VI15day10.lif - Series006_4	10.919	6502.87	0	0	0.66	393.152	0.008	0.238
AOB25df.1.15VI15day10.lif - Series006_5	4.991	2972.6	0.13	3.815	0.584	347.853	0.008	0.238
AOB25df.1.15VI15day10.lif - Series005_1	4.892	1943.59	0.021	4.768	0.094	37.432	0.08	18.12
AOB25df.1.15VI15day10.lif - Series005_2	8.405	3339.29	0	0	0.17	67.472	0.076	17.405
AOB25df.1.15VI15day10.lif - Series005_3	9.439	3750.32	0	0	0.401	159.502	0.049	11.206
AOB25df.1.15VI15day10.lif - Series005_4	5.289	2101.18	0	0	0.259	102.758	0.007	1.669
AOB25df.1.15VI15day10.lif - Series005_5	2.417	960.112	0	0	0.144	57.22	0.017	3.815
AOB25df.1.15VI15day10.lif - Series004_1	0.39	179.052	0	0	0.07	31.948	0.069	11.444
AOB25df.1.15VI15day10.lif - Series004_2	1.232	566.483	0	0	0.071	32.425	0.052	8.583
AOB25df.1.15VI15day10.lif - Series004_3	2.142	984.669	0	0	0.14	64.373	0.013	2.146
AOB25df.1.15VI15day10.lif - Series004_4	1.9	873.566	0	0	0.179	82.493	0.001	0.238
AOB25df.1.15VI15day10.lif - Series004_5	1.187	545.74	0	0	0.16	73.433	0.023	3.815
AOB25df.1.15VI15day10.lif - Series003_1	0.129	71.764	0	0	0.081	44.823	0.034	2.384
AOB25df.1.15VI15day10.lif - Series003_2	0.143	79.393	0	0	0.054	30.041	0.037	2.623
AOB25df.1.15VI15day10.lif - Series003_3	4.003	2219.68	0	0	0.119	65.804	0.037	2.623
AOB25df.1.15VI15day10.lif - Series003_4	5.159	2860.55	0	0	0.353	195.98	0.024	1.669
AOB25df.1.15VI15day10.lif - Series003_5	3.679	2040.15	0	0	0.179	99.182	0.014	0.954
AOB25df.1.15VI15day10.lif - Series001_1	0.513	213.146	0.017	3.576	0.065	26.941	0.005	0.954
AOB25df.1.15VI15day10.lif - Series001_2	0.778	323.057	0	0	0.042	17.405	0.001	0.238
AOB25df.1.15VI15day10.lif - Series001_3	0.274	113.726	0.033	6.914	0.03	12.636	0.006	1.192
AOB25df.1.15VI15day10.lif - Series001_4	0.009	3.815	0	0	0.01	4.292	0.001	0.238
AOB25df.1.15VI15day10.lif - Series001_5	0.002	0.715	0	0	0	0	0	0
AOB25df.1.15VI15day10.lif - Series000_1	1.169	627.756	0	0	0.05	26.703	0.003	0.238
AOB25df.1.15VI15day10.lif - Series000_2	0.366	196.695	0	0	0.032	17.166	0	0
AOB25df.1.15VI15day10.lif - Series000_3	0.297	159.264	0	0	0.03	16.212	0	0
AOB25df.1.15VI15day10.lif - Series000_4	0.699	375.271	0	0	0.042	22.411	0	0
AOB25df.1.15VI15day10.lif - Series000_5	0.226	121.117	0	0	0.038	20.266	0	0
AOB25df.1.15VI15day10.lif - Series000_6	0.081	43.631	0	0	0.013	7.153	0	0
AOB25df.2.15VI15.lif - Series007_1	20.302	11750	0.17	7.868	2.103	1217.37	1.969	91.076
AOB25df.2.15VI15.lif - Series007_2	25.745	14900	0.753	34.809	0.84	485.897	0.284	13.113
AOB25df.2.15VI15.lif - Series007_3	19.095	11051.4	0.897	41.485	0.832	481.367	0.356	16.451
AOB25df.2.15VI15.lif - Series007_4	9.245	5350.35	0.464	21.458	0.558	323.057	0.139	6.437
AOB25df.2.15VI15.lif - Series007_5	4.103	2374.89	0.325	15.02	0.327	189.304	0.144	6.676
AOB25df.2.15VI15.lif - Series006_1	0.325	178.814	0	0	0	0	0	0
AOB25df.2.15VI15.lif - Series006_2	6.477	3562.69	0	0	0.058	31.948	0.032	2.384
AOB25df.2.15VI15.lif - Series006_3	17.198	9460.21	0	0	0.966	531.435	0.869	65.088
AOB25df.2.15VI15.lif - Series006_4	13.666	7517.34	0	0	0.934	513.792	0.611	45.776
AOB25df.2.15VI15.lif - Series006_5	7.647	4206.66	0.003	0.238	0.676	371.933	0.375	28.133
AOB25df.2.15VI15.lif - Series005_1	8.999	5250.69	0.321	13.351	0.427	249.386	0.832	34.571
AOB25df.2.15VI15.lif - Series005_2	12.839	7490.87	0.327	13.59	0.388	226.498	0.178	7.391
AOB25df.2.15VI15.lif - Series005_3	9.567	5581.86	0.804	33.379	0.358	209.093	0.138	5.722
AOB25df.2.15VI15.lif - Series005_4	6.102	3560.3	0.011	0.477	0.183	106.573	0.046	1.907
AOB25df.2.15VI15.lif - Series005_5	5.944	3468.04	0	0	0.204	118.971	0.017	0.715
AOB25df.2.15VI15.lif - Series004_1	16.643	10028.4	0	0	0.076	45.776	0.011	0.238
AOB25df.2.15VI15.lif - Series004_2	24.625	14838.2	0	0	1.623	977.755	0.255	5.722
AOB25df.2.15VI15.lif - Series004_3	11.778	7096.77	0	0	0.54	325.441	0.128	2.861
AOB25df.2.15VI15.lif - Series004_4	8.46	5097.87	0	0	0.309	186.205	0.021	0.477
AOB25df.2.15VI15.lif - Series004_5	5.128	3090.14	0	0	0.247	149.012	0.074	1.669
AOB25df.2.15VI15.lif - Series003_1	12.719	6410.36	0	0	0.548	276.089	0.28	33.855
AOB25df.2.15VI15.lif - Series003_2	14.422	7268.43	0	0	0.497	250.578	0.156	18.835
AOB25df.2.15VI15.lif - Series003_3	10.294	5188.23	0	0	0.436	219.584	0.039	4.768
AOB25df.2.15VI15.lif - Series003_4	4.324	2179.15	0	0	0.106	53.406	0.026	3.099
AOB25df.2.15VI15.lif - Series003_5	1.679	846.148	0	0	0.035	17.881	0.016	1.907
AOB25df.2.15VI15.lif - Series002_1	7.087	2960.2	0.189	39.101	0.313	130.892	0.007	1.431
AOB25df.2.15VI15.lif - Series002_2	6.612	2761.84	0.176	36.478	0.455	190.02	0.028	5.722
AOB25df.2.15VI15.lif - Series002_3	7.914	3305.43	0.013	2.623	0.596	248.909	0.015	3.099
AOB25df.2.15VI15.lif - Series002_4	8.003	3342.63	0	0	0.526	219.584	0	0
AOB25df.2.15VI15.lif - Series002_5	5.078	2121.21	0	0	0.391	163.317	0.013	2.623
AOB25df.2.15VI15.lif - Series001_1	3.401	1590.73	0	0	0.177	82.97	0.088	13.828
AOB25df.2.15VI15.lif - Series001_2	4.543	2125.03	0	0	0.156	72.956	0.058	9.06
AOB25df.2.15VI15.lif - Series001_3	3.81	1782.42	0	0	0.11	51.498	0.014	2.146
AOB25df.2.15VI15.lif - Series001_4	1.019	476.837	0	0	0.046	21.696	0	0
AOB25df.2.15VI15.lif - Series001_5	0.182	85.115	0.006	0.954	0.007	3.099	0	0
AOB25df.2.15VI15.lif - Series000_1	7.831	3140.93	0	0	0.236	94.652	0.514	115.156
AOB25df.2.15VI15.lif - Series000_2	12.063	4838.47	0	0	0.433	173.569	0.283	63.419
AOB25df.2.15VI15.lif - Series000_3	12.028	4824.4	0	0	0.575	230.789	0.217	48.637
AOB25df.2.15VI15.lif - Series000_4	6.48	2599.24	0	0	0.306	122.786	0.066	14.782
AOB25df.2.15VI15.lif - Series000_5	4.236	1699.21	0	0	0.147	58.889	0.071	15.974
AOB25df.3.15VI15.lif - Series008_1	5.269	1622.44	0.0007519	0.238	0.166	51.022	0.0007519	0.238
AOB25df.3.15VI15.lif - Series008_2	7.124	2193.69	0.023	7.153	0.285	87.738	0.019	5.96
AOB25df.3.15VI15.lif - Series008_3	8.635	2658.84	0.026	8.106	0.451	138.998	0.046	14.544
AOB25df.3.15VI15.lif - Series008_4	8.691	2676.25	0	0	0.503	154.734	0.041	13.113
AOB25df.3.15VI15.lif - Series008_5	7.15	2201.56	0	0	0.563	173.33	0.048	15.259
AOB25df.3.15VI15.lif - Series007_1	3.352	1803.4	0.033	2.861	0.164	87.976	0.079	6.914
AOB25df.3.15VI15.lif - Series007_2	8.373	4504.44	0.049	4.292	0.347	186.92	0.03	2.623
AOB25df.3.15VI15.lif - Series007_3	8.375	4505.87	0	0	0.418	224.829	0.049	4.292
AOB25df.3.15VI15.lif - Series007_4	6.177	3323.08	0	0	0.386	207.901	0.019	1.669
AOB25df.3.15VI15.lif - Series007_5	4.108	2210.14	0	0	0.274	147.343	0.008	0.715
AOB25df.3.15VI15.lif - Series006_1	5.263	2718.21	0.622	67.472	0.208	107.288	0.068	7.391
AOB25df.3.15VI15.lif - Series006_2	6.36	3284.45	0.573	62.227	0.403	207.901	0.053	5.722
AOB25df.3.15VI15.lif - Series006_3	7.338	3789.66	0.264	28.61	0.455	234.842	0.053	5.722
AOB25df.3.15VI15.lif - Series006_4	8.825	4557.61	0	0	0.511	263.929	0.02	2.146
AOB25df.3.15VI15.lif - Series006_5	9.061	4679.68	0.051	5.484	0.491	253.677	0.053	5.722
AOB25df.3.15VI15.lif - Series003_1	23.296	11823.7	0	0	0.051	25.988	0	0
AOB25df.3.15VI15.lif - Series003_2	33.053	16776.1	0	0	0.838	425.1	0.012	1.431
AOB25df.3.15VI15.lif - Series003_3	14.262	7238.39	0	0	0.382	194.073	0.148	17.405
AOB25df.3.15VI15.lif - Series003_4	6.005	3047.7	0	0	0.149	75.579	0.083	9.775
AOB25df.3.15VI15.lif - Series003_5	3.102	1574.52	0	0	0.101	51.022	0.006	0.715
AOB25df.3.15VI15.lif - Series002_1	8.312	2574.2	0	0	0.076	23.603	0.002	0.477
AOB25df.3.15VI15.lif - Series002_2	14.667	4542.59	0.014	4.292	0.379	117.302	0.069	21.696
AOB25df.3.15VI15.lif - Series002_3	13.476	4173.76	0.005	1.431	0.403	124.693	0.377	118.732
AOB25df.3.15VI15.lif - Series002_4	7.803	2416.85	0	0	0.311	96.321	0.316	99.659
AOB25df.3.15VI15.lif - Series002_5	3.132	970.125	0	0	0.131	40.531	0.164	51.737
AOB25df.3.15VI15.lif - Series001_1	4.96	2484.08	0	0	0.195	97.513	0.015	1.907
AOB25df.3.15VI15.lif - Series001_2	4.045	2025.6	0	0	0.12	60.32	0.006	0.715
AOB25df.3.15VI15.lif - Series001_3	4.81	2408.74	0	0	0.09	45.3	0.006	0.715
AOB25df.3.15VI15.lif - Series001_4	3.58	1792.67	0	0	0.075	37.432	0	0
AOB25df.3.15VI15.lif - Series001_5	3.478	1741.89	0	0	0.056	27.895	0.004	0.477
AOB25df.3.15VI15.lif - Series000_1	4.498	2131.7	0	0	0.215	102.043	0.142	21.458
AOB25df.3.15VI15.lif - Series000_2	7.2	3412.49	0	0	0.343	162.601	0.071	10.729
AOB25df.3.15VI15.lif - Series000_3	5.754	2727.03	0	0	0.368	174.284	0.098	14.782
AOB25df.3.15VI15.lif - Series000_4	3.771	1787.19	0	0	0.162	76.771	0.036	5.484
AOB25df.3.15VI15.lif - Series000_5	1.26	597	0	0	0.12	56.744	0.052	7.868
AOB25d.2f.21VI15 15dtimepoint.lif - Series007_1	1.891	816.107	0	0	0.189	81.778	0.16	30.994
AOB25d.2f.21VI15 15dtimepoint.lif - Series007_2	1.868	806.332	0	0	0.161	69.38	0.102	19.789
AOB25d.2f.21VI15 15dtimepoint.lif - Series007_3	3.537	1527.07	0	0	0.252	108.957	0.054	10.49
AOB25d.2f.21VI15 15dtimepoint.lif - Series007_4	5.635	2432.59	0	0	0.474	204.563	0.043	8.345
AOB25d.2f.21VI15 15dtimepoint.lif - Series007_5	7.385	3188.13	0	0	0.802	346.184	0.023	4.53
AOB25d.2f.21VI15 15dtimepoint.lif - Series007_6	9.039	3902.2	0	0	1.002	432.73	0.027	5.245
AOB25d.2f.21VI15 15dtimepoint.lif - Series007_7	10.072	4347.8	0	0	1.181	509.739	0.006	1.192
AOB25d.2f.21VI15 15dtimepoint.lif - Series007_8	10.353	4469.16	0	0	1.253	540.733	0.005	0.954
AOB25d.2f.21VI15 15dtimepoint.lif - Series007_9	10.014	4323.01	0	0	1.003	432.968	0	0
AOB25d.2f.21VI15 15dtimepoint.lif - Series007_10	8.807	3801.82	0	0	0.721	311.375	0.002	0.477
AOB25d.2f.21VI15 15dtimepoint.lif - Series007_11	6.59	2844.81	0	0	0.436	188.112	0.001	0.238
AOB25d.2f.21VI15 15dtimepoint.lif - Series007_12	4.21	1817.23	0	0	0.239	103.235	0.001	0.238
AOB25d.2f.21VI15 15dtimepoint.lif - Series007_13	1.549	668.764	0	0	0.123	52.929	0.004	0.715
AOB25d.2f.21VI15 15dtimepoint.lif - Series006_1	4.824	2833.61	0	0	0.265	155.926	0.057	2.146
AOB25d.2f.21VI15 15dtimepoint.lif - Series006_2	6.359	3735.3	0	0	0.358	210.047	0.032	1.192
AOB25d.2f.21VI15 15dtimepoint.lif - Series006_3	9.38	5509.85	0	0	0.567	333.309	0.032	1.192
AOB25d.2f.21VI15 15dtimepoint.lif - Series006_4	12.235	7186.89	0.006	0.238	0.929	545.502	0.044	1.669
AOB25d.2f.21VI15 15dtimepoint.lif - Series006_5	14.01	8229.49	0	0	1.259	739.813	0.158	5.96
AOB25d.2f.21VI15 15dtimepoint.lif - Series006_6	14.962	8788.35	0.006	0.238	1.44	845.671	0.089	3.338
AOB25d.2f.21VI15 15dtimepoint.lif - Series006_7	15.63	9180.78	0.076	2.861	1.566	919.58	0.133	5.007
AOB25d.2f.21VI15 15dtimepoint.lif - Series006_8	14.82	8705.38	0.177	6.676	1.4	822.306	0.044	1.669
AOB25d.2f.21VI15 15dtimepoint.lif - Series006_9	13.335	7833	0.222	8.345	1.105	648.975	0.019	0.715
AOB25d.2f.21VI15 15dtimepoint.lif - Series006_10	11.094	6516.22	0.177	6.676	0.779	457.525	0.038	1.431
AOB25d.2f.21VI15 15dtimepoint.lif - Series006_11	8.123	4771.23	0.076	2.861	0.492	288.963	0.019	0.715
AOB25d.2f.21VI15 15dtimepoint.lif - Series006_12	4.831	2837.66	0.038	1.431	0.308	180.96	0.038	1.431
AOB25d.2f.21VI15 15dtimepoint.lif - Series006_13	2.321	1363.52	0	0	0.14	82.493	0.038	1.431
AOB25d.2f.21VI15 15dtimepoint.lif - Series005_1	1.968	1070.02	0.012	0.954	0.335	182.39	0.247	20.027
AOB25d.2f.21VI15 15dtimepoint.lif - Series005_2	2.466	1340.87	0	0	0.305	165.939	0.123	10.014
AOB25d.2f.21VI15 15dtimepoint.lif - Series005_3	3.931	2137.66	0	0	0.375	203.848	0.103	8.345
AOB25d.2f.21VI15 15dtimepoint.lif - Series005_4	6.207	3375.53	0	0	0.456	248.194	0.144	11.683
AOB25d.2f.21VI15 15dtimepoint.lif - Series005_5	9.046	4919.77	0	0	0.617	335.693	0.12	9.775
AOB25d.2f.21VI15 15dtimepoint.lif - Series005_6	11.71	6368.16	0	0	0.87	473.261	0.144	11.683
AOB25d.2f.21VI15 15dtimepoint.lif - Series005_7	14.066	7649.42	0.003	0.238	1.224	665.665	0.135	10.967
AOB25d.2f.21VI15 15dtimepoint.lif - Series005_8	16.195	8807.66	0.029	2.384	1.418	771.284	0.05	4.053
AOB25d.2f.21VI15 15dtimepoint.lif - Series005_9	17.489	9510.99	0.103	8.345	1.334	725.746	0.07	5.722
AOB25d.2f.21VI15 15dtimepoint.lif - Series005_10	17.106	9302.85	0.223	18.12	1.173	637.77	0.041	3.338
AOB25d.2f.21VI15 15dtimepoint.lif - Series005_11	15.829	8608.58	0.488	39.577	1.035	562.668	0.038	3.099
AOB25d.2f.21VI15 15dtimepoint.lif - Series004_1	4.035	1661.06	0	0	0	0	0	0
AOB25d.2f.21VI15 15dtimepoint.lif - Series004_2	4.018	1654.15	0	0	0.005	1.907	0.003	0.715
AOB25d.2f.21VI15 15dtimepoint.lif - Series004_3	6.898	2839.8	0.004	0.954	0.193	79.632	0.037	7.868
AOB25d.2f.21VI15 15dtimepoint.lif - Series004_4	9.116	3752.95	0.026	5.484	0.92	378.609	0.103	21.935
AOB25d.2f.21VI15 15dtimepoint.lif - Series004_5	11.157	4592.9	0.038	8.106	1.968	810.146	0.175	37.432
AOB25d.2f.21VI15 15dtimepoint.lif - Series004_6	12.838	5285.26	0.041	8.821	2.544	1047.13	0.205	43.631
AOB25d.2f.21VI15 15dtimepoint.lif - Series004_7	13.556	5580.9	0.028	5.96	2.742	1128.91	0.224	47.684
AOB25d.2f.21VI15 15dtimepoint.lif - Series004_8	14.121	5813.36	0	0	2.628	1081.7	0.205	43.631
AOB25d.2f.21VI15 15dtimepoint.lif - Series004_9	14.054	5785.7	0	0	2.368	974.894	0.156	33.379
AOB25d.2f.21VI15 15dtimepoint.lif - Series004_10	13.019	5359.65	0	0	2.036	838.28	0.124	26.464
AOB25d.2f.21VI15 15dtimepoint.lif - Series004_11	11.831	4870.65	0	0	1.746	718.594	0.148	31.471
AOB25d.2f.21VI15 15dtimepoint.lif - Series004_12	10.659	4388.09	0	0	1.358	559.092	0.155	33.14
AOB25d.2f.21VI15 15dtimepoint.lif - Series004_13	9.516	3917.69	0	0	1.096	451.326	0.179	38.147
AOB25d.2f.21VI15 15dtimepoint.lif - Series002_1	10.004	5627.15	0.031	1.907	0.794	446.558	0.252	15.736
AOB25d.2f.21VI15 15dtimepoint.lif - Series002_2	9.275	5216.84	0.046	2.861	0.657	369.31	0.267	16.689
AOB25d.2f.21VI15 15dtimepoint.lif - Series002_3	8.486	4772.9	0.072	4.53	0.566	318.289	0.202	12.636
AOB25d.2f.21VI15 15dtimepoint.lif - Series002_4	8.336	4688.98	0.057	3.576	0.537	301.838	0.183	11.444
AOB25d.2f.21VI15 15dtimepoint.lif - Series002_5	8.157	4588.13	0.053	3.338	0.452	254.154	0.111	6.914
AOB25d.2f.21VI15 15dtimepoint.lif - Series002_6	7.605	4277.47	0.053	3.338	0.348	195.503	0.042	2.623
AOB25d.2f.21VI15 15dtimepoint.lif - Series002_7	6.632	3730.54	0.107	6.676	0.314	176.43	0.042	2.623
AOB25d.2f.21VI15 15dtimepoint.lif - Series002_8	5.656	3181.22	0.175	10.967	0.305	171.423	0.072	4.53
AOB25d.2f.21VI15 15dtimepoint.lif - Series002_9	4.85	2728.22	0.175	10.967	0.263	147.82	0.046	2.861
AOB25d.2f.21VI15 15dtimepoint.lif - Series002_10	3.934	2212.76	0.275	17.166	0.197	110.626	0	0
AOB25d.2f.21VI15 15dtimepoint.lif - Series002_11	3.508	1973.15	0.805	50.306	0.175	98.228	0.004	0.238
AOB25d.2f.21VI15 15dtimepoint.lif - Series002_12	2.639	1484.39	0.442	27.657	0.128	72.241	0	0
AOB25d.2f.21VI15 15dtimepoint.lif - Series002_13	2.029	1141.07	0.153	9.537	0.106	59.366	0.011	0.715
AOB25d.2f.21VI15 15dtimepoint.lif - Series002_14	1.836	1032.83	0.103	6.437	0.061	34.332	0.023	1.431
AOB25d.3f.1VII15.lif - Series005_1	8.885	4667.52	0.007	0.715	0.12	62.943	0.091	9.06
AOB25d.3f.1VII15.lif - Series005_2	9.392	4933.83	0.005	0.477	0.163	85.831	0.148	14.782
AOB25d.3f.1VII15.lif - Series005_3	8.641	4539.49	0	0	0.167	87.738	0.261	25.988
AOB25d.3f.1VII15.lif - Series005_4	7.853	4125.36	0	0	0.18	94.414	0.187	18.597
AOB25d.3f.1VII15.lif - Series005_5	6.954	3653.05	0	0	0.154	80.824	0.189	18.835
AOB25d.3f.1VII15.lif - Series005_6	6.033	3169.54	0	0	0.147	77.009	0.11	10.967
AOB25d.3f.1VII15.lif - Series005_7	5.091	2674.34	0	0	0.128	67.234	0.136	13.59
AOB25d.3f.1VII15.lif - Series005_8	4.123	2165.79	0	0	0.103	54.121	0.122	12.159
AOB25d.3f.1VII15.lif - Series005_9	3.481	1828.91	0	0	0.105	55.313	0.089	8.821
AOB25d.3f.1VII15.lif - Series005_10	2.901	1523.73	0	0	0.109	57.22	0.084	8.345
AOB25d.3f.1VII15.lif - Series004_1	13.454	5322.46	0.153	35.048	0.045	17.881	0.032	7.391
AOB25d.3f.1VII15.lif - Series004_2	14.744	5833.15	0.185	42.439	0.086	34.094	0.05	11.444
AOB25d.3f.1VII15.lif - Series004_3	13.523	5349.87	0.212	48.637	0.111	44.107	0.051	11.683
AOB25d.3f.1VII15.lif - Series004_4	11.245	4448.65	0.174	39.816	0.112	44.346	0.041	9.298
AOB25d.3f.1VII15.lif - Series004_5	9.143	3617.05	0.088	20.266	0.101	40.054	0.045	10.252
AOB25d.3f.1VII15.lif - Series004_6	7.533	2980.23	0.014	3.099	0.095	37.432	0.025	5.722
AOB25d.3f.1VII15.lif - Series004_7	6.467	2558.47	0	0	0.084	33.379	0.014	3.099
AOB25d.3f.1VII15.lif - Series004_8	5.412	2141	0	0	0.074	29.087	0.036	8.345
AOB25d.3f.1VII15.lif - Series004_9	4.142	1638.65	0	0	0.038	15.02	0.026	5.96
AOB25d.3f.1VII15.lif - Series004_10	3.048	1205.92	0	0	0.037	14.544	0.008	1.907
AOB25d.3f.1VII15.lif - Series003_3	16.022	4457.47	0.14	48.399	0.087	24.08	0.076	26.226
AOB25d.3f.1VII15.lif - Series003_4	12.896	3587.96	0.023	7.868	0.101	28.133	0.076	26.226
AOB25d.3f.1VII15.lif - Series003_5	9.793	2724.65	0	0	0.068	18.835	0.067	23.127
AOB25d.3f.1VII15.lif - Series003_6	7.85	2183.91	0	0	0.047	13.113	0.043	15.02
AOB25d.3f.1VII15.lif - Series003_7	6.621	1842.02	0	0	0.042	11.683	0.036	12.398
AOB25d.3f.1VII15.lif - Series003_8	4.993	1389.27	0.018	6.199	0.057	15.736	0.034	11.921
AOB25d.3f.1VII15.lif - Series003_9	3.518	978.708	0.03	10.49	0.051	14.067	0.034	11.683
AOB25d.3f.1VII15.lif - Series003_10	2.324	646.591	0.031	10.729	0.032	8.821	0.016	5.484
AOB25d.3f.1VII15.lif - Series002_1	0.284	94.891	0	0	0.016	5.245	0.02	5.722
AOB25d.3f.1VII15.lif - Series002_2	0.59	197.411	0	0	0.009	3.099	0.022	6.437
AOB25d.3f.1VII15.lif - Series002_3	0.875	292.54	0	0	0.011	3.576	0.015	4.292
AOB25d.3f.1VII15.lif - Series002_4	1.187	396.967	0	0	0.015	5.007	0.009	2.623
AOB25d.3f.1VII15.lif - Series002_5	1.259	421.047	0	0	0.009	3.099	0.002	0.715
AOB25d.3f.1VII15.lif - Series002_6	0.957	319.958	0	0	0.013	4.292	0.007	1.907
AOB25d.3f.1VII15.lif - Series002_7	0.639	213.623	0	0	0.004	1.192	0	0
AOB25d.3f.1VII15.lif - Series002_8	0.352	117.779	0	0	0.005	1.669	0	0
AOB25d.3f.1VII15.lif - Series002_9	0.203	67.949	0	0	0	0	0	0
AOB25d.3f.1VII15.lif - Series002_10	0.107	35.763	0	0	0.0007131	0.238	0	0
AOB25d.3f.1VII15.lif - Series001_1	1.906	806.57	0.09	18.12	0	0	0	0
AOB25d.3f.1VII15.lif - Series001_2	5.271	2230.17	0.143	28.849	0	0	0	0
AOB25d.3f.1VII15.lif - Series001_3	10.42	4408.36	0.157	31.71	0.005	1.907	0	0
AOB25d.3f.1VII15.lif - Series001_4	14.46	6117.82	0.097	19.55	0.03	12.636	0.002	0.477
AOB25d.3f.1VII15.lif - Series001_5	15.062	6372.45	0.047	9.537	0.068	28.61	0.019	3.815
AOB25d.3f.1VII15.lif - Series001_6	12.456	5269.77	0.027	5.484	0.052	21.935	0.018	3.576
AOB25d.3f.1VII15.lif - Series001_7	9.079	3840.92	0.019	3.815	0.042	17.643	0.017	3.338
AOB25d.3f.1VII15.lif - Series001_8	6.827	2888.2	0.002	0.477	0.02	8.345	0.007	1.431
AOB25d.3f.1VII15.lif - Series001_9	5.533	2340.79	0	0	0.023	9.537	0.007	1.431
AOB25d.3f.1VII15.lif - Series001_10	4.545	1923.08	0	0	0.039	16.451	0.024	4.768
AOB25d.3f.21VI15 15dtimepoint.lif - Series007_1	0	0	0	0	0	0	0	0
AOB25d.3f.21VI15 15dtimepoint.lif - Series007_2	0	0	0	0	0	0	0	0
AOB25d.3f.21VI15 15dtimepoint.lif - Series007_3	0.006	3.338	0	0	0	0	0	0
AOB25d.3f.21VI15 15dtimepoint.lif - Series007_4	0.134	78.201	0	0	0	0	0	0
AOB25d.3f.21VI15 15dtimepoint.lif - Series007_5	1.488	866.413	0	0	0	0	0	0
AOB25d.3f.21VI15 15dtimepoint.lif - Series007_6	4.637	2700.09	0	0	0.007	3.815	0	0
AOB25d.3f.21VI15 15dtimepoint.lif - Series007_7	8.564	4986.52	0	0	0.196	113.964	0.061	2.623
AOB25d.3f.21VI15 15dtimepoint.lif - Series007_8	11.917	6938.93	0	0	1.142	664.711	0.574	24.557
AOB25d.3f.21VI15 15dtimepoint.lif - Series007_9	14.409	8389.47	0.05	2.146	2.549	1484.16	0.881	37.67
AOB25d.3f.21VI15 15dtimepoint.lif - Series007_10	15.446	8993.39	0.117	5.007	3.676	2140.28	1.054	45.061
AOB25d.3f.21VI15 15dtimepoint.lif - Series007_11	14.955	8707.52	0.184	7.868	3.782	2202.03	0.792	33.855
AOB25d.3f.21VI15 15dtimepoint.lif - Series007_12	13.025	7583.86	0.279	11.921	3.464	2017.02	0.781	33.379
AOB25d.3f.21VI15 15dtimepoint.lif - Series007_13	11.414	6645.92	0.541	23.127	2.91	1694.44	0.636	27.18
AOB25d.3f.21VI15 15dtimepoint.lif - Series006_1	19.401	11671.3	0	0	2.665	1603.13	0.02	0.477
AOB25d.3f.21VI15 15dtimepoint.lif - Series006_2	20.384	12262.3	0	0	2.78	1672.51	0.031	0.715
AOB25d.3f.21VI15 15dtimepoint.lif - Series006_3	20.76	12488.6	0	0	2.928	1761.67	0.061	1.431
AOB25d.3f.21VI15 15dtimepoint.lif - Series006_4	19.86	11946.9	0	0	2.686	1615.52	0.051	1.192
AOB25d.3f.21VI15 15dtimepoint.lif - Series006_5	18.133	10908.1	0	0	2.519	1515.63	0.051	1.192
AOB25d.3f.21VI15 15dtimepoint.lif - Series006_6	16.277	9791.85	0	0	2.262	1360.89	0.051	1.192
AOB25d.3f.21VI15 15dtimepoint.lif - Series006_7	14.261	8579.25	0	0	1.827	1099.11	0.031	0.715
AOB25d.3f.21VI15 15dtimepoint.lif - Series006_8	12.171	7321.84	0	0	1.491	897.169	0.02	0.477
AOB25d.3f.21VI15 15dtimepoint.lif - Series006_9	9.976	6001	0.01	0.238	1.105	664.711	0	0
AOB25d.3f.21VI15 15dtimepoint.lif - Series006_10	7.801	4692.55	0	0	0.775	466.347	0	0
AOB25d.3f.21VI15 15dtimepoint.lif - Series006_11	5.94	3573.18	0	0	0.52	312.567	0	0
AOB25d.3f.21VI15 15dtimepoint.lif - Series006_12	4.586	2758.74	0	0	0.369	221.968	0	0
AOB25d.3f.21VI15 15dtimepoint.lif - Series006_13	3.831	2304.55	0	0	0.263	158.31	0	0
AOB25d.3f.21VI15 15dtimepoint.lif - Series005_1	14.464	7704.73	0	0	1.539	819.921	0.331	30.518
AOB25d.3f.21VI15 15dtimepoint.lif - Series005_2	15.133	8060.69	0	0	1.901	1012.56	0.256	23.603
AOB25d.3f.21VI15 15dtimepoint.lif - Series005_3	14.927	7951.26	0.036	3.338	2.119	1128.67	0.168	15.497
AOB25d.3f.21VI15 15dtimepoint.lif - Series005_4	14.013	7464.17	0.046	4.292	2.041	1087.19	0.111	10.252
AOB25d.3f.21VI15 15dtimepoint.lif - Series005_5	12.94	6892.44	0.062	5.722	1.861	991.344	0.158	14.544
AOB25d.3f.21VI15 15dtimepoint.lif - Series005_6	12.063	6425.38	0.075	6.914	1.657	882.864	0.227	20.981
AOB25d.3f.21VI15 15dtimepoint.lif - Series005_7	11.158	5943.3	0.116	10.729	1.191	634.67	0.212	19.55
AOB25d.3f.21VI15 15dtimepoint.lif - Series005_8	10.063	5360.13	0.114	10.49	0.801	426.531	0.077	7.153
AOB25d.3f.21VI15 15dtimepoint.lif - Series005_9	8.488	4521.37	0.093	8.583	0.631	336.17	0.132	12.159
AOB25d.3f.21VI15 15dtimepoint.lif - Series005_10	6.83	3638.27	0.041	3.815	0.526	280.142	0.137	12.636
AOB25d.3f.21VI15 15dtimepoint.lif - Series005_11	5.061	2695.8	0.005	0.477	0.38	202.656	0.124	11.444
AOB25d.3f.21VI15 15dtimepoint.lif - Series005_12	3.344	1781.46	0.003	0.238	0.206	109.911	0.085	7.868
AOB25d.3f.21VI15 15dtimepoint.lif - Series005_13	2.262	1204.97	0	0	0.109	57.936	0.039	3.576
AOB25d.3f.21VI15 15dtimepoint.lif - Series004_1	0.191	54.836	0	0	0	0	0	0
AOB25d.3f.21VI15 15dtimepoint.lif - Series004_2	0.557	160.217	0	0	0	0	0	0
AOB25d.3f.21VI15 15dtimepoint.lif - Series004_3	3.67	1055.72	0	0	0	0	0	0
AOB25d.3f.21VI15 15dtimepoint.lif - Series004_4	7.977	2294.54	0	0	0.05	14.305	0.006	2.146
AOB25d.3f.21VI15 15dtimepoint.lif - Series004_5	12.749	3667.12	0.008	2.861	0.602	173.092	0.105	35.524
AOB25d.3f.21VI15 15dtimepoint.lif - Series004_6	15.688	4512.55	0.016	5.484	1.655	476.122	0.366	123.501
AOB25d.3f.21VI15 15dtimepoint.lif - Series004_7	17.317	4981.28	0.009	3.099	2.5	719.07	0.583	196.695
AOB25d.3f.21VI15 15dtimepoint.lif - Series004_8	17.283	4971.5	0.004	1.192	2.642	759.84	0.557	187.874
AOB25d.3f.21VI15 15dtimepoint.lif - Series004_9	15.452	4444.6	0.018	5.96	2.347	675.201	0.498	167.847
AOB25d.3f.21VI15 15dtimepoint.lif - Series004_10	13.437	3865	0.024	8.106	1.939	557.661	0.459	154.972
AOB25d.3f.21VI15 15dtimepoint.lif - Series004_11	11.788	3390.79	0.025	8.583	1.509	433.922	0.491	165.701
AOB25d.3f.21VI15 15dtimepoint.lif - Series004_12	10.572	3041.03	0.025	8.345	1.315	378.132	0.45	151.873
AOB25d.3f.21VI15 15dtimepoint.lif - Series004_13	9.392	2701.52	0.027	9.06	1.133	325.918	0.43	144.958
AOB25d.3f.21VI15 15dtimepoint.lif - Series003_1	14.047	5550.39	0.022	5.007	0.505	199.556	0.139	31.948
AOB25d.3f.21VI15 15dtimepoint.lif - Series003_2	15.861	6266.83	0.03	6.914	1.639	647.783	0.296	67.949
AOB25d.3f.21VI15 15dtimepoint.lif - Series003_3	18.82	7436.04	0.037	8.583	2.871	1134.4	0.368	84.639
AOB25d.3f.21VI15 15dtimepoint.lif - Series003_4	19.987	7897.38	0.035	8.106	3.712	1466.75	0.31	71.287
AOB25d.3f.21VI15 15dtimepoint.lif - Series003_5	19.056	7529.26	0.023	5.245	3.899	1540.42	0.261	60.081
AOB25d.3f.21VI15 15dtimepoint.lif - Series003_6	16.775	6628.27	0.001	0.238	3.788	1496.55	0.249	57.22
AOB25d.3f.21VI15 15dtimepoint.lif - Series003_7	14.379	5681.52	0	0	3.021	1193.52	0.184	42.2
AOB25d.3f.21VI15 15dtimepoint.lif - Series003_8	12.074	4770.76	0	0	2.342	925.541	0.215	49.353
AOB25d.3f.21VI15 15dtimepoint.lif - Series003_9	10.055	3973.01	0	0	1.834	724.554	0.249	57.22
AOB25d.3f.21VI15 15dtimepoint.lif - Series003_10	8.455	3340.72	0	0	1.486	587.225	0.256	58.889
AOB25d.3f.21VI15 15dtimepoint.lif - Series003_11	7.163	2830.03	0	0	1.11	438.69	0.26	59.843
AOB25d.3f.21VI15 15dtimepoint.lif - Series003_12	6.275	2479.55	0	0	0.898	355.005	0.206	47.445
AOB25d.3f.21VI15 15dtimepoint.lif - Series003_13	5.242	2071.38	0	0	0.717	283.241	0.188	43.154
AOB25d.3f.21VI15 15dtimepoint.lif - Series002_1	16.184	9423.26	0	0	1.773	1032.35	0.011	0.477
AOB25d.3f.21VI15 15dtimepoint.lif - Series002_2	15.768	9181.02	0	0	1.845	1074.08	0.028	1.192
AOB25d.3f.21VI15 15dtimepoint.lif - Series002_3	14.905	8678.44	0	0	1.907	1110.55	0.073	3.099
AOB25d.3f.21VI15 15dtimepoint.lif - Series002_4	14.378	8371.59	0	0	1.968	1146.08	0.011	0.477
AOB25d.3f.21VI15 15dtimepoint.lif - Series002_5	12.734	7414.34	0.1	4.292	1.636	952.482	0.006	0.238
AOB25d.3f.21VI15 15dtimepoint.lif - Series002_6	10.905	6349.32	0.123	5.245	1.256	731.23	0.022	0.954
AOB25d.3f.21VI15 15dtimepoint.lif - Series002_7	9.309	5420.45	0.084	3.576	0.889	517.607	0.162	6.914
AOB25d.3f.21VI15 15dtimepoint.lif - Series002_8	7.48	4355.43	0.011	0.477	0.68	395.775	0.201	8.583
AOB25d.3f.21VI15 15dtimepoint.lif - Series002_9	6.141	3575.8	0.006	0.238	0.496	288.725	0.273	11.683
AOB25d.3f.21VI15 15dtimepoint.lif - Series002_10	4.955	2884.86	0.006	0.238	0.395	229.836	0.089	3.815
AOB25d.3f.21VI15 15dtimepoint.lif - Series002_11	3.624	2110.24	0	0	0.208	120.878	0.05	2.146
AOB25d.3f.21VI15 15dtimepoint.lif - Series002_12	2.908	1693.49	0	0	0.142	82.493	0.061	2.623
AOB25d.3f.21VI15 15dtimepoint.lif - Series002_13	2.234	1300.57	0.022	0.954	0.097	56.744	0.017	0.715
AOB25d.1nf.1VII15.lif - Series024_1	7.322	3975.15	0.012	0.954	0.686	372.171	0.032	2.623
AOB25d.1nf.1VII15.lif - Series024_2	8.652	4697.32	0	0	0.864	468.969	0.142	11.683
AOB25d.1nf.1VII15.lif - Series024_3	8.395	4557.85	0	0	0.881	478.506	0.157	12.875
AOB25d.1nf.1VII15.lif - Series024_4	7.417	4026.65	0	0	0.854	463.724	0.096	7.868
AOB25d.1nf.1VII15.lif - Series024_5	5.837	3169.06	0	0	0.882	478.983	0.067	5.484
AOB25d.1nf.1VII15.lif - Series024_6	4.14	2247.33	0	0	0.793	430.346	0.058	4.768
AOB25d.1nf.1VII15.lif - Series024_7	2.891	1569.27	0	0	0.64	347.614	0.07	5.722
AOB25d.1nf.1VII15.lif - Series024_8	2.625	1425.03	0	0	0.562	304.937	0.171	14.067
AOB25d.1nf.1VII15.lif - Series023_1	0.813	221.252	0	0	0	0	0	0
AOB25d.1nf.1VII15.lif - Series023_2	4.2	1142.5	0	0	0.005	1.431	0.004	1.431
AOB25d.1nf.1VII15.lif - Series023_3	12.566	3418.45	0.005	1.669	0.276	75.102	0.039	13.828
AOB25d.1nf.1VII15.lif - Series023_4	20.174	5488.4	0.023	8.106	1.039	282.526	0.141	49.829
AOB25d.1nf.1VII15.lif - Series023_5	21.132	5748.99	0.028	9.775	1.452	395.06	0.224	79.155
AOB25d.1nf.1VII15.lif - Series023_6	15.604	4245.04	0.025	8.821	1.463	397.921	0.252	88.93
AOB25d.1nf.1VII15.lif - Series023_7	10.571	2875.8	0.001	0.477	1.282	348.806	0.276	97.513
AOB25d.1nf.1VII15.lif - Series023_8	6.832	1858.71	0	0	1.101	299.454	0.508	179.291
AOB25d.1nf.1VII15.lif - Series021_1	3.449	1554.25	0	0	0	0	0	0
AOB25d.1nf.1VII15.lif - Series021_2	6.88	3100.16	0	0	0.049	21.935	0.01	1.669
AOB25d.1nf.1VII15.lif - Series021_3	16.171	7286.79	0	0	0.506	228.167	0.03	5.245
AOB25d.1nf.1VII15.lif - Series021_4	20.997	9461.4	0	0	1.172	528.097	0.045	7.868
AOB25d.1nf.1VII15.lif - Series021_5	17.913	8071.66	0	0	1.525	687.122	0.046	8.106
AOB25d.1nf.1VII15.lif - Series021_6	12.749	5744.7	0	0	1.364	614.643	0.031	5.484
AOB25d.1nf.1VII15.lif - Series021_7	8.031	3618.96	0	0	1.032	465.155	0.086	15.02
AOB25d.1nf.1VII15.lif - Series021_8	4.83	2176.52	0	0	0.947	426.531	0.104	18.12
AOB25d.1nf.1VII15.lif - Series019_1	0.795	377.655	0.044	6.676	0	0	0	0
AOB25d.1nf.1VII15.lif - Series019_2	9.394	4460.1	0.197	29.564	0.07	33.379	0	0
AOB25d.1nf.1VII15.lif - Series019_3	20.587	9774.21	0.214	32.187	0.453	215.292	0.014	2.146
AOB25d.1nf.1VII15.lif - Series019_4	26.026	12356.3	0.033	5.007	1.091	518.084	0.043	6.437
AOB25d.1nf.1VII15.lif - Series019_5	19.799	9399.89	0.013	1.907	1.386	658.035	0.022	3.338
AOB25d.1nf.1VII15.lif - Series019_6	12.568	5966.66	0	0	1.2	569.582	0.016	2.384
AOB25d.1nf.1VII15.lif - Series019_7	7.529	3574.37	0	0	0.824	391.006	0.041	6.199
AOB25d.1nf.1VII15.lif - Series019_8	5.199	2468.11	0	0	0.674	319.958	0.054	8.106
AOB25d.1nf.1VII15.lif - Series015_1	1.23	606.537	0	0	0.193	95.129	0.036	4.768
AOB25d.1nf.1VII15.lif - Series015_2	1.357	669.003	0	0	0.16	78.678	0.038	5.007
AOB25d.1nf.1VII15.lif - Series015_3	1.458	719.07	0	0	0.138	67.949	0.045	5.96
AOB25d.1nf.1VII15.lif - Series015_4	1.768	871.897	0	0	0.149	73.671	0.018	2.384
AOB25d.1nf.1VII15.lif - Series015_5	2.562	1263.14	0	0	0.178	87.976	0.036	4.768
AOB25d.1nf.1VII15.lif - Series015_6	3.057	1507.28	0	0	0.24	118.494	0.023	3.099
AOB25d.1nf.1VII15.lif - Series015_7	2.946	1452.45	0	0	0.24	118.494	0.014	1.907
AOB25d.1nf.1VII15.lif - Series015_8	2.319	1143.22	0	0	0.227	112.057	0.011	1.431
AOB25d.1nf.1VII15.lif - Series015_9	1.349	664.949	0	0	0.16	78.678	0.005	0.715
AOB25d.1nf.1VII15.lif - Series015_10	0.997	491.619	0	0	0.116	57.22	0.005	0.715
AOB25d.1nf.1VII15.lif - Series015_11	0.678	334.501	0	0	0.067	32.902	0.007	0.954
AOB25d.1nf.1VII15.lif - Series015_12	0.488	240.803	0	0	0.081	40.054	0.004	0.477
AOB25d.1nf.1VII15.lif - Series012_4	7.018	3268.48	0.326	51.975	0.527	245.333	0.166	26.464
AOB25d.1nf.1VII15.lif - Series012_5	9.081	4229.07	0.061	9.775	0.698	325.203	0.135	21.458
AOB25d.1nf.1VII15.lif - Series012_6	10.112	4709.48	0.045	7.153	0.886	412.703	0.136	21.696
AOB25d.1nf.1VII15.lif - Series012_7	9.866	4594.56	0.006	0.954	0.923	429.869	0.156	24.796
AOB25d.1nf.1VII15.lif - Series012_8	9.22	4293.92	0.015	2.384	0.934	434.875	0.135	21.458
AOB25d.1nf.1VII15.lif - Series012_9	7.945	3700.26	0.006	0.954	1.044	486.374	0.046	7.391
AOB25d.1nf.1VII15.lif - Series012_10	5.915	2754.93	0	0	0.98	456.572	0.027	4.292
AOB25d.1nf.1VII15.lif - Series012_11	4.376	2038	0	0	0.771	359.297	0.063	10.014
AOB25d.1nf.1VII15.lif - Series012_12	3.487	1624.11	0	0	0.638	297.07	0.07	11.206
AOB25d.1nf.21VI15.lif - Series019_1	20.307	8919.72	0	0	0.016	6.914	0	0
AOB25d.1nf.21VI15.lif - Series019_2	23.574	10354.8	0	0	0.365	160.217	0.017	3.099
AOB25d.1nf.21VI15.lif - Series019_3	28.014	12305.3	0	0	1.32	579.596	0.122	22.65
AOB25d.1nf.21VI15.lif - Series019_4	31.803	13969.7	0	0	2.255	990.629	0.304	56.505
AOB25d.1nf.21VI15.lif - Series019_5	34.406	15113.1	0	0	2.513	1103.64	0.205	38.147
AOB25d.1nf.21VI15.lif - Series019_6	35.013	15379.7	0	0	2.229	978.947	0.151	28.133
AOB25d.1nf.21VI15.lif - Series019_7	33.489	14709.9	0	0	2.057	903.606	0.237	44.107
AOB25d.1nf.21VI15.lif - Series018_1	12.388	7273.44	0	0	0.252	147.82	0.195	7.391
AOB25d.1nf.21VI15.lif - Series018_2	12.812	7522.58	0	0	0.325	190.735	0.139	5.245
AOB25d.1nf.21VI15.lif - Series018_3	16.425	9644.03	0	0	0.392	230.074	0.283	10.729
AOB25d.1nf.21VI15.lif - Series018_4	20.568	12076.6	0	0	0.652	382.9	0.227	8.583
AOB25d.1nf.21VI15.lif - Series018_5	24.407	14330.6	0	0	0.887	520.945	0.164	6.199
AOB25d.1nf.21VI15.lif - Series018_6	27.273	16013.1	0	0	0.982	576.735	0.139	5.245
AOB25d.1nf.21VI15.lif - Series018_7	26.845	15762.1	0	0	1.153	676.87	0.189	7.153
AOB25d.1nf.21VI15.lif - Series017_1	0.211	79.632	0	0	0	0	0	0
AOB25d.1nf.21VI15.lif - Series017_2	5.479	2067.57	0	0	0	0	0	0
AOB25d.1nf.21VI15.lif - Series017_3	18.418	6949.9	0	0	0	0	0	0
AOB25d.1nf.21VI15.lif - Series017_4	26.936	10164	0	0	0.021	7.868	0	0
AOB25d.1nf.21VI15.lif - Series017_5	32.686	12333.4	0	0	0.561	211.716	0.035	8.583
AOB25d.1nf.21VI15.lif - Series017_6	37.43	14123.4	0	0	1.751	660.896	0.15	37.193
AOB25d.1nf.21VI15.lif - Series017_7	40.614	15325.1	0	0	2.445	922.68	0.369	91.314
AOB25d.1nf.21VI15.lif - Series014_1	29.723	14959.3	0	0	0.004	1.907	0	0
AOB25d.1nf.21VI15.lif - Series014_2	34.634	17431.3	0	0	0.187	94.175	0.01	1.192
AOB25d.1nf.21VI15.lif - Series014_3	39.775	20018.3	0	0	1.174	591.04	0.072	8.821
AOB25d.1nf.21VI15.lif - Series014_4	43.061	21672.5	0	0	2.24	1127.24	0.329	40.054
AOB25d.1nf.21VI15.lif - Series014_5	44.78	22537.5	0	0	2.441	1228.57	1.075	130.892
AOB25d.1nf.21VI15.lif - Series014_6	44.879	22587.5	0	0	1.93	971.556	0.876	106.573
AOB25d.1nf.21VI15.lif - Series014_7	42.359	21318.9	0	0	1.411	710.249	0.954	116.11
AOB25d.1nf.21VI15.lif - Series013_1	28.31	12429.2	0.114	21.219	0.676	296.831	0.062	11.444
AOB25d.1nf.21VI15.lif - Series013_2	31.564	13857.8	0.118	21.935	1.463	642.3	0.192	35.763
AOB25d.1nf.21VI15.lif - Series013_3	34.643	15209.4	0.128	23.842	1.756	771.046	0.251	46.73
AOB25d.1nf.21VI15.lif - Series013_4	36.583	16061.3	0.109	20.266	1.504	660.181	0.247	46.015
AOB25d.1nf.21VI15.lif - Series013_5	36.231	15906.8	0.144	26.703	1.208	530.243	0.192	35.763
AOB25d.1nf.21VI15.lif - Series013_6	33.961	14910.2	0.113	20.981	1.035	454.187	0.178	33.14
AOB25d.1nf.21VI15.lif - Series013_7	29.178	12810.5	0.151	28.133	0.93	408.411	0.174	32.425
AOB25d.1nf.21VI15.lif - Series012_1	28.593	10824	0.039	9.537	0	0	0.002	0.477
AOB25d.1nf.21VI15.lif - Series012_2	32.747	12396.6	0.069	16.928	0.072	27.418	0.013	3.099
AOB25d.1nf.21VI15.lif - Series012_3	37.266	14107.5	0.078	19.312	0.654	247.717	0.091	22.411
AOB25d.1nf.21VI15.lif - Series012_4	40.581	15362.3	0.021	5.245	1.463	553.846	0.266	65.565
AOB25d.1nf.21VI15.lif - Series012_5	43.418	16436.1	0.007	1.669	1.685	637.77	0.346	85.354
AOB25d.1nf.21VI15.lif - Series012_6	45.942	17391.4	0.025	6.199	1.335	505.209	0.3	73.91
AOB25d.1nf.21VI15.lif - Series012_7	46.659	17663.2	0.034	8.345	0.928	351.191	0.318	78.44
AOB25d.1nf.21VI15.lif - Series008_2	11.163	2305.98	0.066	27.418	0.482	99.659	0.27	112.772
AOB25d.1nf.21VI15.lif - Series008_3	15.126	3124.71	0.015	6.199	0.418	86.308	0.203	85.115
AOB25d.1nf.21VI15.lif - Series008_4	19.191	3964.42	0	0	0.345	71.287	0.139	58.174
AOB25d.1nf.21VI15.lif - Series008_5	22.39	4625.32	0	0	0.414	85.592	0.141	58.889
AOB25d.1nf.21VI15.lif - Series008_6	24.244	5008.22	0	0	0.5	103.235	0.109	45.538
AOB25d.1nf.21VI15.lif - Series008_7	24.741	5110.98	0	0	0.616	127.316	0.12	50.068
AOB25d.1nf.21VI15.lif - Series008_8	23.46	4846.33	0	0	0.456	94.175	0.073	30.518
AOB25d.1nf.21VI15.lif - Series008_9	20.197	4172.32	0	0	0.276	56.982	0.068	28.61
AOB25d.1nf.21VI15.lif - Series008_10	13.568	2802.85	0	0	0.136	28.133	0.03	12.636
AOB25d.1nf.21VI15.lif - Series008_11	7.681	1586.68	0	0	0.052	10.729	0.032	13.351
AOB25d.1nf.21VI15.lif - Series003_2	0.732	310.659	0	0	0.054	22.888	0.083	16.689
AOB25d.1nf.21VI15.lif - Series003_3	1.788	759.125	0.017	3.338	0.051	21.458	0.043	8.583
AOB25d.1nf.21VI15.lif - Series003_4	3.8	1613.14	0.037	7.391	0.052	22.173	0.03	5.96
AOB25d.1nf.21VI15.lif - Series003_5	6.207	2634.53	0.048	9.537	0.109	46.253	0.026	5.245
AOB25d.1nf.21VI15.lif - Series003_6	8.967	3806.35	0.084	16.928	0.179	76.056	0.05	10.014
AOB25d.1nf.21VI15.lif - Series003_7	11.466	4867.08	0.13	25.988	0.309	131.369	0.054	10.729
AOB25d.1nf.21VI15.lif - Series003_8	12.984	5511.52	0.146	29.325	0.357	151.396	0.064	12.875
AOB25d.1nf.21VI15.lif - Series003_9	13.218	5610.7	0.143	28.61	0.416	176.668	0.043	8.583
AOB25d.1nf.21VI15.lif - Series003_10	11.997	5092.38	0.188	37.67	0.344	146.151	0.052	10.49
AOB25d.1nf.21VI15.lif - Series003_11	9.783	4152.54	0.139	27.895	0.317	134.468	0.058	11.683
AOB25d.1nf.21VI15.lif - Series003_12	7.304	3100.39	0.114	22.888	0.211	89.645	0.044	8.821
AOB25d.1nf.21VI15.lif - Series003_13	4.939	2096.65	0.067	13.351	0.132	56.028	0.031	6.199
AOB25d.1nf.21VI15.lif - Series003_14	3.378	1433.85	0.061	12.159	0.097	41.008	0.024	4.768
AOB25d.1nf.21VI15.lif - Series003_15	2.307	979.424	0.08	15.974	0.058	24.796	0.015	3.099
AOB25d.2f.1VII15.lif - Series008_1	0.108	10.49	0	0	0.01	0.954	0.003	1.431
AOB25d.2f.1VII15.lif - Series008_2	0.079	7.629	0	0	0.02	1.907	0.005	2.861
AOB25d.2f.1VII15.lif - Series008_3	0.106	10.252	0	0	0.005	0.477	0.011	5.96
AOB25d.2f.1VII15.lif - Series008_4	0.056	5.484	0	0	0.005	0.477	0.01	5.484
AOB25d.2f.1VII15.lif - Series008_5	0.093	9.06	0	0	0	0	0.016	8.583
AOB25d.2f.1VII15.lif - Series008_6	0.214	20.742	0	0	0.017	1.669	0.017	8.821
AOB25d.2f.1VII15.lif - Series008_7	0.359	34.809	0	0	0.029	2.861	0.012	6.437
AOB25d.2f.1VII15.lif - Series008_8	0.449	43.631	0	0	0.015	1.431	0.002	0.954
AOB25d.2f.1VII15.lif - Series008_9	0.324	31.471	0	0	0.015	1.431	0.005	2.384
AOB25d.2f.1VII15.lif - Series008_10	0.155	15.02	0	0	0.034	3.338	0.005	2.623
AOB25d.2f.1VII15.lif - Series006_6	0.089	14.782	0.006	2.861	0.006	0.954	0.004	1.907
AOB25d.2f.1VII15.lif - Series006_7	0.023	3.815	0.017	7.868	0.01	1.669	0.011	5.007
AOB25d.2f.1VII15.lif - Series006_8	0.006	0.954	0.015	6.676	0.003	0.477	0.006	2.861
AOB25d.2f.1VII15.lif - Series006_9	0.02	3.338	0.001	0.477	0.011	1.907	0.007	3.338
AOB25d.2f.1VII15.lif - Series006_10	0.022	3.576	0	0	0.011	1.907	0.008	3.576
AOB25d.2f.1VII15.lif - Series006_11	0.06	10.014	0.004	1.907	0.009	1.431	0.011	5.007
AOB25d.2f.1VII15.lif - Series006_12	0.099	16.451	0.013	5.96	0.011	1.907	0.002	0.954
AOB25d.2f.1VII15.lif - Series006_13	0.096	15.974	0.012	5.722	0.007	1.192	0.004	1.669
AOB25d.2f.1VII15.lif - Series006_14	0.056	9.298	0.013	5.96	0.023	3.815	0.003	1.431
AOB25d.2f.1VII15.lif - Series006_15	0.011	1.907	0.013	5.96	0.016	2.623	0.006	2.623
AOB25d.2f.1VII15.lif - Series006_16	0.022	3.576	0.008	3.815	0.016	2.623	0.007	3.338
AOB25d.2f.1VII15.lif - Series006_17	0.022	3.576	0.009	4.292	0.013	2.146	0.012	5.484
AOB25d.2f.1VII15.lif - Series006_18	0.027	4.53	0.008	3.815	0.011	1.907	0.013	5.96
AOB25d.2f.1VII15.lif - Series006_19	0.027	4.53	0.009	4.053	0.013	2.146	0.009	4.053
AOB25d.2f.1VII15.lif - Series005_1	0.102	12.636	0	0	0.025	3.099	0.006	3.099
AOB25d.2f.1VII15.lif - Series005_2	0.15	18.597	0	0	0.021	2.623	0.006	2.861
AOB25d.2f.1VII15.lif - Series005_3	0.206	25.511	0	0	0.031	3.815	0.015	7.629
AOB25d.2f.1VII15.lif - Series005_4	0.244	30.279	0	0	0.029	3.576	0.018	8.821
AOB25d.2f.1VII15.lif - Series005_5	0.154	19.073	0	0	0.031	3.815	0.015	7.391
AOB25d.2f.1VII15.lif - Series005_6	0.071	8.821	0	0	0.031	3.815	0.012	5.96
AOB25d.2f.1VII15.lif - Series005_7	0.058	7.153	0	0	0.048	5.96	0.009	4.292
AOB25d.2f.1VII15.lif - Series005_8	0.056	6.914	0	0	0.042	5.245	0.007	3.576
AOB25d.2f.1VII15.lif - Series005_9	0.096	11.921	0	0	0.031	3.815	0.006	2.861
AOB25d.2f.1VII15.lif - Series005_10	0.121	15.02	0	0	0.029	3.576	0.008	4.053
AOB25d.2f.1VII15.lif - Series005_11	0.131	16.212	0	0	0.008	0.954	0.007	3.576
AOB25d.2f.1VII15.lif - Series005_12	0.085	10.49	0	0	0.017	2.146	0.005	2.623
AOB25d.2f.1VII15.lif - Series005_13	0.065	8.106	0	0	0.01	1.192	0.005	2.384
AOB25d.2f.1VII15.lif - Series005_14	0.087	10.729	0	0	0.013	1.669	0.006	3.099
AOB25d.2f.1VII15.lif - Series005_15	0.077	9.537	0	0	0.012	1.431	0.004	1.907
AOB25d.2f.1VII15.lif - Series005_16	0.05	6.199	0	0	0.015	1.907	0.003	1.669
AOB25d.2f.1VII15.lif - Series005_17	0.012	1.431	0	0	0.002	0.238	0.003	1.431
AOB25d.2f.1VII15.lif - Series005_18	0.004	0.477	0	0	0	0	0.005	2.623
AOB25d.2f.1VII15.lif - Series005_19	0.012	1.431	0	0	0.004	0.477	0.004	1.907
AOB25d.2f.1VII15.lif - Series002_1	0.013	2.861	0	0	0.199	42.439	0.097	40.054
AOB25d.2f.1VII15.lif - Series002_2	0.001	0.238	0	0	0.212	45.3	0.102	41.962
AOB25d.2f.1VII15.lif - Series002_3	0.002	0.477	0	0	0.194	41.485	0.115	47.207
AOB25d.2f.1VII15.lif - Series002_4	0.004	0.954	0	0	0.22	46.968	0.141	58.174
AOB25d.2f.1VII15.lif - Series002_5	0.002	0.477	0	0	0.276	58.889	0.147	60.32
AOB25d.2f.1VII15.lif - Series002_6	0.001	0.238	0	0	0.341	72.956	0.155	63.896
AOB25d.2f.1VII15.lif - Series002_7	0	0	0	0	0.305	65.088	0.118	48.399
AOB25d.2f.1VII15.lif - Series001_1	0	0	0	0	0.176	51.022	0.047	15.736
AOB25d.2f.1VII15.lif - Series001_2	0	0	0	0	0.199	57.697	0.025	8.345
AOB25d.2f.1VII15.lif - Series001_3	0.002	0.477	0	0	0.249	72.002	0.018	5.96
AOB25d.2f.1VII15.lif - Series001_4	0.007	1.907	0	0	0.335	97.036	0.013	4.292
AOB25d.2f.1VII15.lif - Series001_5	0.0008232	0.238	0	0	0.451	130.653	0.009	3.099
AOB25d.2f.1VII15.lif - Series001_6	0	0	0	0	0.449	130.177	0.01	3.338
AOB25d.2f.1VII15.lif - Series001_7	0	0	0	0	0.457	132.322	0.016	5.484

## Sheet: fed vs. refed
feed/ re-feed totals
4d	not fed	29.9453	0.0693035	6.38781	0.114556
	re-feed	36.2175	0.0583775	6.91041	0.0221693
		1	1	1	1	3	3	3	3	7	7	7	7
10d	not fed	31.0969	0.0748789	5.91775	0.0570292	8.87209	0.0304651	6.19923	0.188831	2.74309	0.0654872	5.25554	0.0732272
	re-feed	44.6045	0.0968166	6.13219	0.0807989	12.1769	0.0449242	6.36018	0.0999613	3.23954	0.0321385	6.76446	0.0354863
		1	1	1	1	3	3	3	3	7	7	7	7	10	10	10	10
15d	not fed	43.5946	0.0552348	4.21704	0.00303214	13.9544	0.0185122	5.5244	0.0601099	9.2096	0.0980599	2.61946	0.110883	8.54275	0.0777222	4.55485	0.197572
	re-feed	49.0127	0.0243459	5.34939	0.0218507	15.5165	0.00718954	5.70361	0.0468446	10.8973	0.0613466	2.60278	0.0975785	10.3388	0.051575	5.30181	0.144804
		1	1	1	1	3	3	3	3	7	7	7	7	10	10	10	10	15	15	15	15	25	25	25	25
25d	not fed	74.8012	0.0206193	0.206282	0.0146263	54.028	0.060851	0.58927	0.0539257	49.9861	0.0482037	0.685433	0.0758701	41.2801	0.0768469	0.559147	0.17021	20.2977	0.04014	2.31661	0.0189557	10.4597	0.0489026	5.55707	0.000305161
	re-feed	80.5055	0.0218549	0.301841	0.116654	56.5355	0.0853103	0.650351	0.04937	55.9892	0.000347529	0.612499	0.111353	48.1355	0.0602088	0.595885	0.138817	19.0716	0.0134028	2.79054	0.00536057	14.7091	0.00145375	6.82103	0.0141689
